# Supplementary material for: Rendering hydrophobic nanoclusters water-soluble and biocompatible
Source: Chem Sci. 2020 Apr 22;11(18):4808–16. doi: 10.1039/d0sc01055c (PMC8159227; doi:10.1039/d0sc01055c)
Supplement: SC-011-D0SC01055C-s002 [file SC-011-D0SC01055C-s002.cif]

# Electronic Supplementary Material (ESI) for Chemical Science.
# This journal is © The Royal Society of Chemistry 2020

####################################################################### 
# 
# This file contains crystal structure data downloaded from the 
# Cambridge Structural Database (CSD) hosted by the Cambridge 
# Crystallographic Data Centre (CCDC).
# 
# Full information about CCDC data access policies and citation 
# guidelines are available at http://www.ccdc.cam.ac.uk/access/V1 
# 
# Audit and citation data items may have been added by the CCDC. 
# Please retain this information to preserve the provenance of 
# this file and to allow appropriate attribution of the data. 
# 
#######################################################################

data_20190107d_0m
_audit_block_doi                 10.5517/ccdc.csd.cc21f0zh
_database_code_depnum_ccdc_archive 'CCDC 1889356'
loop_
_audit_author_name
_audit_author_address
'shuxin wang'
;Anhui University
China
;
_audit_update_record             
;
2019-01-08 deposited with the CCDC.	2020-04-21 downloaded from the CCDC.
;
_audit_creation_date             2019-01-08
_audit_creation_method           
;
Olex2 1.2
(compiled 2018.05.29 svn.r3508 for OlexSys, GUI svn.r5506)
;
_shelx_SHELXL_version_number     2016/4
_chemical_name_common            ?
_chemical_name_systematic        ?
_chemical_formula_moiety         
'C144 H108 Ag29 P4 S24, C36 H84 N12 Na3 O12, C4 H9 O, 2(C3 H7 N O)'
_chemical_formula_sum            'C190 H215 Ag29 N14 Na3 O15 P4 S24'
_chemical_formula_weight         7025.27
_chemical_melting_point          ?
loop_
_atom_type_symbol
_atom_type_description
_atom_type_scat_dispersion_real
_atom_type_scat_dispersion_imag
_atom_type_scat_source
C C 0.0033 0.0016 'International Tables Vol C Tables 4.2.6.8 and 6.1.1.4'
H H 0.0000 0.0000 'International Tables Vol C Tables 4.2.6.8 and 6.1.1.4'
Ag Ag -0.8971 1.1015 'International Tables Vol C Tables 4.2.6.8 and 6.1.1.4'
N N 0.0061 0.0033 'International Tables Vol C Tables 4.2.6.8 and 6.1.1.4'
Na Na 0.0362 0.0249 'International Tables Vol C Tables 4.2.6.8 and 6.1.1.4'
O O 0.0106 0.0060 'International Tables Vol C Tables 4.2.6.8 and 6.1.1.4'
P P 0.1023 0.0942 'International Tables Vol C Tables 4.2.6.8 and 6.1.1.4'
S S 0.1246 0.1234 'International Tables Vol C Tables 4.2.6.8 and 6.1.1.4'

_shelx_space_group_comment       
;
The symmetry employed for this shelxl refinement is uniquely defined
by the following loop, which should always be used as a source of
symmetry information in preference to the above space-group names.
They are only intended as comments.
;
_space_group_crystal_system      triclinic
_space_group_IT_number           2
_space_group_name_H-M_alt        'P -1'
_space_group_name_Hall           '-P 1'
loop_
_space_group_symop_operation_xyz
'x, y, z'
'-x, -y, -z'

_cell_length_a                   22.5850(15)
_cell_length_b                   23.5280(17)
_cell_length_c                   24.3365(17)
_cell_angle_alpha                70.245(3)
_cell_angle_beta                 70.380(3)
_cell_angle_gamma                69.824(3)
_cell_volume                     11066.7(14)
_cell_formula_units_Z            2
_cell_measurement_reflns_used    9745
_cell_measurement_temperature    160
_cell_measurement_theta_max      31.616
_cell_measurement_theta_min      2.458
_shelx_estimated_absorpt_T_max   ?
_shelx_estimated_absorpt_T_min   ?
_exptl_absorpt_coefficient_mu    2.817
_exptl_absorpt_correction_T_max  0.7463
_exptl_absorpt_correction_T_min  0.3357
_exptl_absorpt_correction_type   multi-scan
_exptl_absorpt_process_details   
'SADABS-2016/2 (Bruker,2016/2) was used for absorption correction. wR2(int) was 0.1408 before and 0.0704 after correction. The Ratio of minimum to maximum transmission is 0.4498. The \l/2 correction factor is Not present.'
_exptl_absorpt_special_details   ?
_exptl_crystal_colour            'dark red'
_exptl_crystal_colour_modifier   dark
_exptl_crystal_colour_primary    red
_exptl_crystal_density_diffrn    2.108
_exptl_crystal_density_meas      ?
_exptl_crystal_density_method    ?
_exptl_crystal_description       block
_exptl_crystal_F_000             6826
_exptl_crystal_size_max          0.2
_exptl_crystal_size_mid          0.2
_exptl_crystal_size_min          0.2
_exptl_transmission_factor_max   ?
_exptl_transmission_factor_min   ?
_diffrn_reflns_av_R_equivalents  0.0520
_diffrn_reflns_av_unetI/netI     0.0443
_diffrn_reflns_Laue_measured_fraction_full 0.999
_diffrn_reflns_Laue_measured_fraction_max 0.998
_diffrn_reflns_limit_h_max       28
_diffrn_reflns_limit_h_min       -28
_diffrn_reflns_limit_k_max       30
_diffrn_reflns_limit_k_min       -28
_diffrn_reflns_limit_l_max       31
_diffrn_reflns_limit_l_min       -31
_diffrn_reflns_number            203331
_diffrn_reflns_point_group_measured_fraction_full 0.999
_diffrn_reflns_point_group_measured_fraction_max 0.998
_diffrn_reflns_theta_full        25.242
_diffrn_reflns_theta_max         27.000
_diffrn_reflns_theta_min         0.918
_diffrn_ambient_temperature      160
_diffrn_detector_area_resol_mean ?
_diffrn_measured_fraction_theta_full 0.999
_diffrn_measured_fraction_theta_max 0.998
_diffrn_measurement_device_type  'Bruker APEX-II CCD'
_diffrn_measurement_method       '\f and \w scans'
_diffrn_radiation_type           MoK\a
_diffrn_radiation_wavelength     0.71073
_diffrn_source                   ?
_diffrn_standards_number         0
_reflns_Friedel_coverage         0.000
_reflns_Friedel_fraction_full    .
_reflns_Friedel_fraction_max     .
_reflns_number_gt                41999
_reflns_number_total             48232
_reflns_special_details          
;
 Reflections were merged by SHELXL according to the crystal
 class for the calculation of statistics and refinement.
 
 _reflns_Friedel_fraction is defined as the number of unique
 Friedel pairs measured divided by the number that would be
 possible theoretically, ignoring centric projections and
 systematic absences.
;
_reflns_threshold_expression     'I > 2\s(I)'
_computing_cell_refinement       'SAINT V8.38A (?, 2016)'
_computing_data_collection       ?
_computing_data_reduction        'SAINT V8.38A (?, 2016)'
_computing_molecular_graphics    'Olex2 (Dolomanov et al., 2009)'
_computing_publication_material  'Olex2 (Dolomanov et al., 2009)'
_computing_structure_refinement  'ShelXL (Sheldrick, 2015)'
_computing_structure_solution    'ShelXT (Sheldrick, 2015)'
_refine_diff_density_max         9.323
_refine_diff_density_min         -3.201
_refine_diff_density_rms         0.162
_refine_ls_extinction_coef       0.000289(12)
_refine_ls_extinction_expression Fc^*^=kFc[1+0.001xFc^2^\l^3^/sin(2\q)]^-1/4^
_refine_ls_extinction_method     'SHELXL-2016/4 (Sheldrick 2016)'
_refine_ls_goodness_of_fit_ref   1.042
_refine_ls_hydrogen_treatment    constr
_refine_ls_matrix_type           full
_refine_ls_number_parameters     2543
_refine_ls_number_reflns         48232
_refine_ls_number_restraints     13
_refine_ls_R_factor_all          0.0482
_refine_ls_R_factor_gt           0.0402
_refine_ls_restrained_S_all      1.045
_refine_ls_shift/su_max          0.008
_refine_ls_shift/su_mean         0.000
_refine_ls_structure_factor_coef Fsqd
_refine_ls_weighting_details     
'w=1/[\s^2^(Fo^2^)+(0.0364P)^2^+58.9244P] where P=(Fo^2^+2Fc^2^)/3'
_refine_ls_weighting_scheme      calc
_refine_ls_wR_factor_gt          0.0954
_refine_ls_wR_factor_ref         0.0988
_refine_special_details          ?
_olex2_refinement_description    
;
1. Fixed Uiso
 At 1.2 times of:
  All C(H) groups, All C(H,H) groups
 At 1.5 times of:
  All C(H,H,H) groups
2. Rigid bond restraints
 Ag14, P4
 with sigma for 1-2 distances of 0.001 and sigma for 1-3 distances of 0.002
 Ag15, P2
 with sigma for 1-2 distances of 0.0001 and sigma for 1-3 distances of 0.0002
 Ag15, S5
 with sigma for 1-2 distances of 0.001 and sigma for 1-3 distances of 0.002
 Ag16, S10
 with sigma for 1-2 distances of 0.001 and sigma for 1-3 distances of 0.002
 Ag16, S11
 with sigma for 1-2 distances of 0.001 and sigma for 1-3 distances of 0.002
 Ag16, S12
 with sigma for 1-2 distances of 0.001 and sigma for 1-3 distances of 0.002
 Ag16, P1
 with sigma for 1-2 distances of 0.0001 and sigma for 1-3 distances of 0.0002
 Ag17, P3
 with sigma for 1-2 distances of 0.0001 and sigma for 1-3 distances of 0.0002
 Ag18, S11
 with sigma for 1-2 distances of 0.001 and sigma for 1-3 distances of 0.002
 Ag24, S9
 with sigma for 1-2 distances of 0.001 and sigma for 1-3 distances of 0.002
 Ag25, S5
 with sigma for 1-2 distances of 0.001 and sigma for 1-3 distances of 0.002
 Ag29, S12
 with sigma for 1-2 distances of 0.001 and sigma for 1-3 distances of 0.002
 Ag17, S7
 with sigma for 1-2 distances of 0.001 and sigma for 1-3 distances of 0.002
3.a Secondary CH2 refined with riding coordinates:
 C063(H2BA,HE)
3.b Aromatic/amide H refined with riding coordinates:
 C01U(H01U), C01Y(H01Y), C01Z(H01Z), C020(H020), C022(H022), C025(H025),
 C027(H027), C029(H029), C02A(H02A), C02B(H02B), C02D(H02D), C02E(H02E),
 C02G(H02G), C02J(H02J), C02M(H02M), C02N(H02N), C02O(H02O), C02Q(H02Q),
 C02R(H02R), C02T(H02T), C02U(H02U), C02X(H02X), C031(H031), C034(H034),
 C038(H038), C039(H039), C03I(H03I), C03L(H03L), C03O(H03O), C03P(H03P),
 C03Q(H03Q), C03R(H03R), C03S(H03S), C03T(H03T), C03V(H03V), C03W(H03W),
 C03X(H03X), C03Z(H03Z), C041(H041), C042(H042), C047(H047), C048(H048),
 C049(H049), C04A(H04A), C04B(H04B), C04D(H04D), C04E(H04E), C04G(H04G),
 C04J(H04J), C04M(H04M), C04N(H04N), C04O(H04O), C04P(H04P), C04R(H04R),
 C04V(H04V), C04X(H04X), C04Y(H04Y), C04Z(H04Z), C051(H051), C052(H052),
 C053(H053), C054(H054), C056(H056), C057(H057), C058(H058), C059(H059),
 C05A(H05A), C05B(H05B), C05D(H05D), C05E(H05O), C05F(H05F), C05G(H05G),
 C05I(H05I), C05L(H05L), C05M(H05M), C05N(H1BA), C05O(H05), C05Q(H05Q),
 C05S(H2AA), C05T(H3AA), C05U(H05U), C05V(H4AA), C05W(H05W), C05X(H5AA),
 C05Y(H05Y), C05Z(H05Z), C061(H061), C065(H065), C066(H066), C067(H067),
 C068(H068), C069(H069), C06A(H06A), C06B(H06B), C06D(H06D), C06E(H7AA),
 C06F(H06F), C06G(H06G), C06H(H06H), C06I(H06I), C06J(H06J), C06K(H06K),
 C06L(H06L), C06M(H06M), C06N(H06N), C06O(H06O), C06P(H06P), C06R(H06R),
 C06S(H06S), C06U(H06U), C06V(H06V), C06W(H06W), C06X(H06X), C06Z(H06Z),
 C070(H070), C071(H071), C073(H073), C075(H075), C077(H077), C078(H078),
 C07C(H07C), C07D(H07N), C07P(H8BA)
3.c Idealised Me refined as rotating group:
 C055(H05C,H05E,H05H), C05C(H05J,H05K,H05N), C05H(H05P,H05R,H05S), C05K(H05T,
 H05V,H05X), C05P(H0AA,H,HA), C05R(H1AA,HB,HC), C060(H06C,H06E,H06Q), C062(H06T,
 H06Y,HD), C064(H06,HF,HG), C06C(H6AA,HH,HI), C06Q(H8AA,HJ,HK), C06Y(H9AA,HL,
 HM), C072(H3BA,HN,HO), C074(H5BA,HP,HQ), C076(H07A,H07B,H07D), C079(H07E,H07F,
 H07G), C07A(H07H,H07I,H07J), C07B(H07K,H07L,H07M), C07E(H07O,H07P,H07Q),
 C07F(H4BA,HR,HS), C07G(H07R,H07S,H07T), C07H(H07U,H07V,H07W), C07I(H6BA,HT,HU),
  C07J(H07X,H07Y,HV), C07K(H07Z,HW,HX), C07L(H07,HY,HZ), C07M(H0BA,H9BA,H0CA),
 C07O(H7BA,H1CA,H2CA), C14(H14A,H14B,H14C), C15(H15A,H15B,H15C)
;
_atom_sites_solution_hydrogens   geom
_atom_sites_solution_primary     dual
_atom_sites_solution_secondary   ?
loop_
_atom_site_label
_atom_site_type_symbol
_atom_site_fract_x
_atom_site_fract_y
_atom_site_fract_z
_atom_site_U_iso_or_equiv
_atom_site_adp_type
_atom_site_occupancy
_atom_site_site_symmetry_order
_atom_site_calc_flag
_atom_site_refinement_flags_posn
_atom_site_refinement_flags_adp
_atom_site_refinement_flags_occupancy
_atom_site_disorder_assembly
_atom_site_disorder_group
Ag1 Ag 0.75478(2) 0.25300(2) 0.74196(2) 0.01128(7) Uani 1 1 d . . . . .
Ag5 Ag 0.75805(2) 0.24089(2) 0.63241(2) 0.01715(7) Uani 1 1 d . . . . .
Ag6 Ag 0.84225(2) 0.30276(2) 0.64093(2) 0.01721(7) Uani 1 1 d . . . . .
Ag11 Ag 0.86148(2) 0.16459(2) 0.69365(2) 0.01747(7) Uani 1 1 d . . . . .
Ag2 Ag 0.70583(2) 0.35905(2) 0.65858(2) 0.01774(7) Uani 1 1 d . . . . .
Ag10 Ag 0.73655(2) 0.14075(2) 0.74542(2) 0.01776(7) Uani 1 1 d . . . . .
Ag13 Ag 0.80713(2) 0.14504(2) 0.81996(2) 0.01772(7) Uani 1 1 d . . . . .
Ag4 Ag 0.63553(2) 0.26162(2) 0.72801(2) 0.01758(7) Uani 1 1 d . . . . .
Ag12 Ag 0.87086(2) 0.24625(2) 0.76083(2) 0.01733(7) Uani 1 1 d . . . . .
Ag7 Ag 0.77714(2) 0.36244(2) 0.74054(2) 0.01822(7) Uani 1 1 d . . . . .
Ag8 Ag 0.75242(2) 0.26975(2) 0.85016(2) 0.01820(8) Uani 1 1 d . . . . .
Ag9 Ag 0.66423(2) 0.20592(2) 0.84208(2) 0.01871(8) Uani 1 1 d . . . . .
Ag22 Ag 0.93707(2) 0.30039(2) 0.81941(2) 0.02123(8) Uani 1 1 d . . . . .
Ag18 Ag 0.72524(2) 0.44299(2) 0.52302(2) 0.02227(8) Uani 1 1 d . U . . .
Ag24 Ag 0.86432(2) 0.00227(2) 0.84551(2) 0.02272(8) Uani 1 1 d . U . . .
Ag23 Ag 0.81303(2) 0.32100(2) 0.91855(2) 0.02114(8) Uani 1 1 d . . . . .
Ag3 Ag 0.64584(2) 0.33702(2) 0.79227(2) 0.01828(8) Uani 1 1 d . . . . .
Ag21 Ag 0.83324(2) 0.42867(2) 0.80257(2) 0.02196(8) Uani 1 1 d . . . . .
Ag14 Ag 0.64854(2) 0.16275(2) 0.64282(2) 0.02341(8) Uani 1 1 d . U . . .
Ag19 Ag 0.77076(2) 0.30909(2) 0.50110(2) 0.02239(8) Uani 1 1 d . . . . .
Ag26 Ag 0.79751(2) -0.00064(2) 0.75489(2) 0.02223(8) Uani 1 1 d . . . . .
Ag28 Ag 0.48796(2) 0.28237(2) 0.78566(2) 0.02253(8) Uani 1 1 d . . . . .
Ag20 Ag 0.87075(2) 0.37245(2) 0.50783(2) 0.02230(8) Uani 1 1 d . . . . .
Ag29 Ag 0.49617(2) 0.36708(2) 0.85084(2) 0.02283(8) Uani 1 1 d . U . . .
Ag27 Ag 0.51703(2) 0.22804(2) 0.91151(2) 0.02450(8) Uani 1 1 d . . . . .
Ag25 Ag 0.93795(2) 0.02431(2) 0.70960(2) 0.02438(8) Uani 1 1 d . U . . .
Ag17 Ag 0.71577(2) 0.14615(2) 0.97365(2) 0.02540(8) Uani 1 1 d . U . . .
Ag15 Ag 1.01173(2) 0.21436(2) 0.64271(2) 0.02495(8) Uani 1 1 d . U . . .
Ag16 Ag 0.64421(2) 0.49934(2) 0.71862(2) 0.02908(9) Uani 1 1 d . U . . .
S11 S 0.64960(6) 0.46917(6) 0.62352(5) 0.0170(2) Uani 1 1 d . U . . .
S5 S 0.97327(5) 0.12473(6) 0.63577(5) 0.0173(2) Uani 1 1 d . U . . .
S9 S 0.82016(6) 0.07581(6) 0.91854(5) 0.0170(2) Uani 1 1 d . U . . .
S12 S 0.57539(6) 0.43739(6) 0.81327(5) 0.0178(2) Uani 1 1 d . U . . .
S3 S 0.74377(6) 0.20224(6) 0.55671(5) 0.0169(2) Uani 1 1 d . . . . .
S4 S 0.94925(5) 0.31924(6) 0.57799(5) 0.0175(2) Uani 1 1 d . . . . .
S1 S 0.55518(5) 0.25076(6) 0.68705(5) 0.0171(2) Uani 1 1 d . . . . .
S7 S 0.73128(6) 0.25582(6) 0.95882(5) 0.0183(2) Uani 1 1 d . U . . .
S2 S 0.68820(6) 0.06995(6) 0.72932(5) 0.0176(2) Uani 1 1 d . . . . .
S14 S 0.92266(6) 0.25406(6) 0.92847(5) 0.0189(2) Uani 1 1 d . . . . .
S24 S 0.78577(6) -0.05775(6) 0.86233(5) 0.0204(2) Uani 1 1 d . . . . .
S20 S 0.67563(6) 0.39719(6) 0.47850(5) 0.0191(2) Uani 1 1 d . . . . .
S16 S 0.43087(6) 0.39434(6) 0.77665(5) 0.0199(2) Uani 1 1 d . . . . .
S10 S 0.76203(6) 0.47367(6) 0.72889(5) 0.0187(2) Uani 1 1 d . U . . .
S19 S 0.88470(6) 0.30238(6) 0.44452(5) 0.0199(2) Uani 1 1 d . . . . .
S13 S 0.76910(6) 0.43416(6) 0.90633(5) 0.0197(2) Uani 1 1 d . . . . .
S6 S 0.98731(6) 0.22328(6) 0.75355(5) 0.0173(2) Uani 1 1 d . . . . .
S15 S 0.95121(6) 0.40621(6) 0.76150(5) 0.0191(2) Uani 1 1 d . . . . .
S22 S 0.88872(6) -0.02345(6) 0.66672(5) 0.0202(2) Uani 1 1 d . . . . .
S8 S 0.61622(6) 0.14782(6) 0.94340(5) 0.0193(2) Uani 1 1 d . . . . .
S21 S 0.82112(6) 0.48588(6) 0.48644(5) 0.0193(2) Uani 1 1 d . . . . .
S23 S 0.98251(6) -0.02134(6) 0.79910(5) 0.0212(2) Uani 1 1 d . . . . .
S18 S 0.46022(6) 0.19011(6) 0.86714(5) 0.0219(2) Uani 1 1 d . . . . .
S17 S 0.47269(6) 0.31625(6) 0.95991(5) 0.0219(2) Uani 1 1 d . . . . .
P4 P 0.59937(7) 0.12716(7) 0.58487(6) 0.0223(3) Uani 1 1 d . U . . .
P2 P 1.13336(7) 0.19539(6) 0.61188(6) 0.0223(2) Uani 1 1 d . U . . .
P1 P 0.60391(7) 0.61402(7) 0.70872(6) 0.0267(2) Uani 1 1 d . U . . .
P3 P 0.69266(7) 0.10469(7) 1.08560(6) 0.0246(3) Uani 1 1 d . U . . .
Na1 Na 0.07980(10) 0.59037(10) 0.80148(9) 0.0281(5) Uani 1 1 d . . . . .
Na3 Na 0.21740(12) 0.32337(12) 0.95397(11) 0.0366(5) Uani 1 1 d . . . . .
O01P O 0.1804(2) 0.5015(2) 0.78150(16) 0.0318(9) Uani 1 1 d . . . . .
O01Q O 0.7714(2) -0.1697(2) 0.7163(2) 0.0453(11) Uani 1 1 d . . . . .
O01R O 0.04327(18) 0.50546(19) 0.87862(18) 0.0316(9) Uani 1 1 d . . . . .
O01S O 0.1482(2) 0.3664(2) 0.88387(19) 0.0371(10) Uani 1 1 d . . . . .
O01T O 0.2642(2) 0.4127(2) 0.88922(19) 0.0378(10) Uani 1 1 d . . . . .
C01U C 0.6062(2) 0.3317(2) 0.5836(2) 0.0167(9) Uani 1 1 d . . . . .
H01U H 0.647333 0.305305 0.589551 0.020 Uiso 1 1 calc R . . . .
C01V C 0.5500(2) 0.3184(2) 0.6257(2) 0.0181(9) Uani 1 1 d . . . . .
C01W C 0.9185(2) 0.1758(2) 0.94598(19) 0.0168(9) Uani 1 1 d . . . . .
C01X C 1.0077(2) 0.1438(2) 0.7944(2) 0.0170(9) Uani 1 1 d . . . . .
C01Y C 0.5365(2) 0.4341(2) 0.69107(19) 0.0161(9) Uani 1 1 d . . . . .
H01Y H 0.563876 0.397881 0.711005 0.019 Uiso 1 1 calc R . . . .
C01Z C 0.8022(2) 0.4818(2) 0.6066(2) 0.0170(9) Uani 1 1 d . . . . .
H01Z H 0.794315 0.441961 0.616331 0.020 Uiso 1 1 calc R . . . .
C020 C 0.5252(2) 0.5284(2) 0.6113(2) 0.0224(10) Uani 1 1 d . . . . .
H020 H 0.544141 0.556645 0.577071 0.027 Uiso 1 1 calc R . . . .
C021 C 0.6041(2) 0.3820(2) 0.5334(2) 0.0184(9) Uani 1 1 d . . . . .
C022 C 0.8816(2) 0.1577(2) 0.92182(19) 0.0168(9) Uani 1 1 d . . . . .
H022 H 0.859903 0.187743 0.892500 0.020 Uiso 1 1 calc R . . . .
C023 C 0.4690(2) 0.4441(2) 0.7114(2) 0.0174(9) Uani 1 1 d . . . . .
C024 C 0.7959(2) 0.5083(2) 0.6524(2) 0.0172(9) Uani 1 1 d . . . . .
C025 C 0.9525(2) 0.1301(3) 0.9868(2) 0.0226(10) Uani 1 1 d . . . . .
H025 H 0.979090 0.140778 1.002845 0.027 Uiso 1 1 calc R . . . .
C026 C 0.6864(2) 0.4515(2) 0.9071(2) 0.0175(9) Uani 1 1 d . . . . .
C027 C 0.5747(2) 0.1207(2) 0.8055(2) 0.0178(9) Uani 1 1 d . . . . .
H027 H 0.589621 0.157530 0.791249 0.021 Uiso 1 1 calc R . . . .
C028 C 0.5643(2) 0.4763(2) 0.64225(19) 0.0156(9) Uani 1 1 d . . . . .
C029 C 0.6658(2) 0.4334(2) 0.86918(19) 0.0173(9) Uani 1 1 d . . . . .
H029 H 0.696878 0.408706 0.843039 0.021 Uiso 1 1 calc R . . . .
C02A C 0.8235(2) 0.0901(2) 0.6034(2) 0.0175(9) Uani 1 1 d . . . . .
H02A H 0.796559 0.096115 0.641496 0.021 Uiso 1 1 calc R . . . .
C02B C 0.6006(2) 0.2958(2) 0.9610(2) 0.0177(9) Uani 1 1 d . . . . .
H02B H 0.612593 0.277510 0.928153 0.021 Uiso 1 1 calc R . . . .
C02C C 0.7100(2) -0.0212(2) 0.9059(2) 0.0206(10) Uani 1 1 d . . . . .
C02D C 0.6918(2) 0.0421(2) 0.9034(2) 0.0189(10) Uani 1 1 d . . . . .
H02D H 0.719777 0.067463 0.876439 0.023 Uiso 1 1 calc R . . . .
C02E C 0.9865(2) 0.0997(2) 0.7853(2) 0.0189(10) Uani 1 1 d . . . . .
H02E H 0.956535 0.113177 0.760899 0.023 Uiso 1 1 calc R . . . .
C02F C 0.6150(2) 0.0669(2) 0.78680(19) 0.0181(9) Uani 1 1 d . . . . .
C02G C 0.5431(2) 0.4203(3) 0.5251(2) 0.0246(11) Uani 1 1 d . . . . .
H02G H 0.540108 0.454952 0.490959 0.030 Uiso 1 1 calc R . . . .
C02H C 0.8761(2) 0.0968(2) 0.9400(2) 0.0178(9) Uani 1 1 d . . . . .
O02I O 0.0186(2) 0.5813(2) 0.74514(19) 0.0462(12) Uani 1 1 d . . . . .
C02J C 0.4300(3) 0.4977(3) 0.6801(2) 0.0239(11) Uani 1 1 d . . . . .
H02J H 0.383906 0.505660 0.692979 0.029 Uiso 1 1 calc R . . . .
C02K C 0.6489(2) 0.2973(2) 0.9838(2) 0.0180(9) Uani 1 1 d . . . . .
C02L C 0.8203(2) 0.5143(2) 0.5460(2) 0.0171(9) Uani 1 1 d . . . . .
C02M C 0.9481(2) 0.3733(2) 0.6633(2) 0.0174(9) Uani 1 1 d . . . . .
H02M H 0.923633 0.345225 0.691482 0.021 Uiso 1 1 calc R . . . .
C02N C 0.9099(3) 0.0519(3) 0.9810(2) 0.0244(11) Uani 1 1 d . . . . .
H02N H 0.907123 0.009886 0.993106 0.029 Uiso 1 1 calc R . . . .
C02O C 0.4898(2) 0.3570(3) 0.6169(2) 0.0235(11) Uani 1 1 d . . . . .
H02O H 0.450843 0.348802 0.644962 0.028 Uiso 1 1 calc R . . . .
O02P O 0.1373(2) 0.5708(2) 0.8826(2) 0.0399(10) Uani 1 1 d . . . . .
C02Q C 0.5935(3) 0.0129(3) 0.8088(2) 0.0270(11) Uani 1 1 d . . . . .
H02Q H 0.620920 -0.024503 0.797730 0.032 Uiso 1 1 calc R . . . .
C02R C 1.0501(2) 0.1240(3) 0.8317(2) 0.0233(11) Uani 1 1 d . . . . .
H02R H 1.064110 0.153705 0.839276 0.028 Uiso 1 1 calc R . . . .
O02S O 0.1491(3) 0.2577(3) 1.0164(2) 0.0607(15) Uani 1 1 d . . . . .
C02T C 0.8348(3) 0.5708(3) 0.5318(2) 0.0245(11) Uani 1 1 d . . . . .
H02T H 0.848004 0.592391 0.490898 0.029 Uiso 1 1 calc R . . . .
C02U C 0.4579(3) 0.5386(3) 0.6309(2) 0.0280(12) Uani 1 1 d . . . . .
H02U H 0.430941 0.574399 0.610060 0.034 Uiso 1 1 calc R . . . .
C02V C 0.6003(2) 0.4508(2) 0.8690(2) 0.0170(9) Uani 1 1 d . . . . .
C02W C 0.9645(2) 0.3756(2) 0.6023(2) 0.0164(9) Uani 1 1 d . . . . .
C02X C 0.9308(2) 0.2050(2) 0.5353(2) 0.0174(9) Uani 1 1 d . . . . .
H02X H 0.896962 0.226230 0.562867 0.021 Uiso 1 1 calc R . . . .
C02Y C 1.0081(2) 0.0359(2) 0.8111(2) 0.0194(10) Uani 1 1 d . . . . .
N02Z N 0.3225(2) 0.4775(2) 0.88303(19) 0.0269(10) Uani 1 1 d . . . . .
N030 N -0.0338(2) 0.6070(2) 0.6724(2) 0.0307(10) Uani 1 1 d . . . . .
C031 C 0.9475(3) 0.0693(3) 1.0038(2) 0.0279(12) Uani 1 1 d . . . . .
H031 H 0.970464 0.038668 1.031857 0.033 Uiso 1 1 calc R . . . .
C032 C 0.9669(2) 0.4114(2) 0.6839(2) 0.0163(9) Uani 1 1 d . . . . .
C033 C 0.8118(2) 0.1360(2) 0.5516(2) 0.0164(9) Uani 1 1 d . . . . .
C034 C 0.6393(3) 0.4863(3) 0.9467(2) 0.0241(11) Uani 1 1 d . . . . .
H034 H 0.652290 0.499082 0.972990 0.029 Uiso 1 1 calc R . . . .
N035 N -0.0206(2) 0.4385(2) 0.9233(2) 0.0278(10) Uani 1 1 d . . . . .
N036 N 0.2296(2) 0.6820(2) 0.6651(2) 0.0336(11) Uani 1 1 d . . . . .
C037 C 0.5349(2) 0.3207(2) 0.9857(2) 0.0195(10) Uani 1 1 d . . . . .
C038 C 0.4871(3) 0.4076(3) 0.5668(2) 0.0272(11) Uani 1 1 d . . . . .
H038 H 0.445915 0.434062 0.561079 0.033 Uiso 1 1 calc R . . . .
C039 C 0.8098(3) 0.5652(2) 0.6382(2) 0.0244(11) Uani 1 1 d . . . . .
H039 H 0.805615 0.583147 0.669310 0.029 Uiso 1 1 calc R . . . .
C03A C 0.5130(2) 0.1216(2) 0.8446(2) 0.0200(10) Uani 1 1 d . . . . .
N03B N 0.2391(2) 0.4873(2) 0.6884(2) 0.0324(11) Uani 1 1 d . . . . .
N03C N 0.1573(3) 0.4164(3) 1.0780(2) 0.0362(12) Uani 1 1 d . . . . .
C03D C 0.9364(2) 0.2302(2) 0.4736(2) 0.0184(9) Uani 1 1 d . . . . .
N03E N 0.1216(2) 0.3323(2) 0.8206(2) 0.0336(11) Uani 1 1 d . . . . .
O03F O -0.0085(2) 0.6701(2) 0.8367(2) 0.0530(13) Uani 1 1 d . . . . .
C03G C 0.6334(2) 0.0692(3) 0.9395(2) 0.0203(10) Uani 1 1 d . . . . .
O03H O 0.2840(3) 0.2896(3) 1.0182(3) 0.0631(15) Uani 1 1 d . . . . .
C03I C 0.5542(2) 0.4851(3) 0.9086(2) 0.0244(11) Uani 1 1 d . . . . .
H03I H 0.509432 0.497004 0.908988 0.029 Uiso 1 1 calc R . . . .
C03J C 0.8738(2) 0.0353(2) 0.6010(2) 0.0188(9) Uani 1 1 d . . . . .
O03K O 0.2725(3) 0.2477(3) 0.9014(3) 0.0666(16) Uani 1 1 d . . . . .
C03L C 0.6599(3) 0.6359(3) 0.5865(2) 0.0317(12) Uani 1 1 d . . . . .
H03L H 0.686390 0.594488 0.596762 0.038 Uiso 1 1 calc R . . . .
C03M C 0.9735(2) 0.1495(2) 0.5576(2) 0.0186(9) Uani 1 1 d . . . . .
C03N C 0.5168(3) 0.6414(3) 0.7419(2) 0.0265(11) Uani 1 1 d . . . . .
C03O C 1.0520(3) 0.0169(3) 0.8464(2) 0.0276(12) Uani 1 1 d . . . . .
H03O H 1.068826 -0.026320 0.863177 0.033 Uiso 1 1 calc R . . . .
C03P C 0.8517(2) 0.1279(3) 0.4956(2) 0.0230(10) Uani 1 1 d . . . . .
H03P H 0.845009 0.159272 0.459814 0.028 Uiso 1 1 calc R . . . .
C03Q C 0.9134(2) 0.0274(2) 0.5444(2) 0.0231(10) Uani 1 1 d . . . . .
H03Q H 0.948114 -0.009220 0.541363 0.028 Uiso 1 1 calc R . . . .
C03R C 0.6317(3) 0.3260(3) 1.0304(2) 0.0269(11) Uani 1 1 d . . . . .
H03R H 0.664155 0.328022 1.045826 0.032 Uiso 1 1 calc R . . . .
C03S C 1.0713(3) 0.0616(3) 0.8572(2) 0.0299(12) Uani 1 1 d . . . . .
H03S H 1.099831 0.048419 0.882880 0.036 Uiso 1 1 calc R . . . .
C03T C 0.9855(3) 0.1973(3) 0.4339(2) 0.0253(11) Uani 1 1 d . . . . .
H03T H 0.990633 0.213595 0.391679 0.030 Uiso 1 1 calc R . . . .
C03U C 0.6498(3) 0.0555(3) 0.5622(2) 0.0248(11) Uani 1 1 d . . . . .
C03V C 0.9984(2) 0.4178(2) 0.5605(2) 0.0233(11) Uani 1 1 d . . . . .
H03V H 1.008935 0.420165 0.518711 0.028 Uiso 1 1 calc R . . . .
C03W C 0.9017(3) 0.0733(3) 0.4927(2) 0.0263(11) Uani 1 1 d . . . . .
H03W H 0.928456 0.067261 0.454487 0.032 Uiso 1 1 calc R . . . .
C03X C 0.6681(3) -0.0577(3) 0.9451(2) 0.0305(12) Uani 1 1 d . . . . .
H03X H 0.680189 -0.101419 0.948588 0.037 Uiso 1 1 calc R . . . .
O03Y O 0.1377(3) 0.6536(3) 0.7247(2) 0.0549(13) Uani 1 1 d . . . . .
C03Z C 0.4915(3) 0.0677(3) 0.8642(2) 0.0273(11) Uani 1 1 d . . . . .
H03Z H 0.449041 0.067816 0.889489 0.033 Uiso 1 1 calc R . . . .
N040 N 0.1068(3) 0.1824(3) 1.0185(3) 0.0493(15) Uani 1 1 d . . . . .
C041 C 1.0167(3) 0.4563(3) 0.5802(2) 0.0262(11) Uani 1 1 d . . . . .
H041 H 1.039833 0.485191 0.551541 0.031 Uiso 1 1 calc R . . . .
C042 C 0.5320(3) 0.0136(3) 0.8470(3) 0.0325(13) Uani 1 1 d . . . . .
H042 H 0.517321 -0.023319 0.861673 0.039 Uiso 1 1 calc R . . . .
C043 C 0.6409(3) 0.6427(3) 0.7468(2) 0.0268(11) Uani 1 1 d . . . . .
N044 N 1.1620(3) -0.0798(3) 0.6401(3) 0.0427(13) Uani 1 1 d . . . . .
O045 O 0.1408(2) 0.4184(2) 0.99130(18) 0.0435(11) Uani 1 1 d . . . . .
C046 C 0.6139(3) 0.6621(3) 0.6315(2) 0.0292(12) Uani 1 1 d . . . . .
C047 C 0.8300(3) 0.5959(3) 0.5781(2) 0.0293(12) Uani 1 1 d . . . . .
H047 H 0.840692 0.634375 0.568394 0.035 Uiso 1 1 calc R . . . .
C048 C 1.1326(3) 0.2014(3) 0.4968(2) 0.0324(13) Uani 1 1 d . . . . .
H048 H 1.092323 0.190654 0.516177 0.039 Uiso 1 1 calc R . . . .
C049 C 1.0212(2) 0.1169(2) 0.5174(2) 0.0231(10) Uani 1 1 d . . . . .
H049 H 1.049926 0.078166 0.531834 0.028 Uiso 1 1 calc R . . . .
C04A C 0.5185(3) 0.3481(3) 1.0334(2) 0.0272(11) Uani 1 1 d . . . . .
H04A H 0.474037 0.364428 1.051420 0.033 Uiso 1 1 calc R . . . .
C04B C 1.0019(2) 0.4536(2) 0.6414(2) 0.0232(10) Uani 1 1 d . . . . .
H04B H 1.015358 0.480063 0.654143 0.028 Uiso 1 1 calc R . . . .
C04C C 0.7186(3) 0.0199(3) 1.1097(2) 0.0283(12) Uani 1 1 d . . . . .
C04D C 1.0265(3) 0.1413(3) 0.4560(2) 0.0297(12) Uani 1 1 d . . . . .
H04D H 1.059039 0.118946 0.428608 0.036 Uiso 1 1 calc R . . . .
C04E C 0.5744(3) 0.5019(3) 0.9478(2) 0.0299(12) Uani 1 1 d . . . . .
H04E H 0.542949 0.524508 0.975512 0.036 Uiso 1 1 calc R . . . .
C04F C 1.1684(2) 0.2429(3) 0.6314(2) 0.0239(11) Uani 1 1 d . . . . .
C04G C 1.1377(3) 0.3062(3) 0.6242(2) 0.0301(12) Uani 1 1 d . . . . .
H04G H 1.096399 0.321948 0.615089 0.036 Uiso 1 1 calc R . . . .
N04H N 0.1629(3) 0.6484(3) 0.8986(3) 0.0450(14) Uani 1 1 d . . . . .
C04I C 0.5866(3) 0.1841(3) 0.5142(2) 0.0279(12) Uani 1 1 d . . . . .
C04J C 0.7931(3) 0.1396(3) 1.0937(3) 0.0340(13) Uani 1 1 d . . . . .
H04J H 0.812125 0.134763 1.053776 0.041 Uiso 1 1 calc R . . . .
N04K N 0.3267(3) 0.2441(3) 0.8048(3) 0.0480(15) Uani 1 1 d . . . . .
C04L C 0.7316(3) 0.1305(3) 1.1238(2) 0.0249(11) Uani 1 1 d . . . . .
C04M C 0.5660(3) 0.3516(3) 1.0542(2) 0.0320(13) Uani 1 1 d . . . . .
H04M H 0.553959 0.371936 1.085588 0.038 Uiso 1 1 calc R . . . .
C04N C 0.6680(3) 0.6693(3) 0.5265(3) 0.0431(16) Uani 1 1 d . . . . .
H04N H 0.700015 0.650920 0.496007 0.052 Uiso 1 1 calc R . . . .
C04O C 0.5907(3) 0.0334(3) 0.9770(2) 0.0321(13) Uani 1 1 d . . . . .
H04O H 0.550145 0.051733 1.000877 0.039 Uiso 1 1 calc R . . . .
C04P C 1.1575(3) 0.2075(3) 0.4356(3) 0.0415(15) Uani 1 1 d . . . . .
H04P H 1.135056 0.199571 0.413402 0.050 Uiso 1 1 calc R . . . .
O04Q O 1.1555(3) -0.1736(3) 0.7062(3) 0.0705(17) Uani 1 1 d . . . . .
C04R C 0.6086(3) -0.0300(3) 0.9790(3) 0.0355(14) Uani 1 1 d . . . . .
H04R H 0.579455 -0.054864 1.004060 0.043 Uiso 1 1 calc R . . . .
C04S C 0.6067(3) 0.1234(3) 1.1265(2) 0.0259(11) Uani 1 1 d . . . . .
C04T C 1.1809(3) 0.1158(3) 0.6391(2) 0.0240(11) Uani 1 1 d . . . . .
N04U N -0.0335(3) 0.7762(3) 0.8043(3) 0.0432(13) Uani 1 1 d . . . . .
C04V C 0.7441(3) -0.0130(3) 1.1596(3) 0.0408(15) Uani 1 1 d . . . . .
H04V H 0.749071 0.009253 1.183133 0.049 Uiso 1 1 calc R . . . .
C04W C 1.1662(3) 0.2109(3) 0.5302(2) 0.0241(11) Uani 1 1 d . . . . .
C04X C 0.2299(3) 0.4779(3) 0.7475(2) 0.0277(11) Uani 1 1 d . . . . .
H04X H 0.264800 0.450455 0.764810 0.033 Uiso 1 1 calc R . . . .
C04Y C 0.4767(3) 0.6101(3) 0.7382(3) 0.0374(14) Uani 1 1 d . . . . .
H04Y H 0.494762 0.574578 0.721980 0.045 Uiso 1 1 calc R . . . .
C04Z C 0.7148(3) 0.0373(3) 0.5626(3) 0.0312(12) Uani 1 1 d . . . . .
H04Z H 0.731355 0.061345 0.575539 0.037 Uiso 1 1 calc R . . . .
C050 C 0.5200(3) 0.1107(3) 0.6224(2) 0.0266(11) Uani 1 1 d . . . . .
C051 C 1.2233(3) 0.2292(3) 0.5001(2) 0.0312(12) Uani 1 1 d . . . . .
H051 H 1.246174 0.236901 0.522121 0.037 Uiso 1 1 calc R . . . .
C052 C 0.5058(3) 0.2027(3) 1.1425(3) 0.0394(15) Uani 1 1 d . . . . .
H052 H 0.481611 0.245116 1.132790 0.047 Uiso 1 1 calc R . . . .
C053 C 0.5698(3) 0.1846(3) 1.1110(3) 0.0342(13) Uani 1 1 d . . . . .
H053 H 0.588756 0.214269 1.078531 0.041 Uiso 1 1 calc R . . . .
C054 C 1.1537(3) 0.0788(3) 0.6926(2) 0.0320(13) Uani 1 1 d . . . . .
H054 H 1.110093 0.094079 0.713606 0.038 Uiso 1 1 calc R . . . .
C055 C 0.3016(3) 0.5242(3) 0.8322(2) 0.0317(12) Uani 1 1 d . . . . .
H05C H 0.337618 0.522752 0.795992 0.048 Uiso 1 1 calc GR . . . .
H05E H 0.288219 0.565733 0.839904 0.048 Uiso 1 1 calc GR . . . .
H05H H 0.264762 0.516080 0.826303 0.048 Uiso 1 1 calc GR . . . .
C056 C 0.6263(3) 0.0192(3) 0.5437(3) 0.0351(13) Uani 1 1 d . . . . .
H056 H 0.581668 0.030933 0.543552 0.042 Uiso 1 1 calc R . . . .
C057 C 0.5055(3) 0.0864(3) 0.6843(3) 0.0339(13) Uani 1 1 d . . . . .
H057 H 0.536129 0.080480 0.705986 0.041 Uiso 1 1 calc R . . . .
C058 C 0.6603(3) 0.6978(3) 0.7235(3) 0.0361(14) Uani 1 1 d . . . . .
H058 H 0.655630 0.722800 0.684547 0.043 Uiso 1 1 calc R . . . .
C059 C 0.3050(3) 0.4239(3) 0.9041(2) 0.0307(12) Uani 1 1 d . . . . .
H059 H 0.325713 0.391853 0.933023 0.037 Uiso 1 1 calc R . . . .
C05A C 0.6468(4) 0.6070(3) 0.8033(3) 0.0516(19) Uani 1 1 d . . . . .
H05A H 0.633744 0.569081 0.819606 0.062 Uiso 1 1 calc R . . . .
C05B C 0.4903(3) 0.6911(3) 0.7690(3) 0.0384(14) Uani 1 1 d . . . . .
H05B H 0.517841 0.711793 0.772395 0.046 Uiso 1 1 calc R . . . .
C05C C -0.0858(3) 0.5785(3) 0.7106(3) 0.0374(14) Uani 1 1 d . . . . .
H05J H -0.125686 0.611171 0.720236 0.056 Uiso 1 1 calc GR . . . .
H05K H -0.073844 0.551305 0.747978 0.056 Uiso 1 1 calc GR . . . .
H05N H -0.093204 0.553544 0.689627 0.056 Uiso 1 1 calc GR . . . .
C05D C 0.4773(3) 0.1595(3) 1.1876(3) 0.0355(13) Uani 1 1 d . . . . .
H05D H 0.432862 0.171769 1.208325 0.043 Uiso 1 1 calc R . . . .
C05E C 0.1658(3) 0.6894(3) 0.6839(3) 0.0340(13) Uani 1 1 d . . . . .
H05O H 0.139399 0.726236 0.663543 0.041 Uiso 1 1 calc R . . . .
C05F C 0.8265(3) 0.1557(3) 1.1223(3) 0.0441(16) Uani 1 1 d . . . . .
H05F H 0.869091 0.160776 1.101991 0.053 Uiso 1 1 calc R . . . .
C05G C 1.2146(3) 0.2250(3) 0.4064(3) 0.0389(15) Uani 1 1 d . . . . .
H05G H 1.231292 0.229147 0.364199 0.047 Uiso 1 1 calc R . . . .
C05H C 0.3000(3) 0.4593(3) 0.6513(3) 0.0442(16) Uani 1 1 d . . . . .
H05P H 0.319001 0.492280 0.621000 0.066 Uiso 1 1 calc GR . . . .
H05R H 0.292173 0.433908 0.631026 0.066 Uiso 1 1 calc GR . . . .
H05S H 0.330094 0.432677 0.676563 0.066 Uiso 1 1 calc GR . . . .
C05I C 0.5755(3) 0.7230(3) 0.6155(3) 0.0387(14) Uani 1 1 d . . . . .
H05I H 0.543329 0.741726 0.645718 0.046 Uiso 1 1 calc R . . . .
N05J N 0.3471(4) 0.2030(3) 1.0672(3) 0.067(2) Uani 1 1 d . . . . .
C05K C 0.2581(3) 0.7284(3) 0.6175(3) 0.0429(15) Uani 1 1 d . . . . .
H05T H 0.223560 0.763002 0.602217 0.064 Uiso 1 1 calc GR . . . .
H05V H 0.287848 0.709506 0.584670 0.064 Uiso 1 1 calc GR . . . .
H05X H 0.282224 0.744302 0.633180 0.064 Uiso 1 1 calc GR . . . .
C05L C 0.5545(4) 0.2453(3) 0.5178(3) 0.0467(18) Uani 1 1 d . . . . .
H05L H 0.540229 0.255291 0.555622 0.056 Uiso 1 1 calc R . . . .
C05M C 0.7032(3) 0.1406(3) 1.1815(3) 0.0361(14) Uani 1 1 d . . . . .
H05M H 0.660555 0.136040 1.202084 0.043 Uiso 1 1 calc R . . . .
C05N C 0.7414(4) -0.1047(3) 0.7063(3) 0.0488(17) Uani 1 1 d . . . . .
H1BA H 0.760101 -0.074037 0.705948 0.059 Uiso 1 1 calc R . . . .
C05O C 0.1365(3) 0.3256(3) 0.8707(3) 0.0363(13) Uani 1 1 d . . . . .
H05 H 0.138534 0.286135 0.899114 0.044 Uiso 1 1 calc R . . . .
C05P C 0.1158(4) 0.1184(4) 1.0183(4) 0.057(2) Uani 1 1 d . . . . .
H0AA H 0.104621 0.118118 0.982785 0.086 Uiso 1 1 calc GR . . . .
H H 0.087534 0.098595 1.054880 0.086 Uiso 1 1 calc GR . . . .
HA H 0.161357 0.095096 1.016991 0.086 Uiso 1 1 calc GR . . . .
C05Q C 0.5641(4) 0.2782(4) 0.4116(3) 0.0500(19) Uani 1 1 d . . . . .
H05Q H 0.556367 0.310078 0.376365 0.060 Uiso 1 1 calc R . . . .
C05R C 0.3741(3) 0.4859(3) 0.9005(3) 0.0419(15) Uani 1 1 d . . . . .
H1AA H 0.412999 0.485399 0.866839 0.063 Uiso 1 1 calc GR . . . .
HB H 0.384447 0.451812 0.935385 0.063 Uiso 1 1 calc GR . . . .
HC H 0.359469 0.525999 0.911148 0.063 Uiso 1 1 calc GR . . . .
C05S C 0.0061(3) 0.4786(3) 0.8773(2) 0.0287(12) Uani 1 1 d . . . . .
H2AA H -0.004354 0.487433 0.840011 0.034 Uiso 1 1 calc R . . . .
C05T C 0.3334(4) 0.2481(3) 1.0205(3) 0.0470(17) Uani 1 1 d . . . . .
H3AA H 0.366404 0.248297 0.983931 0.056 Uiso 1 1 calc R . . . .
C05U C 0.6079(3) 0.1704(3) 0.4588(3) 0.0379(14) Uani 1 1 d . . . . .
H05U H 0.630334 0.128923 0.455378 0.045 Uiso 1 1 calc R . . . .
C05V C 0.1551(4) 0.2038(4) 1.0152(3) 0.0504(18) Uani 1 1 d . . . . .
H4AA H 0.197467 0.175861 1.011657 0.060 Uiso 1 1 calc R . . . .
C05W C 0.5961(3) 0.2186(4) 0.4077(3) 0.0493(18) Uani 1 1 d . . . . .
H05W H 0.610937 0.209298 0.369503 0.059 Uiso 1 1 calc R . . . .
C05X C 0.1606(3) 0.5905(4) 0.9085(3) 0.0430(16) Uani 1 1 d . . . . .
H5AA H 0.179390 0.560500 0.939744 0.052 Uiso 1 1 calc R . . . .
C05Y C 0.6915(4) 0.6810(4) 0.8131(4) 0.054(2) Uani 1 1 d . . . . .
H05Y H 0.708443 0.694280 0.836175 0.065 Uiso 1 1 calc R . . . .
C05Z C 0.5774(3) 0.0800(3) 1.1723(3) 0.0422(15) Uani 1 1 d . . . . .
H05Z H 0.601461 0.037576 1.182896 0.051 Uiso 1 1 calc R . . . .
C060 C -0.0371(4) 0.6375(4) 0.6105(3) 0.0485(18) Uani 1 1 d . . . . .
H06C H -0.032736 0.606224 0.590089 0.073 Uiso 1 1 calc GR . . . .
H06E H -0.001640 0.658065 0.589746 0.073 Uiso 1 1 calc GR . . . .
H06Q H -0.078991 0.668713 0.609710 0.073 Uiso 1 1 calc GR . . . .
C061 C 0.7374(4) 0.1574(3) 1.2087(3) 0.0414(15) Uani 1 1 d . . . . .
H061 H 0.717938 0.164147 1.247950 0.050 Uiso 1 1 calc R . . . .
C062 C 0.1116(4) 0.2811(4) 0.8071(4) 0.0516(18) Uani 1 1 d . . . . .
H06T H 0.148049 0.267384 0.774512 0.077 Uiso 1 1 calc GR . . . .
H06Y H 0.070895 0.295277 0.794443 0.077 Uiso 1 1 calc GR . . . .
HD H 0.109212 0.246103 0.843101 0.077 Uiso 1 1 calc GR . . . .
C063 C 0.8343(4) -0.1858(4) 0.7243(4) 0.0542(19) Uani 1 1 d . . . . .
H2BA H 0.832305 -0.175077 0.760905 0.065 Uiso 1 1 calc R . . . .
HE H 0.861442 -0.161964 0.689286 0.065 Uiso 1 1 calc R . . . .
C064 C 0.2205(3) 0.4301(4) 1.0495(3) 0.0465(17) Uani 1 1 d . . . . .
H06 H 0.255049 0.391994 1.058349 0.070 Uiso 1 1 calc GR . . . .
HF H 0.223089 0.462251 1.065088 0.070 Uiso 1 1 calc GR . . . .
HG H 0.225704 0.445318 1.005775 0.070 Uiso 1 1 calc GR . . . .
C065 C 0.7131(4) -0.0140(3) 1.0753(3) 0.0434(16) Uani 1 1 d . . . . .
H065 H 0.697489 0.007665 1.040053 0.052 Uiso 1 1 calc R . . . .
C066 C 0.6864(3) 0.7168(3) 0.7560(3) 0.0442(16) Uani 1 1 d . . . . .
H066 H 0.700680 0.754017 0.739191 0.053 Uiso 1 1 calc R . . . .
C067 C 0.0127(3) 0.6067(3) 0.6941(3) 0.0387(15) Uani 1 1 d . . . . .
H067 H 0.044276 0.628307 0.667428 0.046 Uiso 1 1 calc R . . . .
C068 C 0.7988(4) 0.1644(3) 1.1797(3) 0.0439(16) Uani 1 1 d . . . . .
H068 H 0.822237 0.175163 1.198982 0.053 Uiso 1 1 calc R . . . .
C069 C 0.7622(4) -0.0773(3) 1.1753(4) 0.0503(18) Uani 1 1 d . . . . .
H069 H 0.779423 -0.098988 1.209654 0.060 Uiso 1 1 calc R . . . .
C06A C 0.6722(5) 0.6264(4) 0.8370(4) 0.073(3) Uani 1 1 d . . . . .
H06A H 0.676020 0.601913 0.876317 0.087 Uiso 1 1 calc R . . . .
C06B C 0.6296(3) 0.7291(4) 0.5113(3) 0.0464(17) Uani 1 1 d . . . . .
H06B H 0.634345 0.751594 0.470219 0.056 Uiso 1 1 calc R . . . .
C06C C 0.1187(3) 0.3911(3) 0.7737(3) 0.0398(14) Uani 1 1 d . . . . .
H6AA H 0.115107 0.424707 0.790744 0.060 Uiso 1 1 calc GR . . . .
HH H 0.080623 0.401283 0.757901 0.060 Uiso 1 1 calc GR . . . .
HI H 0.158322 0.386623 0.740939 0.060 Uiso 1 1 calc GR . . . .
C06D C 0.4103(3) 0.6316(4) 0.7586(3) 0.0499(18) Uani 1 1 d . . . . .
H06D H 0.382396 0.611881 0.754256 0.060 Uiso 1 1 calc R . . . .
C06E C 0.3100(3) 0.2198(4) 0.8634(4) 0.0488(18) Uani 1 1 d . . . . .
H7AA H 0.328832 0.176374 0.877569 0.059 Uiso 1 1 calc R . . . .
C06F C 0.7563(3) -0.0161(3) 0.5443(3) 0.0406(15) Uani 1 1 d . . . . .
H06F H 0.800999 -0.028030 0.544230 0.049 Uiso 1 1 calc R . . . .
C06G C 1.1658(3) 0.3466(3) 0.6299(3) 0.0374(14) Uani 1 1 d . . . . .
H06G H 1.144487 0.389930 0.623921 0.045 Uiso 1 1 calc R . . . .
C06H C 0.5126(3) 0.0989(3) 1.2027(3) 0.0495(18) Uani 1 1 d . . . . .
H06H H 0.492662 0.069312 1.234337 0.059 Uiso 1 1 calc R . . . .
C06I C 1.2450(3) 0.0917(3) 0.6084(3) 0.0306(12) Uani 1 1 d . . . . .
H06I H 1.264352 0.115976 0.570897 0.037 Uiso 1 1 calc R . . . .
C06J C 1.2251(4) 0.3238(4) 0.6444(3) 0.0456(17) Uani 1 1 d . . . . .
H06J H 1.244757 0.351443 0.648495 0.055 Uiso 1 1 calc R . . . .
C06K C 0.4472(4) 0.0708(3) 0.7152(3) 0.0457(16) Uani 1 1 d . . . . .
H06K H 0.438307 0.053924 0.757612 0.055 Uiso 1 1 calc R . . . .
C06L C 0.4742(3) 0.1209(3) 0.5918(3) 0.0399(15) Uani 1 1 d . . . . .
H06L H 0.482792 0.139063 0.549571 0.048 Uiso 1 1 calc R . . . .
C06M C 1.2476(3) 0.2366(3) 0.4382(3) 0.0410(15) Uani 1 1 d . . . . .
H06M H 1.286569 0.249468 0.418049 0.049 Uiso 1 1 calc R . . . .
C06N C 1.2275(3) 0.2208(3) 0.6473(3) 0.0411(15) Uani 1 1 d . . . . .
H06N H 1.248737 0.177382 0.654261 0.049 Uiso 1 1 calc R . . . .
C06O C 0.5430(5) 0.2921(4) 0.4662(4) 0.057(2) Uani 1 1 d . . . . .
H06O H 0.520412 0.333732 0.469022 0.068 Uiso 1 1 calc R . . . .
C06P C 0.3832(3) 0.6816(4) 0.7854(3) 0.0522(19) Uani 1 1 d . . . . .
H06P H 0.337364 0.695650 0.799549 0.063 Uiso 1 1 calc R . . . .
C06Q C -0.0706(5) 0.8359(4) 0.8167(4) 0.066(2) Uani 1 1 d . . . . .
H8AA H -0.105933 0.829923 0.853138 0.100 Uiso 1 1 calc GR . . . .
HJ H -0.089045 0.862954 0.782572 0.100 Uiso 1 1 calc GR . . . .
HK H -0.042166 0.855407 0.822819 0.100 Uiso 1 1 calc GR . . . .
C06R C 1.2802(3) 0.0325(3) 0.6329(3) 0.0377(14) Uani 1 1 d . . . . .
H06R H 1.323851 0.016719 0.612373 0.045 Uiso 1 1 calc R . . . .
C06S C 0.7557(4) -0.1105(3) 1.1417(4) 0.056(2) Uani 1 1 d . . . . .
H06S H 0.768472 -0.154970 1.152516 0.067 Uiso 1 1 calc R . . . .
N06T N 0.4910(3) -0.1063(3) 0.6294(3) 0.0572(17) Uani 1 1 d . . . . .
C06U C 0.7300(5) -0.0781(4) 1.0914(4) 0.060(2) Uani 1 1 d . . . . .
H06U H 0.724236 -0.100529 1.068402 0.072 Uiso 1 1 calc R . . . .
C06V C 1.2556(4) 0.2615(4) 0.6529(3) 0.0516(19) Uani 1 1 d . . . . .
H06V H 1.296461 0.245951 0.662826 0.062 Uiso 1 1 calc R . . . .
C06W C 0.5844(4) 0.7562(4) 0.5557(3) 0.0503(18) Uani 1 1 d . . . . .
H06W H 0.559111 0.798123 0.545119 0.060 Uiso 1 1 calc R . . . .
C06X C 1.2525(3) -0.0036(3) 0.6865(3) 0.0414(15) Uani 1 1 d . . . . .
H06X H 1.276801 -0.044163 0.703045 0.050 Uiso 1 1 calc R . . . .
C06Y C 0.1882(4) 0.5281(4) 0.6585(3) 0.055(2) Uani 1 1 d . . . . .
H9AA H 0.148466 0.541225 0.688722 0.082 Uiso 1 1 calc GR . . . .
HL H 0.179567 0.505602 0.635948 0.082 Uiso 1 1 calc GR . . . .
HM H 0.202200 0.565010 0.630757 0.082 Uiso 1 1 calc GR . . . .
C06Z C 1.1892(3) 0.0195(3) 0.7162(3) 0.0436(16) Uani 1 1 d . . . . .
H06Z H 1.169781 -0.005466 0.753175 0.052 Uiso 1 1 calc R . . . .
C070 C 0.6677(4) -0.0336(3) 0.5254(3) 0.0460(17) Uani 1 1 d . . . . .
H070 H 0.651616 -0.057719 0.512211 0.055 Uiso 1 1 calc R . . . .
C071 C 0.1234(3) 0.4117(3) 1.0458(3) 0.0374(14) Uani 1 1 d . . . . .
H071 H 0.082574 0.402482 1.066434 0.045 Uiso 1 1 calc R . . . .
C072 C 0.6758(4) -0.0917(4) 0.6964(3) 0.0513(18) Uani 1 1 d . . . . .
H3BA H 0.680564 -0.102884 0.659549 0.077 Uiso 1 1 calc GR . . . .
HN H 0.653669 -0.047176 0.692439 0.077 Uiso 1 1 calc GR . . . .
HO H 0.649939 -0.116644 0.730822 0.077 Uiso 1 1 calc GR . . . .
C073 C 1.1314(4) -0.1183(4) 0.6854(4) 0.056(2) Uani 1 1 d . . . . .
H073 H 1.086946 -0.101486 0.703178 0.068 Uiso 1 1 calc R . . . .
C074 C 1.1295(4) -0.0157(4) 0.6154(4) 0.058(2) Uani 1 1 d . . . . .
H5BA H 1.083307 -0.007080 0.636569 0.086 Uiso 1 1 calc GR . . . .
HP H 1.133841 -0.009286 0.572399 0.086 Uiso 1 1 calc GR . . . .
HQ H 1.149458 0.012626 0.620358 0.086 Uiso 1 1 calc GR . . . .
C075 C 0.7326(4) -0.0514(3) 0.5263(3) 0.0447(16) Uani 1 1 d . . . . .
H075 H 0.760813 -0.088130 0.514448 0.054 Uiso 1 1 calc R . . . .
C076 C 0.0405(5) 0.2231(4) 1.0250(5) 0.078(3) Uani 1 1 d . . . . .
H07A H 0.024612 0.228399 0.990294 0.118 Uiso 1 1 calc GR . . . .
H07B H 0.040357 0.264013 1.027154 0.118 Uiso 1 1 calc GR . . . .
H07D H 0.012013 0.204182 1.062056 0.118 Uiso 1 1 calc GR . . . .
C077 C 0.4020(3) 0.0796(4) 0.6845(3) 0.0483(17) Uani 1 1 d . . . . .
H077 H 0.362093 0.068499 0.705424 0.058 Uiso 1 1 calc R . . . .
C078 C 0.4232(3) 0.7103(4) 0.7910(3) 0.0509(18) Uani 1 1 d . . . . .
H078 H 0.405098 0.743734 0.810134 0.061 Uiso 1 1 calc R . . . .
C079 C 0.1357(4) 0.4076(5) 1.1429(3) 0.070(3) Uani 1 1 d . . . . .
H07E H 0.167628 0.373148 1.162015 0.105 Uiso 1 1 calc GR . . . .
H07F H 0.093452 0.397639 1.157695 0.105 Uiso 1 1 calc GR . . . .
H07G H 0.131315 0.446088 1.152950 0.105 Uiso 1 1 calc GR . . . .
C07A C -0.0070(3) 0.4225(4) 0.9815(3) 0.0411(15) Uani 1 1 d . . . . .
H07H H 0.031598 0.435496 0.976853 0.062 Uiso 1 1 calc GR . . . .
H07I H 0.000910 0.377192 0.998592 0.062 Uiso 1 1 calc GR . . . .
H07J H -0.044413 0.444021 1.008623 0.062 Uiso 1 1 calc GR . . . .
C07B C 0.1939(5) 0.6669(4) 0.9307(3) 0.065(2) Uani 1 1 d . . . . .
H07K H 0.211018 0.630347 0.960838 0.097 Uiso 1 1 calc GR . . . .
H07L H 0.161987 0.698731 0.950942 0.097 Uiso 1 1 calc GR . . . .
H07M H 0.229752 0.684152 0.902194 0.097 Uiso 1 1 calc GR . . . .
C07C C 0.4157(3) 0.1049(4) 0.6222(4) 0.0528(19) Uani 1 1 d . . . . .
H07C H 0.384972 0.111253 0.600504 0.063 Uiso 1 1 calc R . . . .
C07D C -0.0408(3) 0.7221(4) 0.8425(3) 0.0462(16) Uani 1 1 d . . . . .
H07N H -0.074840 0.724068 0.878139 0.055 Uiso 1 1 calc R . . . .
C07E C 0.3047(4) 0.3102(4) 0.7787(4) 0.060(2) Uani 1 1 d . . . . .
H07O H 0.274333 0.330699 0.810167 0.091 Uiso 1 1 calc GR . . . .
H07P H 0.282721 0.316562 0.747719 0.091 Uiso 1 1 calc GR . . . .
H07Q H 0.342207 0.328167 0.760348 0.091 Uiso 1 1 calc GR . . . .
C07F C 0.8638(5) -0.2537(5) 0.7302(5) 0.077(3) Uani 1 1 d . . . . .
H4BA H 0.862054 -0.264792 0.695503 0.116 Uiso 1 1 calc GR . . . .
HR H 0.839532 -0.277145 0.767342 0.116 Uiso 1 1 calc GR . . . .
HS H 0.909198 -0.264033 0.731658 0.116 Uiso 1 1 calc GR . . . .
C07G C -0.0650(4) 0.4094(4) 0.9184(3) 0.058(2) Uani 1 1 d . . . . .
H07R H -0.070349 0.424009 0.877152 0.087 Uiso 1 1 calc GR . . . .
H07S H -0.107398 0.420528 0.946506 0.087 Uiso 1 1 calc GR . . . .
H07T H -0.047415 0.363808 0.928345 0.087 Uiso 1 1 calc GR . . . .
C07H C 0.4139(5) 0.1597(4) 1.0608(5) 0.084(3) Uani 1 1 d . . . . .
H07U H 0.437300 0.166637 1.018156 0.126 Uiso 1 1 calc GR . . . .
H07V H 0.410739 0.116278 1.076506 0.126 Uiso 1 1 calc GR . . . .
H07W H 0.437376 0.167612 1.083566 0.126 Uiso 1 1 calc GR . . . .
C07I C 1.2302(3) -0.1020(4) 0.6106(4) 0.057(2) Uani 1 1 d . . . . .
H6BA H 1.249777 -0.141429 0.636377 0.085 Uiso 1 1 calc GR . . . .
HT H 1.253248 -0.070732 0.603513 0.085 Uiso 1 1 calc GR . . . .
HU H 1.233465 -0.108784 0.571974 0.085 Uiso 1 1 calc GR . . . .
C07J C 0.0158(5) 0.7779(5) 0.7477(5) 0.080(3) Uani 1 1 d . . . . .
H07X H -0.003746 0.806422 0.714682 0.120 Uiso 1 1 calc GR . . . .
H07Y H 0.033783 0.735804 0.740891 0.120 Uiso 1 1 calc GR . . . .
HV H 0.050788 0.792582 0.749185 0.120 Uiso 1 1 calc GR . . . .
C07K C 0.3748(5) 0.2050(5) 0.7652(5) 0.080(3) Uani 1 1 d . . . . .
H07Z H 0.400502 0.168360 0.789028 0.119 Uiso 1 1 calc GR . . . .
HW H 0.403662 0.229328 0.734072 0.119 Uiso 1 1 calc GR . . . .
HX H 0.352106 0.191212 0.746031 0.119 Uiso 1 1 calc GR . . . .
C07L C 0.2733(5) 0.6263(4) 0.6907(5) 0.078(3) Uani 1 1 d . . . . .
H07 H 0.248252 0.600032 0.724403 0.117 Uiso 1 1 calc GR . . . .
HY H 0.302226 0.637479 0.705243 0.117 Uiso 1 1 calc GR . . . .
HZ H 0.299297 0.603121 0.659950 0.117 Uiso 1 1 calc GR . . . .
C07M C 0.2991(10) 0.1944(7) 1.1239(5) 0.155(8) Uani 1 1 d . . . . .
H0BA H 0.309653 0.207720 1.152797 0.233 Uiso 1 1 calc GR . . . .
H9BA H 0.299197 0.150195 1.139479 0.233 Uiso 1 1 calc GR . . . .
H0CA H 0.255988 0.219640 1.117965 0.233 Uiso 1 1 calc GR . . . .
O07N O 0.3902(6) -0.1155(6) 0.6696(5) 0.145(4) Uani 1 1 d . . . . .
C07O C 0.5534(5) -0.1211(6) 0.6401(4) 0.086(3) Uani 1 1 d . . . . .
H7BA H 0.556112 -0.087496 0.653652 0.129 Uiso 1 1 calc GR . . . .
H1CA H 0.587149 -0.125567 0.602766 0.129 Uiso 1 1 calc GR . . . .
H2CA H 0.560090 -0.160460 0.671228 0.129 Uiso 1 1 calc GR . . . .
C07P C 0.4438(6) -0.1263(7) 0.6756(5) 0.093(4) Uani 1 1 d . . . . .
H8BA H 0.453085 -0.149256 0.713521 0.111 Uiso 1 1 calc R . . . .
C14 C 0.1338(7) 0.6980(5) 0.8521(6) 0.098(4) Uani 1 1 d . . . . .
H14A H 0.168087 0.713888 0.819377 0.147 Uiso 1 1 calc GR . . . .
H14B H 0.102900 0.732094 0.869734 0.147 Uiso 1 1 calc GR . . . .
H14C H 0.110801 0.681004 0.836184 0.147 Uiso 1 1 calc GR . . . .
C15 C 0.4832(8) -0.0675(6) 0.5685(7) 0.125(5) Uani 1 1 d . . . . .
H15A H 0.471017 -0.023119 0.567860 0.187 Uiso 1 1 calc GR . . . .
H15B H 0.449089 -0.076637 0.559042 0.187 Uiso 1 1 calc GR . . . .
H15C H 0.524406 -0.077227 0.538541 0.187 Uiso 1 1 calc GR . . . .
Na2 Na 0.15099(10) 0.46329(10) 0.88807(9) 0.0255(4) Uani 1 1 d . . . . .

loop_
_atom_site_aniso_label
_atom_site_aniso_U_11
_atom_site_aniso_U_22
_atom_site_aniso_U_33
_atom_site_aniso_U_23
_atom_site_aniso_U_13
_atom_site_aniso_U_12
Ag1 0.01240(14) 0.01201(16) 0.01015(13) -0.00073(12) -0.00675(11) -0.00225(12)
Ag5 0.02074(17) 0.01903(19) 0.01402(15) -0.00498(13) -0.00990(12) -0.00175(14)
Ag6 0.01812(16) 0.01961(19) 0.01377(15) -0.00166(13) -0.00437(12) -0.00684(14)
Ag11 0.01577(16) 0.01827(19) 0.01630(15) -0.00389(13) -0.00678(12) 0.00032(13)
Ag2 0.01896(16) 0.01460(18) 0.01789(16) 0.00056(13) -0.01066(13) -0.00089(13)
Ag10 0.02014(16) 0.01671(18) 0.01979(16) -0.00398(14) -0.00802(13) -0.00644(14)
Ag13 0.02153(17) 0.01601(18) 0.01596(15) 0.00272(13) -0.01215(13) -0.00461(14)
Ag4 0.01627(16) 0.02062(19) 0.01829(16) -0.00204(14) -0.01060(13) -0.00438(14)
Ag12 0.01572(16) 0.01840(19) 0.01936(16) -0.00027(14) -0.01091(13) -0.00424(14)
Ag7 0.02428(17) 0.01509(18) 0.01678(16) -0.00211(13) -0.00847(13) -0.00552(14)
Ag8 0.02095(17) 0.0229(2) 0.01208(15) -0.00339(13) -0.00863(12) -0.00393(14)
Ag9 0.02083(17) 0.01955(19) 0.01413(15) -0.00060(13) -0.00443(13) -0.00680(14)
Ag22 0.02885(19) 0.01925(19) 0.01698(16) -0.00094(14) -0.00974(14) -0.00753(15)
Ag18 0.02648(18) 0.0260(2) 0.01858(16) -0.00422(15) -0.00939(14) -0.00956(16)
Ag24 0.02194(18) 0.0210(2) 0.02641(18) -0.00437(15) -0.00842(14) -0.00618(15)
Ag23 0.02380(18) 0.01926(19) 0.02268(17) -0.00332(14) -0.01142(14) -0.00480(15)
Ag3 0.01825(16) 0.01813(19) 0.01869(16) -0.00670(14) -0.00858(13) 0.00089(14)
Ag21 0.02304(18) 0.0265(2) 0.01846(16) -0.00269(15) -0.01040(14) -0.00683(15)
Ag14 0.02605(19) 0.0220(2) 0.02025(17) -0.00288(15) -0.00890(14) -0.00325(15)
Ag19 0.02229(18) 0.0219(2) 0.02086(17) -0.00132(15) -0.00751(14) -0.00509(15)
Ag26 0.02509(18) 0.0202(2) 0.02046(17) -0.00173(14) -0.00991(14) -0.00397(15)
Ag28 0.02304(18) 0.0221(2) 0.02128(17) -0.00463(15) -0.00788(14) -0.00301(15)
Ag20 0.02811(19) 0.0206(2) 0.01890(17) -0.00316(14) -0.01054(14) -0.00439(15)
Ag29 0.02454(18) 0.0254(2) 0.01842(16) -0.00211(15) -0.00918(14) -0.00598(16)
Ag27 0.02325(18) 0.0261(2) 0.02708(19) -0.00632(16) -0.01230(15) -0.00451(16)
Ag25 0.02843(19) 0.0228(2) 0.02610(18) -0.00513(15) -0.01284(15) -0.00682(16)
Ag17 0.02468(19) 0.0263(2) 0.02847(18) -0.00781(16) -0.01078(15) -0.00556(16)
Ag15 0.03109(19) 0.0245(2) 0.02235(18) -0.00332(15) -0.01266(15) -0.00756(16)
Ag16 0.0323(2) 0.0384(2) 0.02212(18) -0.00479(17) -0.01144(15) -0.01423(18)
S11 0.0196(5) 0.0145(6) 0.0167(5) -0.0021(4) -0.0080(4) -0.0026(4)
S5 0.0162(5) 0.0173(6) 0.0184(5) -0.0038(4) -0.0074(4) -0.0020(4)
S9 0.0209(5) 0.0161(6) 0.0151(5) 0.0004(4) -0.0096(4) -0.0053(4)
S12 0.0180(5) 0.0172(6) 0.0195(5) -0.0042(4) -0.0091(4) -0.0022(4)
S3 0.0203(5) 0.0158(6) 0.0164(5) -0.0023(4) -0.0089(4) -0.0043(5)
S4 0.0174(5) 0.0212(6) 0.0145(5) -0.0019(4) -0.0073(4) -0.0049(5)
S1 0.0177(5) 0.0185(6) 0.0170(5) -0.0036(4) -0.0082(4) -0.0040(4)
S7 0.0221(5) 0.0213(6) 0.0134(5) -0.0007(4) -0.0088(4) -0.0072(5)
S2 0.0201(5) 0.0162(6) 0.0185(5) -0.0024(4) -0.0096(4) -0.0043(5)
S14 0.0242(6) 0.0189(6) 0.0185(5) 0.0000(4) -0.0149(4) -0.0069(5)
S24 0.0245(6) 0.0153(6) 0.0219(5) -0.0003(5) -0.0100(5) -0.0058(5)
S20 0.0229(6) 0.0205(6) 0.0154(5) -0.0011(4) -0.0098(4) -0.0057(5)
S16 0.0166(5) 0.0215(6) 0.0193(5) -0.0026(5) -0.0076(4) -0.0017(5)
S10 0.0255(5) 0.0180(6) 0.0151(5) -0.0022(4) -0.0120(4) -0.0038(5)
S19 0.0235(6) 0.0237(7) 0.0132(5) -0.0020(4) -0.0068(4) -0.0073(5)
S13 0.0265(6) 0.0202(6) 0.0183(5) -0.0053(5) -0.0130(4) -0.0053(5)
S6 0.0186(5) 0.0187(6) 0.0174(5) -0.0039(4) -0.0089(4) -0.0046(5)
S15 0.0235(6) 0.0197(6) 0.0180(5) -0.0008(5) -0.0106(4) -0.0090(5)
S22 0.0230(6) 0.0155(6) 0.0230(6) -0.0047(5) -0.0098(5) -0.0022(5)
S8 0.0196(5) 0.0222(6) 0.0159(5) -0.0018(5) -0.0073(4) -0.0055(5)
S21 0.0270(6) 0.0187(6) 0.0137(5) -0.0004(4) -0.0078(4) -0.0089(5)
S23 0.0218(6) 0.0164(6) 0.0250(6) -0.0019(5) -0.0108(5) -0.0029(5)
S18 0.0175(5) 0.0271(7) 0.0224(6) -0.0052(5) -0.0059(4) -0.0075(5)
S17 0.0186(5) 0.0257(7) 0.0186(5) -0.0039(5) -0.0054(4) -0.0032(5)
P4 0.0271(6) 0.0214(7) 0.0209(6) -0.0017(5) -0.0126(5) -0.0065(5)
P2 0.0307(2) 0.0198(7) 0.0197(6) -0.0038(5) -0.0116(5) -0.0064(5)
P1 0.0256(7) 0.0382(3) 0.0210(6) -0.0042(6) -0.0109(5) -0.0122(5)
P3 0.0256(6) 0.0231(7) 0.0288(2) -0.0056(5) -0.0120(5) -0.0064(5)
Na1 0.0296(11) 0.0270(12) 0.0275(10) -0.0008(9) -0.0105(8) -0.0098(9)
Na3 0.0389(13) 0.0332(14) 0.0418(13) -0.0015(10) -0.0214(10) -0.0109(11)
O01P 0.042(2) 0.034(2) 0.0189(17) -0.0040(16) -0.0110(16) -0.0088(18)
O01Q 0.059(3) 0.038(3) 0.051(3) -0.009(2) -0.023(2) -0.021(2)
O01R 0.0275(19) 0.029(2) 0.037(2) 0.0005(17) -0.0125(16) -0.0104(17)
O01S 0.046(2) 0.034(2) 0.040(2) -0.0115(19) -0.0233(19) -0.008(2)
O01T 0.028(2) 0.038(3) 0.041(2) -0.0003(19) -0.0095(18) -0.0106(19)
C01U 0.017(2) 0.015(2) 0.018(2) -0.0019(18) -0.0129(17) 0.0016(18)
C01V 0.024(2) 0.019(3) 0.014(2) -0.0048(18) -0.0104(17) -0.0022(19)
C01W 0.020(2) 0.021(3) 0.0107(19) 0.0002(17) -0.0095(16) -0.0043(19)
C01X 0.015(2) 0.019(2) 0.017(2) -0.0029(18) -0.0074(17) -0.0035(18)
C01Y 0.018(2) 0.016(2) 0.015(2) -0.0034(18) -0.0118(17) 0.0005(18)
C01Z 0.022(2) 0.012(2) 0.019(2) 0.0006(18) -0.0126(18) -0.0034(18)
C020 0.027(2) 0.018(3) 0.020(2) 0.0003(19) -0.0128(19) -0.001(2)
C021 0.023(2) 0.020(3) 0.017(2) -0.0073(19) -0.0099(18) -0.004(2)
C022 0.019(2) 0.017(2) 0.013(2) 0.0041(17) -0.0131(17) -0.0026(18)
C023 0.021(2) 0.016(2) 0.015(2) -0.0034(18) -0.0089(17) -0.0010(19)
C024 0.019(2) 0.018(2) 0.016(2) -0.0009(18) -0.0099(17) -0.0046(19)
C025 0.024(2) 0.025(3) 0.020(2) 0.002(2) -0.0159(19) -0.005(2)
C026 0.028(2) 0.011(2) 0.015(2) 0.0002(17) -0.0091(18) -0.0072(19)
C027 0.020(2) 0.015(2) 0.021(2) 0.0006(18) -0.0114(18) -0.0074(19)
C028 0.018(2) 0.016(2) 0.0131(19) -0.0046(17) -0.0078(16) 0.0002(18)
C029 0.024(2) 0.016(2) 0.0125(19) -0.0036(17) -0.0073(17) -0.0025(19)
C02A 0.019(2) 0.020(3) 0.015(2) -0.0055(18) -0.0051(17) -0.0046(19)
C02B 0.026(2) 0.013(2) 0.014(2) -0.0027(17) -0.0078(17) -0.0033(19)
C02C 0.028(2) 0.023(3) 0.017(2) -0.0004(19) -0.0118(19) -0.012(2)
C02D 0.019(2) 0.023(3) 0.016(2) 0.0001(19) -0.0056(17) -0.010(2)
C02E 0.014(2) 0.025(3) 0.021(2) -0.0053(19) -0.0097(17) -0.0036(19)
C02F 0.023(2) 0.021(3) 0.0119(19) 0.0007(18) -0.0107(17) -0.007(2)
C02G 0.026(3) 0.022(3) 0.023(2) -0.001(2) -0.014(2) 0.000(2)
C02H 0.018(2) 0.019(3) 0.017(2) -0.0036(18) -0.0079(17) -0.0023(19)
O02I 0.051(3) 0.062(3) 0.033(2) 0.006(2) -0.025(2) -0.027(2)
C02J 0.023(2) 0.025(3) 0.024(2) -0.006(2) -0.0138(19) 0.001(2)
C02K 0.021(2) 0.019(3) 0.015(2) 0.0006(18) -0.0060(17) -0.0094(19)
C02L 0.017(2) 0.014(2) 0.023(2) -0.0029(18) -0.0089(17) -0.0047(18)
C02M 0.016(2) 0.019(2) 0.017(2) -0.0002(18) -0.0054(17) -0.0081(19)
C02N 0.033(3) 0.018(3) 0.022(2) 0.002(2) -0.017(2) -0.005(2)
C02O 0.018(2) 0.030(3) 0.022(2) -0.006(2) -0.0094(18) -0.003(2)
O02P 0.042(2) 0.040(3) 0.046(2) -0.019(2) -0.008(2) -0.015(2)
C02Q 0.036(3) 0.020(3) 0.026(3) -0.003(2) -0.009(2) -0.009(2)
C02R 0.026(2) 0.030(3) 0.021(2) -0.001(2) -0.0170(19) -0.009(2)
O02S 0.072(4) 0.070(4) 0.050(3) -0.008(3) -0.010(3) -0.042(3)
C02T 0.030(3) 0.022(3) 0.021(2) 0.003(2) -0.006(2) -0.014(2)
C02U 0.031(3) 0.023(3) 0.028(3) -0.004(2) -0.019(2) 0.005(2)
C02V 0.023(2) 0.014(2) 0.015(2) -0.0020(17) -0.0066(17) -0.0051(19)
C02W 0.016(2) 0.015(2) 0.021(2) -0.0025(18) -0.0122(17) -0.0025(18)
C02X 0.018(2) 0.020(3) 0.016(2) -0.0101(19) -0.0035(17) -0.0035(19)
C02Y 0.017(2) 0.025(3) 0.017(2) -0.0030(19) -0.0071(17) -0.0053(19)
N02Z 0.029(2) 0.029(3) 0.023(2) -0.0087(19) -0.0101(18) -0.003(2)
N030 0.032(2) 0.032(3) 0.027(2) -0.001(2) -0.0158(19) -0.007(2)
C031 0.035(3) 0.023(3) 0.026(3) 0.003(2) -0.022(2) -0.003(2)
C032 0.019(2) 0.012(2) 0.019(2) 0.0000(18) -0.0104(17) -0.0039(18)
C033 0.019(2) 0.015(2) 0.019(2) -0.0040(18) -0.0088(17) -0.0054(18)
C034 0.033(3) 0.025(3) 0.017(2) -0.011(2) -0.0054(19) -0.006(2)
N035 0.029(2) 0.036(3) 0.028(2) -0.008(2) -0.0114(18) -0.015(2)
N036 0.034(3) 0.030(3) 0.036(3) 0.001(2) -0.018(2) -0.007(2)
C037 0.023(2) 0.015(2) 0.017(2) 0.0012(18) -0.0068(18) -0.0035(19)
C038 0.025(3) 0.024(3) 0.029(3) -0.002(2) -0.016(2) 0.002(2)
C039 0.032(3) 0.019(3) 0.030(3) -0.006(2) -0.017(2) -0.008(2)
C03A 0.021(2) 0.026(3) 0.016(2) 0.0008(19) -0.0099(18) -0.010(2)
N03B 0.042(3) 0.036(3) 0.020(2) -0.006(2) -0.0075(19) -0.011(2)
N03C 0.042(3) 0.045(3) 0.020(2) -0.008(2) -0.011(2) -0.007(2)
C03D 0.021(2) 0.022(3) 0.015(2) -0.0031(19) -0.0045(17) -0.010(2)
N03E 0.036(3) 0.036(3) 0.042(3) -0.018(2) -0.018(2) -0.009(2)
O03F 0.055(3) 0.030(3) 0.060(3) -0.012(2) -0.008(2) 0.000(2)
C03G 0.026(2) 0.028(3) 0.012(2) -0.0001(19) -0.0107(18) -0.013(2)
O03H 0.063(3) 0.049(3) 0.091(4) -0.014(3) -0.054(3) -0.002(3)
C03I 0.020(2) 0.025(3) 0.027(2) -0.012(2) -0.0041(19) -0.002(2)
C03J 0.023(2) 0.017(2) 0.021(2) -0.0050(19) -0.0095(18) -0.008(2)
O03K 0.049(3) 0.059(4) 0.078(4) -0.024(3) -0.004(3) -0.003(3)
C03L 0.035(3) 0.036(3) 0.027(3) -0.005(2) -0.011(2) -0.013(3)
C03M 0.019(2) 0.017(2) 0.022(2) -0.0060(19) -0.0048(18) -0.0080(19)
C03N 0.027(3) 0.028(3) 0.023(2) 0.000(2) -0.011(2) -0.007(2)
C03O 0.028(3) 0.024(3) 0.025(2) 0.005(2) -0.017(2) -0.002(2)
C03P 0.028(3) 0.025(3) 0.019(2) -0.005(2) -0.0089(19) -0.008(2)
C03Q 0.025(2) 0.020(3) 0.026(2) -0.012(2) -0.006(2) -0.002(2)
C03R 0.037(3) 0.028(3) 0.023(2) -0.008(2) -0.012(2) -0.011(2)
C03S 0.033(3) 0.033(3) 0.029(3) 0.004(2) -0.026(2) -0.009(2)
C03T 0.033(3) 0.028(3) 0.017(2) -0.009(2) -0.004(2) -0.010(2)
C03U 0.033(3) 0.025(3) 0.022(2) -0.002(2) -0.014(2) -0.011(2)
C03V 0.025(2) 0.021(3) 0.017(2) 0.0005(19) -0.0060(19) -0.003(2)
C03W 0.027(3) 0.033(3) 0.021(2) -0.015(2) -0.004(2) -0.006(2)
C03X 0.043(3) 0.024(3) 0.027(3) -0.001(2) -0.006(2) -0.019(3)
O03Y 0.063(3) 0.050(3) 0.045(3) -0.006(2) 0.003(2) -0.028(3)
C03Z 0.030(3) 0.033(3) 0.021(2) 0.000(2) -0.005(2) -0.018(2)
N040 0.056(4) 0.045(4) 0.060(4) 0.004(3) -0.040(3) -0.021(3)
C041 0.028(3) 0.021(3) 0.024(2) 0.003(2) -0.003(2) -0.012(2)
C042 0.041(3) 0.026(3) 0.032(3) 0.001(2) -0.008(2) -0.021(3)
C043 0.028(3) 0.023(3) 0.034(3) -0.006(2) -0.016(2) -0.006(2)
N044 0.042(3) 0.039(3) 0.051(3) -0.019(3) -0.017(3) -0.002(2)
O045 0.046(3) 0.064(3) 0.027(2) -0.012(2) -0.0189(18) -0.011(2)
C046 0.026(3) 0.036(3) 0.029(3) -0.002(2) -0.013(2) -0.012(2)
C047 0.044(3) 0.023(3) 0.028(3) -0.003(2) -0.010(2) -0.020(3)
C048 0.035(3) 0.042(4) 0.026(3) -0.007(2) -0.011(2) -0.016(3)
C049 0.026(2) 0.019(3) 0.024(2) -0.008(2) -0.0060(19) -0.003(2)
C04A 0.031(3) 0.026(3) 0.022(2) -0.009(2) -0.002(2) -0.004(2)
C04B 0.027(3) 0.018(3) 0.028(2) -0.004(2) -0.009(2) -0.009(2)
C04C 0.033(3) 0.025(3) 0.023(2) 0.000(2) -0.009(2) -0.008(2)
C04D 0.033(3) 0.031(3) 0.025(3) -0.017(2) 0.002(2) -0.008(2)
C04E 0.031(3) 0.033(3) 0.025(3) -0.016(2) 0.003(2) -0.009(2)
C04F 0.023(2) 0.030(3) 0.021(2) -0.007(2) -0.0084(19) -0.007(2)
C04G 0.034(3) 0.032(3) 0.029(3) -0.007(2) -0.014(2) -0.010(2)
N04H 0.061(4) 0.043(3) 0.044(3) -0.017(3) -0.015(3) -0.022(3)
C04I 0.032(3) 0.030(3) 0.027(3) 0.000(2) -0.017(2) -0.013(2)
C04J 0.037(3) 0.038(4) 0.033(3) -0.009(3) -0.010(2) -0.015(3)
N04K 0.039(3) 0.050(4) 0.067(4) -0.027(3) -0.028(3) 0.001(3)
C04L 0.034(3) 0.020(3) 0.023(2) -0.001(2) -0.013(2) -0.009(2)
C04M 0.041(3) 0.033(3) 0.027(3) -0.019(2) -0.008(2) -0.006(3)
C04N 0.053(4) 0.047(4) 0.028(3) -0.003(3) -0.008(3) -0.020(3)
C04O 0.030(3) 0.043(4) 0.028(3) -0.012(3) 0.002(2) -0.021(3)
C04P 0.053(4) 0.055(4) 0.028(3) -0.013(3) -0.015(3) -0.020(3)
O04Q 0.102(5) 0.053(4) 0.056(3) -0.009(3) -0.016(3) -0.027(3)
C04R 0.039(3) 0.036(3) 0.034(3) -0.004(3) 0.001(2) -0.027(3)
C04S 0.028(3) 0.029(3) 0.024(2) -0.005(2) -0.010(2) -0.010(2)
C04T 0.027(3) 0.022(3) 0.023(2) -0.005(2) -0.011(2) -0.004(2)
N04U 0.046(3) 0.035(3) 0.046(3) -0.012(3) -0.013(2) -0.004(3)
C04V 0.050(4) 0.031(4) 0.046(4) 0.000(3) -0.028(3) -0.011(3)
C04W 0.033(3) 0.021(3) 0.020(2) -0.004(2) -0.012(2) -0.004(2)
C04X 0.038(3) 0.024(3) 0.023(2) 0.000(2) -0.012(2) -0.012(2)
C04Y 0.037(3) 0.041(4) 0.037(3) -0.001(3) -0.019(3) -0.014(3)
C04Z 0.031(3) 0.033(3) 0.036(3) -0.007(2) -0.016(2) -0.009(2)
C050 0.029(3) 0.023(3) 0.030(3) -0.003(2) -0.013(2) -0.008(2)
C051 0.037(3) 0.036(3) 0.025(3) -0.002(2) -0.010(2) -0.018(3)
C052 0.034(3) 0.035(4) 0.040(3) -0.002(3) -0.012(3) -0.003(3)
C053 0.033(3) 0.034(3) 0.029(3) 0.002(2) -0.009(2) -0.009(3)
C054 0.033(3) 0.036(3) 0.023(3) -0.006(2) -0.005(2) -0.008(3)
C055 0.033(3) 0.034(3) 0.025(3) -0.001(2) -0.011(2) -0.008(3)
C056 0.037(3) 0.038(4) 0.039(3) -0.014(3) -0.014(3) -0.011(3)
C057 0.041(3) 0.029(3) 0.032(3) -0.001(2) -0.015(2) -0.011(3)
C058 0.045(3) 0.036(4) 0.030(3) 0.000(3) -0.012(3) -0.021(3)
C059 0.030(3) 0.033(3) 0.023(2) -0.003(2) -0.007(2) -0.004(2)
C05A 0.087(6) 0.037(4) 0.050(4) 0.010(3) -0.049(4) -0.028(4)
C05B 0.037(3) 0.042(4) 0.038(3) -0.016(3) -0.012(3) -0.004(3)
C05C 0.036(3) 0.044(4) 0.037(3) -0.007(3) -0.011(3) -0.018(3)
C05D 0.028(3) 0.043(4) 0.037(3) -0.012(3) -0.006(2) -0.012(3)
C05E 0.040(3) 0.036(3) 0.028(3) -0.007(2) -0.007(2) -0.014(3)
C05F 0.044(4) 0.049(4) 0.051(4) -0.013(3) -0.016(3) -0.020(3)
C05G 0.046(4) 0.049(4) 0.022(3) -0.008(3) -0.008(2) -0.014(3)
C05H 0.056(4) 0.040(4) 0.034(3) -0.014(3) 0.007(3) -0.022(3)
C05I 0.038(3) 0.035(4) 0.036(3) -0.003(3) -0.015(3) -0.002(3)
N05J 0.113(6) 0.046(4) 0.063(4) 0.004(3) -0.059(4) -0.028(4)
C05K 0.049(4) 0.043(4) 0.039(3) -0.011(3) -0.004(3) -0.022(3)
C05L 0.082(5) 0.029(3) 0.049(4) -0.007(3) -0.046(4) -0.011(3)
C05M 0.047(3) 0.039(4) 0.024(3) -0.007(2) -0.007(2) -0.016(3)
C05N 0.061(4) 0.036(4) 0.057(4) -0.004(3) -0.022(4) -0.023(3)
C05O 0.041(3) 0.033(3) 0.039(3) -0.008(3) -0.019(3) -0.007(3)
C05P 0.071(5) 0.044(5) 0.062(5) 0.007(4) -0.039(4) -0.020(4)
C05Q 0.064(5) 0.049(5) 0.042(4) 0.020(3) -0.034(3) -0.030(4)
C05R 0.038(3) 0.048(4) 0.048(4) -0.022(3) -0.023(3) 0.001(3)
C05S 0.026(3) 0.033(3) 0.029(3) -0.008(2) -0.010(2) -0.006(2)
C05T 0.045(4) 0.042(4) 0.054(4) 0.013(3) -0.028(3) -0.022(3)
C05U 0.040(3) 0.042(4) 0.027(3) -0.002(3) -0.010(2) -0.010(3)
C05V 0.062(5) 0.063(5) 0.036(3) 0.004(3) -0.023(3) -0.033(4)
C05W 0.047(4) 0.072(6) 0.024(3) 0.000(3) -0.011(3) -0.022(4)
C05X 0.045(4) 0.052(4) 0.031(3) -0.016(3) 0.002(3) -0.017(3)
C05Y 0.076(5) 0.048(5) 0.064(5) -0.002(4) -0.046(4) -0.028(4)
C05Z 0.039(3) 0.032(4) 0.046(4) 0.000(3) -0.005(3) -0.013(3)
C060 0.053(4) 0.065(5) 0.031(3) 0.008(3) -0.026(3) -0.024(4)
C061 0.062(4) 0.039(4) 0.032(3) -0.012(3) -0.015(3) -0.016(3)
C062 0.055(4) 0.049(5) 0.071(5) -0.025(4) -0.030(4) -0.014(4)
C063 0.062(5) 0.055(5) 0.063(5) -0.012(4) -0.031(4) -0.024(4)
C064 0.045(4) 0.061(5) 0.047(4) -0.023(3) -0.014(3) -0.018(3)
C065 0.071(5) 0.032(4) 0.035(3) -0.004(3) -0.021(3) -0.019(3)
C066 0.055(4) 0.039(4) 0.051(4) -0.006(3) -0.016(3) -0.029(3)
C067 0.037(3) 0.046(4) 0.034(3) 0.005(3) -0.015(3) -0.020(3)
C068 0.065(4) 0.040(4) 0.045(4) -0.014(3) -0.029(3) -0.018(3)
C069 0.054(4) 0.032(4) 0.064(5) 0.008(3) -0.037(4) -0.009(3)
C06A 0.126(8) 0.059(5) 0.068(5) 0.014(4) -0.072(6) -0.049(6)
C06B 0.047(4) 0.063(5) 0.028(3) 0.009(3) -0.016(3) -0.026(4)
C06C 0.043(3) 0.045(4) 0.040(3) -0.007(3) -0.022(3) -0.012(3)
C06D 0.032(3) 0.063(5) 0.059(4) -0.006(4) -0.018(3) -0.020(3)
C06E 0.035(3) 0.038(4) 0.084(6) -0.020(4) -0.025(4) -0.007(3)
C06F 0.039(3) 0.041(4) 0.039(3) -0.011(3) -0.011(3) -0.005(3)
C06G 0.052(4) 0.031(3) 0.036(3) -0.008(3) -0.016(3) -0.015(3)
C06H 0.043(4) 0.040(4) 0.050(4) 0.002(3) 0.004(3) -0.020(3)
C06I 0.027(3) 0.032(3) 0.032(3) -0.008(2) -0.008(2) -0.006(2)
C06J 0.057(4) 0.052(5) 0.050(4) -0.020(3) -0.022(3) -0.025(4)
C06K 0.055(4) 0.044(4) 0.033(3) -0.002(3) -0.002(3) -0.023(3)
C06L 0.034(3) 0.052(4) 0.038(3) -0.001(3) -0.019(3) -0.016(3)
C06M 0.045(4) 0.048(4) 0.031(3) -0.007(3) -0.004(3) -0.022(3)
C06N 0.042(3) 0.036(4) 0.059(4) -0.021(3) -0.032(3) 0.001(3)
C06O 0.096(6) 0.029(4) 0.059(5) 0.006(3) -0.047(4) -0.022(4)
C06P 0.030(3) 0.067(5) 0.050(4) -0.007(4) -0.009(3) -0.009(3)
C06Q 0.087(6) 0.039(5) 0.072(5) -0.021(4) -0.030(5) 0.002(4)
C06R 0.034(3) 0.035(4) 0.044(3) -0.012(3) -0.017(3) 0.000(3)
C06S 0.062(5) 0.023(4) 0.079(5) -0.004(4) -0.026(4) -0.006(3)
N06T 0.066(4) 0.058(4) 0.048(3) -0.007(3) -0.020(3) -0.017(3)
C06U 0.093(6) 0.034(4) 0.061(5) -0.010(4) -0.027(4) -0.021(4)
C06V 0.045(4) 0.067(5) 0.064(5) -0.027(4) -0.032(3) -0.012(4)
C06W 0.048(4) 0.049(4) 0.041(4) 0.008(3) -0.022(3) -0.005(3)
C06X 0.048(4) 0.029(3) 0.038(3) -0.004(3) -0.019(3) 0.003(3)
C06Y 0.053(4) 0.080(6) 0.026(3) -0.016(3) -0.019(3) 0.001(4)
C06Z 0.052(4) 0.036(4) 0.030(3) 0.002(3) -0.011(3) -0.005(3)
C070 0.063(4) 0.039(4) 0.044(4) -0.019(3) -0.009(3) -0.019(3)
C071 0.038(3) 0.047(4) 0.030(3) -0.007(3) -0.012(2) -0.012(3)
C072 0.060(4) 0.052(5) 0.044(4) -0.008(3) -0.016(3) -0.018(4)
C073 0.067(5) 0.050(5) 0.052(4) -0.019(4) -0.008(4) -0.015(4)
C074 0.066(5) 0.039(4) 0.071(5) -0.012(4) -0.039(4) 0.003(4)
C075 0.053(4) 0.030(4) 0.047(4) -0.015(3) -0.009(3) -0.002(3)
C076 0.071(6) 0.058(6) 0.133(9) -0.013(6) -0.072(6) -0.015(5)
C077 0.038(3) 0.049(4) 0.054(4) -0.005(3) -0.003(3) -0.023(3)
C078 0.041(4) 0.053(5) 0.047(4) -0.016(3) -0.006(3) 0.001(3)
C079 0.067(5) 0.111(8) 0.023(3) -0.010(4) -0.015(3) -0.018(5)
C07A 0.046(4) 0.056(4) 0.030(3) 0.002(3) -0.015(3) -0.030(3)
C07B 0.102(7) 0.075(6) 0.044(4) -0.021(4) -0.022(4) -0.047(5)
C07C 0.034(3) 0.066(5) 0.063(5) -0.009(4) -0.019(3) -0.019(3)
C07D 0.046(4) 0.047(4) 0.044(4) -0.013(3) -0.012(3) -0.007(3)
C07E 0.057(5) 0.055(5) 0.073(5) -0.011(4) -0.031(4) -0.010(4)
C07F 0.091(7) 0.062(6) 0.093(7) -0.011(5) -0.055(6) -0.014(5)
C07G 0.072(5) 0.083(6) 0.051(4) -0.015(4) -0.021(4) -0.055(5)
C07H 0.100(7) 0.048(5) 0.132(9) 0.002(5) -0.090(7) -0.016(5)
C07I 0.041(4) 0.052(5) 0.075(5) -0.021(4) -0.011(4) -0.007(3)
C07J 0.072(6) 0.052(6) 0.084(7) -0.009(5) 0.001(5) -0.006(5)
C07K 0.078(6) 0.100(8) 0.088(7) -0.059(6) -0.053(5) 0.011(5)
C07L 0.068(6) 0.058(6) 0.096(7) 0.023(5) -0.051(5) -0.015(5)
C07M 0.33(2) 0.118(11) 0.051(6) -0.025(7) -0.008(10) -0.134(14)
O07N 0.120(8) 0.165(11) 0.134(9) -0.053(8) 0.004(7) -0.040(8)
C07O 0.084(7) 0.130(10) 0.059(5) -0.006(6) -0.023(5) -0.057(7)
C07P 0.070(7) 0.147(12) 0.067(6) -0.020(7) -0.014(5) -0.045(7)
C14 0.152(11) 0.053(6) 0.132(10) -0.013(6) -0.101(9) -0.024(6)
C15 0.164(14) 0.069(8) 0.168(14) -0.005(8) -0.122(12) -0.008(8)
Na2 0.0274(10) 0.0269(12) 0.0236(10) -0.0029(8) -0.0114(8) -0.0072(9)

_geom_special_details            
;
 All esds (except the esd in the dihedral angle between two l.s. planes)
 are estimated using the full covariance matrix.  The cell esds are taken
 into account individually in the estimation of esds in distances, angles
 and torsion angles; correlations between esds in cell parameters are only
 used when they are defined by crystal symmetry.  An approximate (isotropic)
 treatment of cell esds is used for estimating esds involving l.s. planes.
;
loop_
_geom_bond_atom_site_label_1
_geom_bond_atom_site_label_2
_geom_bond_distance
_geom_bond_site_symmetry_2
_geom_bond_publ_flag
Ag1 Ag5 2.7498(5) . ?
Ag1 Ag6 2.7759(5) . ?
Ag1 Ag11 2.7944(5) . ?
Ag1 Ag2 2.7834(5) . ?
Ag1 Ag10 2.7799(5) . ?
Ag1 Ag13 2.7621(5) . ?
Ag1 Ag4 2.7569(5) . ?
Ag1 Ag12 2.7535(5) . ?
Ag1 Ag7 2.7771(5) . ?
Ag1 Ag8 2.7721(5) . ?
Ag1 Ag9 2.7817(5) . ?
Ag1 Ag3 2.7782(5) . ?
Ag5 Ag6 2.8559(5) . ?
Ag5 Ag11 2.9219(5) . ?
Ag5 Ag2 2.8207(5) . ?
Ag5 Ag10 2.9772(5) . ?
Ag5 Ag4 2.9699(5) . ?
Ag5 Ag19 3.0174(5) . ?
Ag5 S3 2.4616(12) . ?
Ag6 Ag11 2.9971(6) . ?
Ag6 Ag2 2.8483(5) . ?
Ag6 Ag12 2.9580(5) . ?
Ag6 Ag7 2.9143(5) . ?
Ag6 Ag20 3.0549(5) . ?
Ag6 S4 2.4689(12) . ?
Ag11 Ag10 2.8444(5) . ?
Ag11 Ag13 2.8404(5) . ?
Ag11 Ag12 3.0077(5) . ?
Ag11 Ag25 3.1111(6) . ?
Ag11 S5 2.4717(12) . ?
Ag2 Ag4 2.9532(5) . ?
Ag2 Ag7 2.9889(5) . ?
Ag2 Ag18 3.1932(5) . ?
Ag2 Ag3 3.0124(5) . ?
Ag2 S11 2.4529(12) . ?
Ag10 Ag13 2.8316(5) . ?
Ag10 Ag4 2.9717(6) . ?
Ag10 Ag9 2.9465(5) . ?
Ag10 Ag26 3.0903(6) . ?
Ag10 S2 2.4708(12) . ?
Ag13 Ag12 2.9105(5) . ?
Ag13 Ag8 3.0039(6) . ?
Ag13 Ag9 2.9871(5) . ?
Ag13 Ag24 3.0779(6) . ?
Ag13 S9 2.4489(12) . ?
Ag4 Ag9 2.8296(5) . ?
Ag4 Ag3 2.8375(5) . ?
Ag4 Ag28 3.0848(5) . ?
Ag4 S1 2.4615(12) . ?
Ag12 Ag7 2.8276(5) . ?
Ag12 Ag8 2.8416(5) . ?
Ag12 Ag22 3.1405(5) . ?
Ag12 S6 2.4517(12) . ?
Ag7 Ag8 2.8446(5) . ?
Ag7 Ag3 2.9907(5) . ?
Ag7 Ag21 3.2479(5) . ?
Ag7 S10 2.4478(13) . ?
Ag8 Ag9 2.9644(5) . ?
Ag8 Ag23 3.1817(5) . ?
Ag8 Ag3 2.9027(5) . ?
Ag8 S7 2.4501(11) . ?
Ag9 Ag3 2.8430(6) . ?
Ag9 Ag27 3.1315(5) . ?
Ag9 S8 2.4645(12) . ?
Ag22 Ag23 3.0363(5) . ?
Ag22 Ag21 3.1151(6) . ?
Ag22 S14 2.4593(12) . ?
Ag22 S6 2.5441(12) . ?
Ag22 S15 2.4822(13) . ?
Ag18 Ag19 3.1305(6) . ?
Ag18 Ag20 3.0867(6) . ?
Ag18 S11 2.6012(12) . ?
Ag18 S20 2.4551(13) . ?
Ag18 S21 2.4709(13) . ?
Ag24 Ag26 3.0906(6) . ?
Ag24 Ag25 3.1170(6) . ?
Ag24 S9 2.6163(12) . ?
Ag24 S24 2.4814(13) . ?
Ag24 S23 2.4670(13) . ?
Ag23 Ag21 3.1132(6) . ?
Ag23 S7 2.5383(13) . ?
Ag23 S14 2.4745(13) . ?
Ag23 S13 2.4499(13) . ?
Ag3 Ag29 3.1233(5) . ?
Ag3 S12 2.4592(12) . ?
Ag21 S10 2.5302(12) . ?
Ag21 S13 2.4751(12) . ?
Ag21 S15 2.4442(13) . ?
Ag14 S3 2.6298(12) . ?
Ag14 S1 2.6198(12) . ?
Ag14 S2 2.6098(12) . ?
Ag14 P4 2.5325(14) . ?
Ag19 Ag20 3.1757(6) . ?
Ag19 S3 2.5936(13) . ?
Ag19 S20 2.4830(13) . ?
Ag19 S19 2.4556(12) . ?
Ag26 Ag25 3.1811(6) . ?
Ag26 S2 2.5972(12) . ?
Ag26 S24 2.4734(12) . ?
Ag26 S22 2.4868(12) . ?
Ag28 Ag29 3.0187(6) . ?
Ag28 Ag27 3.0935(6) . ?
Ag28 S1 2.5688(12) . ?
Ag28 S16 2.4711(13) . ?
Ag28 S18 2.4961(13) . ?
Ag20 S4 2.5849(12) . ?
Ag20 S19 2.4948(13) . ?
Ag20 S21 2.4575(13) . ?
Ag29 Ag27 3.0401(6) . ?
Ag29 S12 2.5872(13) . ?
Ag29 S16 2.4900(12) . ?
Ag29 S17 2.4704(12) . ?
Ag27 S8 2.5386(13) . ?
Ag27 S18 2.4453(13) . ?
Ag27 S17 2.4746(14) . ?
Ag25 S5 2.6296(13) . ?
Ag25 S22 2.4540(13) . ?
Ag25 S23 2.4608(13) . ?
Ag17 S9 2.6044(12) . ?
Ag17 S7 2.6114(13) . ?
Ag17 S8 2.5747(13) . ?
Ag17 P3 2.4993(14) . ?
Ag15 S5 2.6140(13) . ?
Ag15 S4 2.6506(13) . ?
Ag15 S6 2.6319(12) . ?
Ag15 P2 2.5108(14) . ?
Ag16 S11 2.5955(12) . ?
Ag16 S12 2.5952(12) . ?
Ag16 S10 2.5970(13) . ?
Ag16 P1 2.4859(17) . ?
S11 C028 1.786(5) . ?
S5 C03M 1.790(5) . ?
S9 C02H 1.778(5) . ?
S12 C02V 1.784(5) . ?
S3 C033 1.776(5) . ?
S4 C02W 1.791(5) . ?
S1 C01V 1.777(5) . ?
S7 C02K 1.781(5) . ?
S2 C02F 1.776(5) . ?
S14 C01W 1.773(5) . ?
S24 C02C 1.782(5) . ?
S20 C021 1.774(5) . ?
S16 C023 1.776(5) . ?
S10 C024 1.778(5) . ?
S19 C03D 1.768(5) . ?
S13 C026 1.763(5) . ?
S6 C01X 1.776(5) . ?
S15 C032 1.769(5) . ?
S22 C03J 1.769(5) . ?
S8 C03G 1.783(6) . ?
S21 C02L 1.781(5) . ?
S23 C02Y 1.776(5) . ?
S18 C03A 1.777(5) . ?
S17 C037 1.765(5) . ?
P4 C03U 1.824(6) . ?
P4 C04I 1.830(6) . ?
P4 C050 1.828(6) . ?
P2 C04F 1.823(5) . ?
P2 C04T 1.830(6) . ?
P2 C04W 1.828(5) . ?
P1 C03N 1.830(6) . ?
P1 C043 1.827(6) . ?
P1 C046 1.821(6) . ?
P3 C04C 1.817(6) . ?
P3 C04L 1.818(5) . ?
P3 C04S 1.834(5) . ?
Na1 O01P 2.537(5) . ?
Na1 O01R 2.399(4) . ?
Na1 O02I 2.348(5) . ?
Na1 O02P 2.548(5) . ?
Na1 O03F 2.365(5) . ?
Na1 O03Y 2.289(5) . ?
Na1 Na2 3.266(3) . ?
Na3 O01S 2.430(5) . ?
Na3 O01T 2.488(5) . ?
Na3 O02S 2.358(6) . ?
Na3 O03H 2.291(6) . ?
Na3 O03K 2.301(6) . ?
Na3 O045 2.543(5) . ?
Na3 C05O 3.129(6) . ?
Na3 Na2 3.209(3) . ?
O01P C04X 1.228(7) . ?
O01P Na2 2.378(4) . ?
O01Q C05N 1.415(9) . ?
O01Q C063 1.401(9) . ?
O01R C05S 1.228(7) . ?
O01R Na2 2.348(4) . ?
O01S C05O 1.238(7) . ?
O01S Na2 2.339(5) . ?
O01T C059 1.228(7) . ?
O01T Na2 2.424(5) . ?
C01U C01V 1.394(7) . ?
C01U C021 1.386(7) . ?
C01V C02O 1.389(7) . ?
C01W C022 1.401(6) . ?
C01W C025 1.399(6) . ?
C01X C02E 1.389(7) . ?
C01X C02R 1.395(6) . ?
C01Y C023 1.396(6) . ?
C01Y C028 1.385(7) . ?
C01Z C024 1.397(6) . ?
C01Z C02L 1.405(6) . ?
C020 C028 1.388(7) . ?
C020 C02U 1.389(7) . ?
C021 C02G 1.400(7) . ?
C022 C02H 1.387(7) . ?
C023 C02J 1.409(7) . ?
C024 C039 1.385(7) . ?
C025 C031 1.383(8) . ?
C026 C029 1.393(6) . ?
C026 C034 1.408(7) . ?
C027 C02F 1.398(7) . ?
C027 C03A 1.397(6) . ?
C029 C02V 1.393(7) . ?
C02A C033 1.391(7) . ?
C02A C03J 1.395(7) . ?
C02B C02K 1.397(7) . ?
C02B C037 1.394(7) . ?
C02C C02D 1.386(7) . ?
C02C C03X 1.395(7) . ?
C02D C03G 1.392(7) . ?
C02E C02Y 1.396(7) . ?
C02F C02Q 1.389(7) . ?
C02G C038 1.382(8) . ?
C02H C02N 1.391(7) . ?
O02I C067 1.213(7) . ?
C02J C02U 1.375(8) . ?
C02K C03R 1.390(7) . ?
C02L C02T 1.381(7) . ?
C02M C02W 1.391(6) . ?
C02M C032 1.395(7) . ?
C02N C031 1.380(8) . ?
C02O C038 1.388(7) . ?
O02P C05X 1.215(8) . ?
O02P Na2 2.403(5) . ?
C02Q C042 1.387(8) . ?
C02R C03S 1.367(8) . ?
O02S C05V 1.237(10) . ?
C02T C047 1.397(7) . ?
C02V C03I 1.392(6) . ?
C02W C03V 1.387(7) . ?
C02X C03D 1.395(6) . ?
C02X C03M 1.389(7) . ?
C02Y C03O 1.388(7) . ?
N02Z C055 1.441(7) . ?
N02Z C059 1.334(8) . ?
N02Z C05R 1.457(8) . ?
N030 C05C 1.443(7) . ?
N030 C060 1.449(7) . ?
N030 C067 1.322(8) . ?
C032 C04B 1.406(7) . ?
C033 C03P 1.392(6) . ?
C034 C04E 1.375(8) . ?
N035 C05S 1.314(7) . ?
N035 C07A 1.448(7) . ?
N035 C07G 1.451(8) . ?
N036 C05E 1.324(8) . ?
N036 C05K 1.442(8) . ?
N036 C07L 1.432(9) . ?
C037 C04A 1.398(7) . ?
C039 C047 1.390(7) . ?
C03A C03Z 1.389(7) . ?
N03B C04X 1.333(7) . ?
N03B C05H 1.443(8) . ?
N03B C06Y 1.449(8) . ?
N03C C064 1.456(8) . ?
N03C C071 1.317(8) . ?
N03C C079 1.452(8) . ?
C03D C03T 1.399(7) . ?
N03E C05O 1.316(8) . ?
N03E C062 1.456(8) . ?
N03E C06C 1.463(8) . ?
O03F C07D 1.215(8) . ?
C03G C04O 1.387(7) . ?
O03H C05T 1.206(9) . ?
C03I C04E 1.393(8) . ?
C03J C03Q 1.402(7) . ?
O03K C06E 1.228(9) . ?
C03L C046 1.381(8) . ?
C03L C04N 1.389(8) . ?
C03M C049 1.392(7) . ?
C03N C04Y 1.389(8) . ?
C03N C05B 1.388(8) . ?
C03O C03S 1.394(8) . ?
C03P C03W 1.392(8) . ?
C03Q C03W 1.386(8) . ?
C03R C04M 1.393(8) . ?
C03T C04D 1.376(8) . ?
C03U C04Z 1.382(8) . ?
C03U C056 1.397(8) . ?
C03V C041 1.380(8) . ?
C03X C04R 1.386(8) . ?
O03Y C05E 1.215(7) . ?
C03Z C042 1.389(8) . ?
N040 C05P 1.452(10) . ?
N040 C05V 1.321(9) . ?
N040 C076 1.462(11) . ?
C041 C04B 1.395(7) . ?
C043 C058 1.387(8) . ?
C043 C05A 1.372(8) . ?
N044 C073 1.326(10) . ?
N044 C074 1.447(9) . ?
N044 C07I 1.455(9) . ?
O045 C071 1.221(7) . ?
O045 Na2 2.338(5) . ?
C046 C05I 1.397(9) . ?
C048 C04P 1.379(8) . ?
C048 C04W 1.394(8) . ?
C049 C04D 1.387(7) . ?
C04A C04M 1.367(8) . ?
C04C C04V 1.389(8) . ?
C04C C065 1.395(8) . ?
C04F C04G 1.386(8) . ?
C04F C06N 1.390(8) . ?
C04G C06G 1.375(8) . ?
N04H C05X 1.318(9) . ?
N04H C07B 1.450(9) . ?
N04H C14 1.466(11) . ?
C04I C05L 1.387(9) . ?
C04I C05U 1.379(8) . ?
C04J C04L 1.388(8) . ?
C04J C05F 1.388(9) . ?
N04K C06E 1.319(10) . ?
N04K C07E 1.442(10) . ?
N04K C07K 1.470(10) . ?
C04L C05M 1.399(7) . ?
C04N C06B 1.373(10) . ?
C04O C04R 1.394(9) . ?
C04P C05G 1.374(9) . ?
O04Q C073 1.224(10) . ?
C04S C053 1.387(8) . ?
C04S C05Z 1.388(8) . ?
C04T C054 1.379(8) . ?
C04T C06I 1.404(7) . ?
N04U C06Q 1.440(9) . ?
N04U C07D 1.324(9) . ?
N04U C07J 1.450(10) . ?
C04V C069 1.374(10) . ?
C04W C051 1.386(8) . ?
C04Y C06D 1.378(9) . ?
C04Z C06F 1.393(9) . ?
C050 C057 1.387(8) . ?
C050 C06L 1.379(8) . ?
C051 C06M 1.391(8) . ?
C052 C053 1.382(8) . ?
C052 C05D 1.369(9) . ?
C054 C06Z 1.383(9) . ?
C056 C070 1.381(9) . ?
C057 C06K 1.385(9) . ?
C058 C066 1.381(9) . ?
C05A C06A 1.400(9) . ?
C05B C078 1.390(9) . ?
C05D C06H 1.365(10) . ?
C05F C068 1.381(9) . ?
C05G C06M 1.378(9) . ?
C05I C06W 1.383(9) . ?
N05J C05T 1.307(9) . ?
N05J C07H 1.492(13) . ?
N05J C07M 1.441(15) . ?
C05L C06O 1.395(9) . ?
C05M C061 1.385(9) . ?
C05N C072 1.492(10) . ?
C05Q C05W 1.357(11) . ?
C05Q C06O 1.364(11) . ?
C05U C05W 1.401(9) . ?
C05Y C066 1.381(10) . ?
C05Y C06A 1.376(11) . ?
C05Z C06H 1.390(9) . ?
C061 C068 1.368(10) . ?
C063 C07F 1.479(12) . ?
C065 C06U 1.370(10) . ?
C069 C06S 1.377(11) . ?
C06B C06W 1.376(10) . ?
C06D C06P 1.392(11) . ?
C06F C075 1.368(10) . ?
C06G C06J 1.378(10) . ?
C06I C06R 1.385(9) . ?
C06J C06V 1.363(11) . ?
C06K C077 1.382(10) . ?
C06L C07C 1.391(9) . ?
C06N C06V 1.379(10) . ?
C06P C078 1.361(11) . ?
C06R C06X 1.373(9) . ?
C06S C06U 1.399(11) . ?
N06T C07O 1.423(11) . ?
N06T C07P 1.344(12) . ?
N06T C15 1.485(14) . ?
C06X C06Z 1.377(9) . ?
C070 C075 1.385(10) . ?
C077 C07C 1.397(11) . ?
O07N C07P 1.197(14) . ?

loop_
_geom_angle_atom_site_label_1
_geom_angle_atom_site_label_2
_geom_angle_atom_site_label_3
_geom_angle
_geom_angle_site_symmetry_1
_geom_angle_site_symmetry_3
_geom_angle_publ_flag
Ag5 Ag1 Ag6 62.241(13) . . ?
Ag5 Ag1 Ag11 63.602(13) . . ?
Ag5 Ag1 Ag2 61.294(13) . . ?
Ag5 Ag1 Ag10 65.147(13) . . ?
Ag5 Ag1 Ag13 116.057(16) . . ?
Ag5 Ag1 Ag4 65.275(13) . . ?
Ag5 Ag1 Ag12 117.397(15) . . ?
Ag5 Ag1 Ag7 116.089(16) . . ?
Ag5 Ag1 Ag8 177.763(17) . . ?
Ag5 Ag1 Ag9 117.262(16) . . ?
Ag5 Ag1 Ag3 116.286(15) . . ?
Ag6 Ag1 Ag11 65.102(13) . . ?
Ag6 Ag1 Ag2 61.641(13) . . ?
Ag6 Ag1 Ag10 116.595(16) . . ?
Ag6 Ag1 Ag7 63.312(13) . . ?
Ag6 Ag1 Ag9 178.357(17) . . ?
Ag6 Ag1 Ag3 117.139(17) . . ?
Ag2 Ag1 Ag11 115.692(15) . . ?
Ag10 Ag1 Ag11 61.363(13) . . ?
Ag10 Ag1 Ag2 117.070(16) . . ?
Ag10 Ag1 Ag9 63.983(13) . . ?
Ag13 Ag1 Ag6 116.438(16) . . ?
Ag13 Ag1 Ag11 61.482(13) . . ?
Ag13 Ag1 Ag2 177.120(16) . . ?
Ag13 Ag1 Ag10 61.453(13) . . ?
Ag13 Ag1 Ag7 116.409(16) . . ?
Ag13 Ag1 Ag8 65.747(13) . . ?
Ag13 Ag1 Ag9 65.206(13) . . ?
Ag13 Ag1 Ag3 117.212(15) . . ?
Ag4 Ag1 Ag6 117.235(15) . . ?
Ag4 Ag1 Ag11 116.734(16) . . ?
Ag4 Ag1 Ag2 64.419(13) . . ?
Ag4 Ag1 Ag10 64.919(14) . . ?
Ag4 Ag1 Ag13 115.943(16) . . ?
Ag4 Ag1 Ag7 117.260(16) . . ?
Ag4 Ag1 Ag8 115.414(15) . . ?
Ag4 Ag1 Ag9 61.443(13) . . ?
Ag4 Ag1 Ag3 61.677(13) . . ?
Ag12 Ag1 Ag6 64.682(13) . . ?
Ag12 Ag1 Ag11 65.654(13) . . ?
Ag12 Ag1 Ag2 116.089(16) . . ?
Ag12 Ag1 Ag10 116.298(16) . . ?
Ag12 Ag1 Ag13 63.698(13) . . ?
Ag12 Ag1 Ag4 177.285(16) . . ?
Ag12 Ag1 Ag7 61.495(13) . . ?
Ag12 Ag1 Ag8 61.896(12) . . ?
Ag12 Ag1 Ag9 116.602(15) . . ?
Ag12 Ag1 Ag3 115.890(16) . . ?
Ag7 Ag1 Ag11 117.198(16) . . ?
Ag7 Ag1 Ag2 65.029(14) . . ?
Ag7 Ag1 Ag10 177.727(17) . . ?
Ag7 Ag1 Ag9 116.179(15) . . ?
Ag7 Ag1 Ag3 65.142(14) . . ?
Ag8 Ag1 Ag6 115.938(16) . . ?
Ag8 Ag1 Ag11 117.150(15) . . ?
Ag8 Ag1 Ag2 116.873(16) . . ?
Ag8 Ag1 Ag10 117.089(15) . . ?
Ag8 Ag1 Ag7 61.675(13) . . ?
Ag8 Ag1 Ag9 64.518(13) . . ?
Ag8 Ag1 Ag3 63.063(13) . . ?
Ag9 Ag1 Ag11 116.237(16) . . ?
Ag9 Ag1 Ag2 116.717(16) . . ?
Ag3 Ag1 Ag11 177.577(17) . . ?
Ag3 Ag1 Ag2 65.589(13) . . ?
Ag3 Ag1 Ag10 116.278(16) . . ?
Ag3 Ag1 Ag9 61.506(14) . . ?
Ag1 Ag5 Ag6 59.328(12) . . ?
Ag1 Ag5 Ag11 58.944(12) . . ?
Ag1 Ag5 Ag2 59.941(12) . . ?
Ag1 Ag5 Ag10 57.915(12) . . ?
Ag1 Ag5 Ag4 57.478(12) . . ?
Ag1 Ag5 Ag19 142.952(18) . . ?
Ag6 Ag5 Ag11 62.482(13) . . ?
Ag6 Ag5 Ag10 108.239(15) . . ?
Ag6 Ag5 Ag4 108.326(15) . . ?
Ag6 Ag5 Ag19 90.435(15) . . ?
Ag11 Ag5 Ag10 57.647(12) . . ?
Ag11 Ag5 Ag4 106.686(15) . . ?
Ag11 Ag5 Ag19 128.374(16) . . ?
Ag2 Ag5 Ag6 60.229(13) . . ?
Ag2 Ag5 Ag11 110.628(15) . . ?
Ag2 Ag5 Ag10 109.832(15) . . ?
Ag2 Ag5 Ag4 61.264(13) . . ?
Ag2 Ag5 Ag19 87.445(15) . . ?
Ag10 Ag5 Ag19 159.035(17) . . ?
Ag4 Ag5 Ag10 59.959(13) . . ?
Ag4 Ag5 Ag19 123.924(15) . . ?
S3 Ag5 Ag1 160.88(3) . . ?
S3 Ag5 Ag6 138.28(3) . . ?
S3 Ag5 Ag11 117.73(3) . . ?
S3 Ag5 Ag2 130.69(3) . . ?
S3 Ag5 Ag10 103.65(3) . . ?
S3 Ag5 Ag4 110.69(3) . . ?
S3 Ag5 Ag19 55.39(3) . . ?
Ag1 Ag6 Ag5 58.431(12) . . ?
Ag1 Ag6 Ag11 57.748(12) . . ?
Ag1 Ag6 Ag2 59.310(12) . . ?
Ag1 Ag6 Ag12 57.292(12) . . ?
Ag1 Ag6 Ag7 58.365(13) . . ?
Ag1 Ag6 Ag20 148.207(17) . . ?
Ag5 Ag6 Ag11 59.836(13) . . ?
Ag5 Ag6 Ag12 107.940(15) . . ?
Ag5 Ag6 Ag7 108.712(15) . . ?
Ag5 Ag6 Ag20 95.493(15) . . ?
Ag11 Ag6 Ag20 127.762(15) . . ?
Ag2 Ag6 Ag5 59.272(13) . . ?
Ag2 Ag6 Ag11 107.749(15) . . ?
Ag2 Ag6 Ag12 108.000(15) . . ?
Ag2 Ag6 Ag7 62.473(13) . . ?
Ag2 Ag6 Ag20 92.759(15) . . ?
Ag12 Ag6 Ag11 60.667(12) . . ?
Ag12 Ag6 Ag20 154.325(16) . . ?
Ag7 Ag6 Ag11 107.109(15) . . ?
Ag7 Ag6 Ag12 57.563(13) . . ?
Ag7 Ag6 Ag20 124.841(17) . . ?
S4 Ag6 Ag1 156.70(3) . . ?
S4 Ag6 Ag5 132.61(3) . . ?
S4 Ag6 Ag11 106.96(3) . . ?
S4 Ag6 Ag2 142.70(3) . . ?
S4 Ag6 Ag12 100.57(3) . . ?
S4 Ag6 Ag7 118.51(3) . . ?
S4 Ag6 Ag20 54.56(3) . . ?
Ag1 Ag11 Ag5 57.454(12) . . ?
Ag1 Ag11 Ag6 57.150(12) . . ?
Ag1 Ag11 Ag10 59.067(13) . . ?
Ag1 Ag11 Ag13 58.698(12) . . ?
Ag1 Ag11 Ag12 56.517(12) . . ?
Ag1 Ag11 Ag25 146.615(16) . . ?
Ag5 Ag11 Ag6 57.682(12) . . ?
Ag5 Ag11 Ag12 104.925(15) . . ?
Ag5 Ag11 Ag25 131.981(16) . . ?
Ag6 Ag11 Ag12 59.023(13) . . ?
Ag6 Ag11 Ag25 155.569(16) . . ?
Ag10 Ag11 Ag5 62.152(13) . . ?
Ag10 Ag11 Ag6 108.001(15) . . ?
Ag10 Ag11 Ag12 106.832(14) . . ?
Ag10 Ag11 Ag25 94.999(16) . . ?
Ag13 Ag11 Ag5 108.466(15) . . ?
Ag13 Ag11 Ag6 107.469(15) . . ?
Ag13 Ag11 Ag10 59.750(12) . . ?
Ag13 Ag11 Ag12 59.610(13) . . ?
Ag13 Ag11 Ag25 90.984(15) . . ?
Ag12 Ag11 Ag25 122.540(15) . . ?
S5 Ag11 Ag1 156.35(3) . . ?
S5 Ag11 Ag5 120.86(3) . . ?
S5 Ag11 Ag6 100.82(3) . . ?
S5 Ag11 Ag10 143.87(3) . . ?
S5 Ag11 Ag13 130.62(3) . . ?
S5 Ag11 Ag12 106.51(3) . . ?
S5 Ag11 Ag25 54.76(3) . . ?
Ag1 Ag2 Ag5 58.765(13) . . ?
Ag1 Ag2 Ag6 59.049(12) . . ?
Ag1 Ag2 Ag4 57.355(12) . . ?
Ag1 Ag2 Ag7 57.384(12) . . ?
Ag1 Ag2 Ag18 148.158(16) . . ?
Ag1 Ag2 Ag3 57.122(12) . . ?
Ag5 Ag2 Ag6 60.499(13) . . ?
Ag5 Ag2 Ag4 61.860(13) . . ?
Ag5 Ag2 Ag7 107.608(15) . . ?
Ag5 Ag2 Ag18 97.750(15) . . ?
Ag5 Ag2 Ag3 107.166(15) . . ?
Ag6 Ag2 Ag4 108.997(16) . . ?
Ag6 Ag2 Ag7 59.846(13) . . ?
Ag6 Ag2 Ag18 91.486(14) . . ?
Ag6 Ag2 Ag3 107.894(15) . . ?
Ag4 Ag2 Ag7 105.346(15) . . ?
Ag4 Ag2 Ag18 133.861(16) . . ?
Ag4 Ag2 Ag3 56.792(12) . . ?
Ag7 Ag2 Ag18 120.579(16) . . ?
Ag7 Ag2 Ag3 59.780(13) . . ?
Ag3 Ag2 Ag18 153.693(16) . . ?
S11 Ag2 Ag1 155.34(3) . . ?
S11 Ag2 Ag5 145.59(3) . . ?
S11 Ag2 Ag6 128.39(3) . . ?
S11 Ag2 Ag4 122.61(3) . . ?
S11 Ag2 Ag7 103.60(3) . . ?
S11 Ag2 Ag18 52.91(3) . . ?
S11 Ag2 Ag3 100.79(3) . . ?
Ag1 Ag10 Ag5 56.938(12) . . ?
Ag1 Ag10 Ag11 59.571(12) . . ?
Ag1 Ag10 Ag13 58.964(12) . . ?
Ag1 Ag10 Ag4 57.167(13) . . ?
Ag1 Ag10 Ag9 58.039(12) . . ?
Ag1 Ag10 Ag26 146.486(17) . . ?
Ag5 Ag10 Ag26 124.410(15) . . ?
Ag11 Ag10 Ag5 60.201(12) . . ?
Ag11 Ag10 Ag4 108.698(16) . . ?
Ag11 Ag10 Ag9 109.689(15) . . ?
Ag11 Ag10 Ag26 90.952(15) . . ?
Ag13 Ag10 Ag5 107.183(16) . . ?
Ag13 Ag10 Ag11 60.055(13) . . ?
Ag13 Ag10 Ag4 107.437(16) . . ?
Ag13 Ag10 Ag9 62.221(13) . . ?
Ag13 Ag10 Ag26 93.758(15) . . ?
Ag4 Ag10 Ag5 59.899(12) . . ?
Ag4 Ag10 Ag26 156.244(16) . . ?
Ag9 Ag10 Ag5 105.747(16) . . ?
Ag9 Ag10 Ag4 57.123(12) . . ?
Ag9 Ag10 Ag26 129.317(16) . . ?
S2 Ag10 Ag1 158.11(3) . . ?
S2 Ag10 Ag5 108.73(3) . . ?
S2 Ag10 Ag11 131.19(3) . . ?
S2 Ag10 Ag13 141.60(3) . . ?
S2 Ag10 Ag4 101.97(3) . . ?
S2 Ag10 Ag9 118.80(3) . . ?
S2 Ag10 Ag26 54.31(3) . . ?
Ag1 Ag13 Ag11 59.820(12) . . ?
Ag1 Ag13 Ag10 59.583(13) . . ?
Ag1 Ag13 Ag12 58.007(12) . . ?
Ag1 Ag13 Ag8 57.287(12) . . ?
Ag1 Ag13 Ag9 57.715(12) . . ?
Ag1 Ag13 Ag24 146.870(16) . . ?
Ag11 Ag13 Ag12 63.055(13) . . ?
Ag11 Ag13 Ag8 108.703(15) . . ?
Ag11 Ag13 Ag9 108.659(15) . . ?
Ag11 Ag13 Ag24 93.792(15) . . ?
Ag10 Ag13 Ag11 60.195(13) . . ?
Ag10 Ag13 Ag12 109.871(16) . . ?
Ag10 Ag13 Ag8 108.469(15) . . ?
Ag10 Ag13 Ag9 60.776(13) . . ?
Ag10 Ag13 Ag24 90.835(15) . . ?
Ag12 Ag13 Ag8 57.405(13) . . ?
Ag12 Ag13 Ag9 105.976(16) . . ?
Ag12 Ag13 Ag24 130.609(16) . . ?
Ag8 Ag13 Ag24 155.510(16) . . ?
Ag9 Ag13 Ag8 59.312(12) . . ?
Ag9 Ag13 Ag24 123.084(16) . . ?
S9 Ag13 Ag1 155.45(3) . . ?
S9 Ag13 Ag11 144.39(3) . . ?
S9 Ag13 Ag10 128.51(3) . . ?
S9 Ag13 Ag12 121.59(3) . . ?
S9 Ag13 Ag8 100.47(3) . . ?
S9 Ag13 Ag9 103.56(3) . . ?
S9 Ag13 Ag24 55.10(3) . . ?
Ag1 Ag4 Ag5 57.246(12) . . ?
Ag1 Ag4 Ag2 58.226(12) . . ?
Ag1 Ag4 Ag10 57.915(12) . . ?
Ag1 Ag4 Ag9 59.710(12) . . ?
Ag1 Ag4 Ag3 59.531(12) . . ?
Ag1 Ag4 Ag28 146.161(16) . . ?
Ag5 Ag4 Ag10 60.142(12) . . ?
Ag5 Ag4 Ag28 156.572(16) . . ?
Ag2 Ag4 Ag5 56.877(12) . . ?
Ag2 Ag4 Ag10 106.434(15) . . ?
Ag2 Ag4 Ag28 126.851(16) . . ?
Ag10 Ag4 Ag28 126.266(16) . . ?
Ag9 Ag4 Ag5 109.029(15) . . ?
Ag9 Ag4 Ag2 110.013(16) . . ?
Ag9 Ag4 Ag10 60.990(13) . . ?
Ag9 Ag4 Ag3 60.221(13) . . ?
Ag9 Ag4 Ag28 91.669(14) . . ?
Ag3 Ag4 Ag5 107.880(15) . . ?
Ag3 Ag4 Ag2 62.655(14) . . ?
Ag3 Ag4 Ag10 108.685(15) . . ?
Ag3 Ag4 Ag28 91.681(14) . . ?
S1 Ag4 Ag1 159.44(3) . . ?
S1 Ag4 Ag5 103.12(3) . . ?
S1 Ag4 Ag2 118.65(3) . . ?
S1 Ag4 Ag10 108.80(3) . . ?
S1 Ag4 Ag9 130.81(3) . . ?
S1 Ag4 Ag3 139.73(3) . . ?
S1 Ag4 Ag28 53.77(3) . . ?
Ag1 Ag12 Ag6 58.026(12) . . ?
Ag1 Ag12 Ag11 57.829(12) . . ?
Ag1 Ag12 Ag13 58.295(12) . . ?
Ag1 Ag12 Ag7 59.665(13) . . ?
Ag1 Ag12 Ag8 59.375(12) . . ?
Ag1 Ag12 Ag22 144.605(16) . . ?
Ag6 Ag12 Ag11 60.309(13) . . ?
Ag6 Ag12 Ag22 125.698(16) . . ?
Ag11 Ag12 Ag22 157.561(16) . . ?
Ag13 Ag12 Ag6 106.676(15) . . ?
Ag13 Ag12 Ag11 57.335(13) . . ?
Ag13 Ag12 Ag22 126.905(15) . . ?
Ag7 Ag12 Ag6 60.443(13) . . ?
Ag7 Ag12 Ag11 109.127(15) . . ?
Ag7 Ag12 Ag13 110.257(16) . . ?
Ag7 Ag12 Ag8 60.232(13) . . ?
Ag7 Ag12 Ag22 90.408(15) . . ?
Ag8 Ag12 Ag6 108.366(15) . . ?
Ag8 Ag12 Ag11 108.563(15) . . ?
Ag8 Ag12 Ag13 62.950(13) . . ?
Ag8 Ag12 Ag22 90.470(15) . . ?
S6 Ag12 Ag1 162.59(3) . . ?
S6 Ag12 Ag6 111.51(3) . . ?
S6 Ag12 Ag11 105.33(3) . . ?
S6 Ag12 Ag13 118.54(3) . . ?
S6 Ag12 Ag7 130.11(3) . . ?
S6 Ag12 Ag8 136.70(3) . . ?
S6 Ag12 Ag22 52.37(3) . . ?
Ag1 Ag7 Ag6 58.323(12) . . ?
Ag1 Ag7 Ag2 57.587(12) . . ?
Ag1 Ag7 Ag12 58.840(13) . . ?
Ag1 Ag7 Ag8 59.076(13) . . ?
Ag1 Ag7 Ag3 57.447(12) . . ?
Ag1 Ag7 Ag21 146.644(16) . . ?
Ag6 Ag7 Ag2 57.681(12) . . ?
Ag6 Ag7 Ag3 106.745(15) . . ?
Ag6 Ag7 Ag21 130.023(16) . . ?
Ag2 Ag7 Ag3 60.500(12) . . ?
Ag2 Ag7 Ag21 155.495(16) . . ?
Ag12 Ag7 Ag6 61.995(13) . . ?
Ag12 Ag7 Ag2 107.707(16) . . ?
Ag12 Ag7 Ag8 60.128(13) . . ?
Ag12 Ag7 Ag3 107.340(16) . . ?
Ag12 Ag7 Ag21 94.632(15) . . ?
Ag8 Ag7 Ag6 109.508(16) . . ?
Ag8 Ag7 Ag2 108.454(16) . . ?
Ag8 Ag7 Ag3 59.598(13) . . ?
Ag8 Ag7 Ag21 91.164(14) . . ?
Ag3 Ag7 Ag21 122.745(15) . . ?
S10 Ag7 Ag1 160.48(3) . . ?
S10 Ag7 Ag6 122.84(3) . . ?
S10 Ag7 Ag2 105.15(3) . . ?
S10 Ag7 Ag12 140.53(3) . . ?
S10 Ag7 Ag8 127.14(3) . . ?
S10 Ag7 Ag3 107.55(3) . . ?
S10 Ag7 Ag21 50.38(3) . . ?
Ag1 Ag8 Ag13 56.965(12) . . ?
Ag1 Ag8 Ag12 58.729(12) . . ?
Ag1 Ag8 Ag7 59.249(12) . . ?
Ag1 Ag8 Ag9 57.898(12) . . ?
Ag1 Ag8 Ag23 147.323(16) . . ?
Ag1 Ag8 Ag3 58.571(12) . . ?
Ag13 Ag8 Ag23 125.415(15) . . ?
Ag12 Ag8 Ag13 59.644(13) . . ?
Ag12 Ag8 Ag7 59.640(13) . . ?
Ag12 Ag8 Ag9 108.396(16) . . ?
Ag12 Ag8 Ag23 92.997(15) . . ?
Ag12 Ag8 Ag3 109.402(15) . . ?
Ag7 Ag8 Ag13 107.187(15) . . ?
Ag7 Ag8 Ag9 108.631(15) . . ?
Ag7 Ag8 Ag23 93.539(16) . . ?
Ag7 Ag8 Ag3 62.705(13) . . ?
Ag9 Ag8 Ag13 60.062(13) . . ?
Ag9 Ag8 Ag23 154.752(15) . . ?
Ag3 Ag8 Ag13 106.377(15) . . ?
Ag3 Ag8 Ag9 57.958(13) . . ?
Ag3 Ag8 Ag23 127.813(17) . . ?
S7 Ag8 Ag1 160.24(3) . . ?
S7 Ag8 Ag13 110.31(3) . . ?
S7 Ag8 Ag12 131.20(3) . . ?
S7 Ag8 Ag7 139.38(3) . . ?
S7 Ag8 Ag9 103.23(3) . . ?
S7 Ag8 Ag23 51.61(3) . . ?
S7 Ag8 Ag3 118.79(3) . . ?
Ag1 Ag9 Ag10 57.978(12) . . ?
Ag1 Ag9 Ag13 57.080(12) . . ?
Ag1 Ag9 Ag4 58.846(12) . . ?
Ag1 Ag9 Ag8 57.584(12) . . ?
Ag1 Ag9 Ag3 59.187(12) . . ?
Ag1 Ag9 Ag27 145.259(17) . . ?
Ag10 Ag9 Ag13 57.003(12) . . ?
Ag10 Ag9 Ag8 106.501(15) . . ?
Ag10 Ag9 Ag27 129.654(16) . . ?
Ag13 Ag9 Ag27 157.515(16) . . ?
Ag4 Ag9 Ag10 61.886(13) . . ?
Ag4 Ag9 Ag13 107.072(15) . . ?
Ag4 Ag9 Ag8 107.522(15) . . ?
Ag4 Ag9 Ag3 60.027(13) . . ?
Ag4 Ag9 Ag27 93.117(15) . . ?
Ag8 Ag9 Ag13 60.626(13) . . ?
Ag8 Ag9 Ag27 123.096(16) . . ?
Ag3 Ag9 Ag10 109.239(16) . . ?
Ag3 Ag9 Ag13 108.397(15) . . ?
Ag3 Ag9 Ag8 59.933(13) . . ?
Ag3 Ag9 Ag27 90.048(15) . . ?
S8 Ag9 Ag1 161.18(3) . . ?
S8 Ag9 Ag10 120.21(3) . . ?
S8 Ag9 Ag13 105.21(3) . . ?
S8 Ag9 Ag4 139.09(3) . . ?
S8 Ag9 Ag8 109.93(3) . . ?
S8 Ag9 Ag3 129.80(3) . . ?
S8 Ag9 Ag27 52.32(3) . . ?
Ag23 Ag22 Ag12 90.184(15) . . ?
Ag23 Ag22 Ag21 60.793(13) . . ?
Ag21 Ag22 Ag12 91.349(15) . . ?
S14 Ag22 Ag12 112.84(3) . . ?
S14 Ag22 Ag23 52.25(3) . . ?
S14 Ag22 Ag21 107.14(3) . . ?
S14 Ag22 S6 115.77(4) . . ?
S14 Ag22 S15 128.09(4) . . ?
S6 Ag22 Ag12 49.75(3) . . ?
S6 Ag22 Ag23 133.30(3) . . ?
S6 Ag22 Ag21 130.14(3) . . ?
S15 Ag22 Ag12 113.45(3) . . ?
S15 Ag22 Ag23 105.83(3) . . ?
S15 Ag22 Ag21 50.24(3) . . ?
S15 Ag22 S6 111.51(4) . . ?
Ag19 Ag18 Ag2 79.352(14) . . ?
Ag20 Ag18 Ag2 85.808(14) . . ?
Ag20 Ag18 Ag19 61.429(13) . . ?
S11 Ag18 Ag2 48.78(3) . . ?
S11 Ag18 Ag19 123.48(3) . . ?
S11 Ag18 Ag20 123.25(3) . . ?
S20 Ag18 Ag2 101.69(3) . . ?
S20 Ag18 Ag19 51.05(3) . . ?
S20 Ag18 Ag20 108.36(3) . . ?
S20 Ag18 S11 112.24(4) . . ?
S20 Ag18 S21 134.37(4) . . ?
S21 Ag18 Ag2 114.39(3) . . ?
S21 Ag18 Ag19 108.10(3) . . ?
S21 Ag18 Ag20 51.03(3) . . ?
S21 Ag18 S11 112.42(4) . . ?
Ag13 Ag24 Ag26 89.067(15) . . ?
Ag13 Ag24 Ag25 86.597(15) . . ?
Ag26 Ag24 Ag25 61.653(13) . . ?
S9 Ag24 Ag13 50.14(3) . . ?
S9 Ag24 Ag26 127.32(3) . . ?
S9 Ag24 Ag25 130.98(3) . . ?
S24 Ag24 Ag13 114.59(3) . . ?
S24 Ag24 Ag26 51.29(3) . . ?
S24 Ag24 Ag25 107.42(3) . . ?
S24 Ag24 S9 110.97(4) . . ?
S23 Ag24 Ag13 109.26(3) . . ?
S23 Ag24 Ag26 107.07(3) . . ?
S23 Ag24 Ag25 50.68(3) . . ?
S23 Ag24 S9 116.39(4) . . ?
S23 Ag24 S24 129.23(4) . . ?
Ag22 Ag23 Ag8 86.268(14) . . ?
Ag22 Ag23 Ag21 60.854(13) . . ?
Ag21 Ag23 Ag8 87.688(14) . . ?
S7 Ag23 Ag8 49.16(3) . . ?
S7 Ag23 Ag22 125.35(3) . . ?
S7 Ag23 Ag21 130.64(3) . . ?
S14 Ag23 Ag8 111.50(3) . . ?
S14 Ag23 Ag22 51.79(3) . . ?
S14 Ag23 Ag21 106.80(3) . . ?
S14 Ag23 S7 110.58(4) . . ?
S13 Ag23 Ag8 111.74(3) . . ?
S13 Ag23 Ag22 107.31(3) . . ?
S13 Ag23 Ag21 51.15(3) . . ?
S13 Ag23 S7 116.96(4) . . ?
S13 Ag23 S14 129.56(4) . . ?
Ag1 Ag3 Ag2 57.288(12) . . ?
Ag1 Ag3 Ag4 58.791(12) . . ?
Ag1 Ag3 Ag7 57.411(13) . . ?
Ag1 Ag3 Ag8 58.366(12) . . ?
Ag1 Ag3 Ag9 59.307(13) . . ?
Ag1 Ag3 Ag29 146.471(17) . . ?
Ag2 Ag3 Ag29 124.370(15) . . ?
Ag4 Ag3 Ag2 60.552(13) . . ?
Ag4 Ag3 Ag7 108.307(15) . . ?
Ag4 Ag3 Ag8 109.019(16) . . ?
Ag4 Ag3 Ag9 59.752(14) . . ?
Ag4 Ag3 Ag29 91.621(15) . . ?
Ag7 Ag3 Ag2 59.720(12) . . ?
Ag7 Ag3 Ag29 156.009(17) . . ?
Ag8 Ag3 Ag2 106.299(15) . . ?
Ag8 Ag3 Ag7 57.697(13) . . ?
Ag8 Ag3 Ag29 128.858(16) . . ?
Ag9 Ag3 Ag2 107.991(15) . . ?
Ag9 Ag3 Ag7 107.947(15) . . ?
Ag9 Ag3 Ag8 62.109(13) . . ?
Ag9 Ag3 Ag29 93.445(15) . . ?
S12 Ag3 Ag1 158.63(3) . . ?
S12 Ag3 Ag2 108.18(3) . . ?
S12 Ag3 Ag4 131.16(3) . . ?
S12 Ag3 Ag7 102.42(3) . . ?
S12 Ag3 Ag8 119.43(3) . . ?
S12 Ag3 Ag9 141.03(3) . . ?
S12 Ag3 Ag29 53.63(3) . . ?
Ag22 Ag21 Ag7 83.566(15) . . ?
Ag23 Ag21 Ag7 87.424(15) . . ?
Ag23 Ag21 Ag22 58.353(12) . . ?
S10 Ag21 Ag7 48.18(3) . . ?
S10 Ag21 Ag22 127.77(3) . . ?
S10 Ag21 Ag23 124.61(3) . . ?
S13 Ag21 Ag7 113.39(3) . . ?
S13 Ag21 Ag22 104.33(3) . . ?
S13 Ag21 Ag23 50.44(3) . . ?
S13 Ag21 S10 111.82(4) . . ?
S15 Ag21 Ag7 107.40(3) . . ?
S15 Ag21 Ag22 51.32(3) . . ?
S15 Ag21 Ag23 104.56(3) . . ?
S15 Ag21 S10 117.84(4) . . ?
S15 Ag21 S13 129.14(4) . . ?
S1 Ag14 S3 114.65(4) . . ?
S2 Ag14 S3 113.61(4) . . ?
S2 Ag14 S1 110.58(4) . . ?
P4 Ag14 S3 101.04(4) . . ?
P4 Ag14 S1 105.64(4) . . ?
P4 Ag14 S2 110.57(4) . . ?
Ag5 Ag19 Ag18 95.095(15) . . ?
Ag5 Ag19 Ag20 89.909(14) . . ?
Ag18 Ag19 Ag20 58.606(13) . . ?
S3 Ag19 Ag5 51.37(3) . . ?
S3 Ag19 Ag18 136.93(3) . . ?
S3 Ag19 Ag20 133.20(3) . . ?
S20 Ag19 Ag5 115.27(3) . . ?
S20 Ag19 Ag18 50.27(3) . . ?
S20 Ag19 Ag20 104.99(3) . . ?
S20 Ag19 S3 114.46(4) . . ?
S19 Ag19 Ag5 112.40(3) . . ?
S19 Ag19 Ag18 101.89(3) . . ?
S19 Ag19 Ag20 50.64(3) . . ?
S19 Ag19 S3 114.93(4) . . ?
S19 Ag19 S20 125.71(4) . . ?
Ag10 Ag26 Ag24 85.929(15) . . ?
Ag10 Ag26 Ag25 88.957(15) . . ?
Ag24 Ag26 Ag25 59.581(13) . . ?
S2 Ag26 Ag10 50.59(3) . . ?
S2 Ag26 Ag24 129.43(3) . . ?
S2 Ag26 Ag25 130.31(3) . . ?
S24 Ag26 Ag10 109.23(3) . . ?
S24 Ag26 Ag24 51.52(3) . . ?
S24 Ag26 Ag25 105.73(3) . . ?
S24 Ag26 S2 113.62(4) . . ?
S24 Ag26 S22 128.65(4) . . ?
S22 Ag26 Ag10 113.36(3) . . ?
S22 Ag26 Ag24 104.34(3) . . ?
S22 Ag26 Ag25 49.47(3) . . ?
S22 Ag26 S2 115.18(4) . . ?
Ag4 Ag28 Ag27 89.070(14) . . ?
Ag29 Ag28 Ag4 89.013(15) . . ?
Ag29 Ag28 Ag27 59.638(13) . . ?
S1 Ag28 Ag4 50.62(3) . . ?
S1 Ag28 Ag29 133.81(3) . . ?
S1 Ag28 Ag27 128.44(3) . . ?
S16 Ag28 Ag4 112.21(3) . . ?
S16 Ag28 Ag29 52.81(3) . . ?
S16 Ag28 Ag27 107.30(3) . . ?
S16 Ag28 S1 116.53(4) . . ?
S16 Ag28 S18 128.45(4) . . ?
S18 Ag28 Ag4 112.80(3) . . ?
S18 Ag28 Ag29 104.64(3) . . ?
S18 Ag28 Ag27 50.51(3) . . ?
S18 Ag28 S1 110.96(4) . . ?
Ag6 Ag20 Ag18 89.760(14) . . ?
Ag6 Ag20 Ag19 84.007(14) . . ?
Ag18 Ag20 Ag19 59.965(13) . . ?
S4 Ag20 Ag6 51.09(3) . . ?
S4 Ag20 Ag18 135.61(3) . . ?
S4 Ag20 Ag19 123.55(3) . . ?
S19 Ag20 Ag6 109.77(3) . . ?
S19 Ag20 Ag18 102.16(3) . . ?
S19 Ag20 Ag19 49.56(3) . . ?
S19 Ag20 S4 109.84(4) . . ?
S21 Ag20 Ag6 115.19(3) . . ?
S21 Ag20 Ag18 51.42(3) . . ?
S21 Ag20 Ag19 107.09(3) . . ?
S21 Ag20 S4 121.23(4) . . ?
S21 Ag20 S19 125.93(4) . . ?
Ag28 Ag29 Ag3 87.609(14) . . ?
Ag28 Ag29 Ag27 61.404(14) . . ?
Ag27 Ag29 Ag3 86.699(15) . . ?
S12 Ag29 Ag3 49.94(3) . . ?
S12 Ag29 Ag28 126.82(3) . . ?
S12 Ag29 Ag27 130.32(3) . . ?
S16 Ag29 Ag3 112.52(3) . . ?
S16 Ag29 Ag28 52.24(3) . . ?
S16 Ag29 Ag27 108.41(3) . . ?
S16 Ag29 S12 110.08(4) . . ?
S17 Ag29 Ag3 111.18(3) . . ?
S17 Ag29 Ag28 108.10(4) . . ?
S17 Ag29 Ag27 52.13(3) . . ?
S17 Ag29 S12 115.82(4) . . ?
S17 Ag29 S16 130.24(4) . . ?
Ag28 Ag27 Ag9 86.019(14) . . ?
Ag29 Ag27 Ag9 89.569(15) . . ?
Ag29 Ag27 Ag28 58.958(13) . . ?
S8 Ag27 Ag9 50.20(3) . . ?
S8 Ag27 Ag28 129.85(3) . . ?
S8 Ag27 Ag29 130.14(3) . . ?
S18 Ag27 Ag9 109.43(3) . . ?
S18 Ag27 Ag28 51.98(3) . . ?
S18 Ag27 Ag29 105.33(4) . . ?
S18 Ag27 S8 114.50(5) . . ?
S18 Ag27 S17 127.76(4) . . ?
S17 Ag27 Ag9 115.61(3) . . ?
S17 Ag27 Ag28 105.75(3) . . ?
S17 Ag27 Ag29 52.00(3) . . ?
S17 Ag27 S8 114.18(4) . . ?
Ag11 Ag25 Ag24 87.943(14) . . ?
Ag11 Ag25 Ag26 84.593(15) . . ?
Ag24 Ag25 Ag26 58.766(12) . . ?
S5 Ag25 Ag11 50.15(3) . . ?
S5 Ag25 Ag24 128.90(3) . . ?
S5 Ag25 Ag26 128.42(3) . . ?
S22 Ag25 Ag11 107.11(3) . . ?
S22 Ag25 Ag24 104.40(3) . . ?
S22 Ag25 Ag26 50.37(3) . . ?
S22 Ag25 S5 114.16(4) . . ?
S22 Ag25 S23 128.72(5) . . ?
S23 Ag25 Ag11 114.43(3) . . ?
S23 Ag25 Ag24 50.85(3) . . ?
S23 Ag25 Ag26 104.57(3) . . ?
S23 Ag25 S5 115.21(4) . . ?
S9 Ag17 S7 111.33(4) . . ?
S8 Ag17 S9 109.51(4) . . ?
S8 Ag17 S7 115.34(4) . . ?
P3 Ag17 S9 112.16(4) . . ?
P3 Ag17 S7 102.27(4) . . ?
P3 Ag17 S8 105.96(4) . . ?
S5 Ag15 S4 105.94(4) . . ?
S5 Ag15 S6 113.75(4) . . ?
S6 Ag15 S4 109.88(4) . . ?
P2 Ag15 S5 112.95(4) . . ?
P2 Ag15 S4 114.18(4) . . ?
P2 Ag15 S6 100.31(4) . . ?
S11 Ag16 S10 108.58(4) . . ?
S12 Ag16 S11 109.75(4) . . ?
S12 Ag16 S10 110.50(4) . . ?
P1 Ag16 S11 112.68(4) . . ?
P1 Ag16 S12 112.03(4) . . ?
P1 Ag16 S10 103.08(4) . . ?
Ag2 S11 Ag18 78.31(4) . . ?
Ag2 S11 Ag16 94.23(4) . . ?
Ag16 S11 Ag18 144.59(5) . . ?
C028 S11 Ag2 108.70(16) . . ?
C028 S11 Ag18 120.98(15) . . ?
C028 S11 Ag16 94.30(14) . . ?
Ag11 S5 Ag25 75.09(3) . . ?
Ag11 S5 Ag15 91.84(4) . . ?
Ag15 S5 Ag25 137.09(5) . . ?
C03M S5 Ag11 107.95(16) . . ?
C03M S5 Ag25 123.22(16) . . ?
C03M S5 Ag15 99.67(16) . . ?
Ag13 S9 Ag24 74.76(3) . . ?
Ag13 S9 Ag17 91.41(4) . . ?
Ag17 S9 Ag24 144.47(5) . . ?
C02H S9 Ag13 107.95(16) . . ?
C02H S9 Ag24 119.43(16) . . ?
C02H S9 Ag17 95.85(16) . . ?
Ag3 S12 Ag29 76.43(4) . . ?
Ag3 S12 Ag16 91.51(4) . . ?
Ag29 S12 Ag16 144.78(5) . . ?
C02V S12 Ag3 107.75(16) . . ?
C02V S12 Ag29 117.19(16) . . ?
C02V S12 Ag16 97.96(16) . . ?
Ag5 S3 Ag14 85.52(4) . . ?
Ag5 S3 Ag19 73.24(3) . . ?
Ag19 S3 Ag14 136.30(5) . . ?
C033 S3 Ag5 102.10(15) . . ?
C033 S3 Ag14 106.77(16) . . ?
C033 S3 Ag19 114.69(16) . . ?
Ag6 S4 Ag20 74.34(3) . . ?
Ag6 S4 Ag15 91.83(4) . . ?
Ag20 S4 Ag15 148.12(5) . . ?
C02W S4 Ag6 106.90(15) . . ?
C02W S4 Ag20 111.37(16) . . ?
C02W S4 Ag15 100.04(15) . . ?
Ag4 S1 Ag14 86.69(4) . . ?
Ag4 S1 Ag28 75.62(3) . . ?
Ag28 S1 Ag14 143.39(5) . . ?
C01V S1 Ag4 101.22(16) . . ?
C01V S1 Ag14 105.49(16) . . ?
C01V S1 Ag28 109.21(16) . . ?
Ag8 S7 Ag23 79.24(4) . . ?
Ag8 S7 Ag17 87.46(4) . . ?
Ag23 S7 Ag17 144.62(5) . . ?
C02K S7 Ag8 107.09(15) . . ?
C02K S7 Ag23 115.06(17) . . ?
C02K S7 Ag17 100.13(16) . . ?
Ag10 S2 Ag14 86.84(4) . . ?
Ag10 S2 Ag26 75.10(3) . . ?
Ag26 S2 Ag14 138.38(5) . . ?
C02F S2 Ag10 106.92(16) . . ?
C02F S2 Ag14 102.60(16) . . ?
C02F S2 Ag26 118.37(16) . . ?
Ag22 S14 Ag23 75.96(3) . . ?
C01W S14 Ag22 109.72(15) . . ?
C01W S14 Ag23 106.09(16) . . ?
Ag26 S24 Ag24 77.18(4) . . ?
C02C S24 Ag24 107.21(17) . . ?
C02C S24 Ag26 109.45(16) . . ?
Ag18 S20 Ag19 78.68(4) . . ?
C021 S20 Ag18 106.23(15) . . ?
C021 S20 Ag19 109.11(17) . . ?
Ag28 S16 Ag29 74.96(4) . . ?
C023 S16 Ag28 112.90(16) . . ?
C023 S16 Ag29 105.02(16) . . ?
Ag7 S10 Ag21 81.43(4) . . ?
Ag7 S10 Ag16 90.81(4) . . ?
Ag21 S10 Ag16 144.39(5) . . ?
C024 S10 Ag7 108.85(17) . . ?
C024 S10 Ag21 119.06(16) . . ?
C024 S10 Ag16 96.38(15) . . ?
Ag19 S19 Ag20 79.80(4) . . ?
C03D S19 Ag19 110.96(16) . . ?
C03D S19 Ag20 105.60(16) . . ?
Ag23 S13 Ag21 78.41(4) . . ?
C026 S13 Ag23 106.58(16) . . ?
C026 S13 Ag21 106.95(15) . . ?
Ag12 S6 Ag22 77.88(4) . . ?
Ag12 S6 Ag15 88.58(4) . . ?
Ag22 S6 Ag15 142.97(5) . . ?
C01X S6 Ag12 103.91(15) . . ?
C01X S6 Ag22 114.00(15) . . ?
C01X S6 Ag15 102.62(15) . . ?
Ag21 S15 Ag22 78.44(4) . . ?
C032 S15 Ag22 108.32(16) . . ?
C032 S15 Ag21 107.50(16) . . ?
Ag25 S22 Ag26 80.15(4) . . ?
C03J S22 Ag26 109.43(17) . . ?
C03J S22 Ag25 102.32(16) . . ?
Ag9 S8 Ag27 77.48(4) . . ?
Ag9 S8 Ag17 86.44(4) . . ?
Ag27 S8 Ag17 137.87(6) . . ?
C03G S8 Ag9 106.37(15) . . ?
C03G S8 Ag27 119.24(16) . . ?
C03G S8 Ag17 102.56(16) . . ?
Ag20 S21 Ag18 77.55(4) . . ?
C02L S21 Ag18 105.66(15) . . ?
C02L S21 Ag20 108.95(16) . . ?
Ag25 S23 Ag24 78.47(4) . . ?
C02Y S23 Ag24 104.12(16) . . ?
C02Y S23 Ag25 109.16(16) . . ?
Ag27 S18 Ag28 77.51(4) . . ?
C03A S18 Ag28 107.76(16) . . ?
C03A S18 Ag27 108.92(16) . . ?
Ag29 S17 Ag27 75.87(4) . . ?
C037 S17 Ag29 105.65(16) . . ?
C037 S17 Ag27 107.90(17) . . ?
C03U P4 Ag14 113.79(17) . . ?
C03U P4 C04I 104.3(2) . . ?
C03U P4 C050 103.3(3) . . ?
C04I P4 Ag14 113.15(19) . . ?
C050 P4 Ag14 117.42(18) . . ?
C050 P4 C04I 103.4(2) . . ?
C04F P2 Ag15 117.89(17) . . ?
C04F P2 C04T 102.6(2) . . ?
C04F P2 C04W 101.5(2) . . ?
C04T P2 Ag15 116.69(18) . . ?
C04W P2 Ag15 112.87(18) . . ?
C04W P2 C04T 103.1(2) . . ?
C03N P1 Ag16 114.69(19) . . ?
C043 P1 Ag16 113.89(19) . . ?
C043 P1 C03N 102.6(3) . . ?
C046 P1 Ag16 114.8(2) . . ?
C046 P1 C03N 103.0(2) . . ?
C046 P1 C043 106.5(3) . . ?
C04C P3 Ag17 113.41(18) . . ?
C04C P3 C04L 103.7(3) . . ?
C04C P3 C04S 103.5(3) . . ?
C04L P3 Ag17 115.71(18) . . ?
C04L P3 C04S 103.1(2) . . ?
C04S P3 Ag17 115.84(18) . . ?
O01P Na1 O02P 75.39(14) . . ?
O01P Na1 Na2 46.31(10) . . ?
O01R Na1 O01P 80.66(15) . . ?
O01R Na1 O02P 76.41(15) . . ?
O01R Na1 Na2 45.88(11) . . ?
O02I Na1 O01P 99.80(18) . . ?
O02I Na1 O01R 86.89(16) . . ?
O02I Na1 O02P 163.12(18) . . ?
O02I Na1 O03F 89.8(2) . . ?
O02I Na1 Na2 118.44(15) . . ?
O02P Na1 Na2 46.83(11) . . ?
O03F Na1 O01P 169.40(19) . . ?
O03F Na1 O01R 95.42(17) . . ?
O03F Na1 O02P 94.15(19) . . ?
O03F Na1 Na2 124.66(15) . . ?
O03Y Na1 O01P 85.78(18) . . ?
O03Y Na1 O01R 166.3(2) . . ?
O03Y Na1 O02I 97.1(2) . . ?
O03Y Na1 O02P 98.67(19) . . ?
O03Y Na1 O03F 97.7(2) . . ?
O03Y Na1 Na2 121.84(17) . . ?
O01S Na3 O01T 81.70(16) . . ?
O01S Na3 O045 79.32(15) . . ?
O01S Na3 C05O 21.34(16) . . ?
O01S Na3 Na2 46.52(12) . . ?
O01T Na3 O045 74.51(16) . . ?
O01T Na3 C05O 98.47(18) . . ?
O01T Na3 Na2 48.36(11) . . ?
O02S Na3 O01S 89.6(2) . . ?
O02S Na3 O01T 166.1(2) . . ?
O02S Na3 O045 93.4(2) . . ?
O02S Na3 C05O 75.87(19) . . ?
O02S Na3 Na2 118.15(18) . . ?
O03H Na3 O01S 176.0(2) . . ?
O03H Na3 O01T 94.5(2) . . ?
O03H Na3 O02S 93.8(2) . . ?
O03H Na3 O03K 96.2(2) . . ?
O03H Na3 O045 98.3(2) . . ?
O03H Na3 C05O 162.5(2) . . ?
O03H Na3 Na2 129.59(18) . . ?
O03K Na3 O01S 86.2(2) . . ?
O03K Na3 O01T 102.4(2) . . ?
O03K Na3 O02S 87.7(2) . . ?
O03K Na3 O045 165.4(2) . . ?
O03K Na3 C05O 69.7(2) . . ?
O03K Na3 Na2 121.21(19) . . ?
O045 Na3 C05O 96.45(17) . . ?
O045 Na3 Na2 46.18(11) . . ?
C05O Na3 Na2 67.86(14) . . ?
C04X O01P Na1 151.1(4) . . ?
C04X O01P Na2 125.3(4) . . ?
Na2 O01P Na1 83.22(14) . . ?
C063 O01Q C05N 113.2(5) . . ?
C05S O01R Na1 126.6(4) . . ?
C05S O01R Na2 128.6(4) . . ?
Na2 O01R Na1 86.92(14) . . ?
C05O O01S Na3 113.0(4) . . ?
C05O O01S Na2 162.4(4) . . ?
Na2 O01S Na3 84.56(15) . . ?
C059 O01T Na3 119.0(4) . . ?
C059 O01T Na2 134.4(4) . . ?
Na2 O01T Na3 81.58(14) . . ?
C021 C01U C01V 122.4(4) . . ?
C01U C01V S1 120.5(4) . . ?
C02O C01V S1 120.6(4) . . ?
C02O C01V C01U 118.7(4) . . ?
C022 C01W S14 123.2(4) . . ?
C025 C01W S14 118.5(4) . . ?
C025 C01W C022 118.3(5) . . ?
C02E C01X S6 120.2(4) . . ?
C02E C01X C02R 119.2(5) . . ?
C02R C01X S6 120.4(4) . . ?
C028 C01Y C023 121.1(4) . . ?
C024 C01Z C02L 119.8(4) . . ?
C028 C020 C02U 119.2(5) . . ?
C01U C021 S20 122.2(4) . . ?
C01U C021 C02G 118.1(4) . . ?
C02G C021 S20 119.6(4) . . ?
C02H C022 C01W 121.1(4) . . ?
C01Y C023 S16 122.9(4) . . ?
C01Y C023 C02J 117.9(4) . . ?
C02J C023 S16 119.1(4) . . ?
C01Z C024 S10 120.6(4) . . ?
C039 C024 S10 119.0(4) . . ?
C039 C024 C01Z 120.1(4) . . ?
C031 C025 C01W 119.8(5) . . ?
C029 C026 S13 122.9(4) . . ?
C029 C026 C034 118.4(5) . . ?
C034 C026 S13 118.6(4) . . ?
C03A C027 C02F 121.4(5) . . ?
C01Y C028 S11 120.5(3) . . ?
C01Y C028 C020 120.3(4) . . ?
C020 C028 S11 118.9(4) . . ?
C02V C029 C026 121.1(4) . . ?
C033 C02A C03J 122.0(4) . . ?
C037 C02B C02K 121.0(4) . . ?
C02D C02C S24 122.4(4) . . ?
C02D C02C C03X 118.7(5) . . ?
C03X C02C S24 119.0(4) . . ?
C02C C02D C03G 121.4(4) . . ?
C01X C02E C02Y 121.4(4) . . ?
C027 C02F S2 120.4(4) . . ?
C02Q C02F S2 120.2(4) . . ?
C02Q C02F C027 119.0(4) . . ?
C038 C02G C021 119.9(5) . . ?
C022 C02H S9 121.6(4) . . ?
C022 C02H C02N 119.8(4) . . ?
C02N C02H S9 118.2(4) . . ?
C067 O02I Na1 132.7(4) . . ?
C02U C02J C023 120.6(5) . . ?
C02B C02K S7 120.1(4) . . ?
C03R C02K S7 119.9(4) . . ?
C03R C02K C02B 119.7(5) . . ?
C01Z C02L S21 121.2(4) . . ?
C02T C02L S21 118.8(4) . . ?
C02T C02L C01Z 120.0(4) . . ?
C02W C02M C032 121.2(4) . . ?
C031 C02N C02H 119.1(5) . . ?
C038 C02O C01V 119.5(5) . . ?
C05X O02P Na1 149.7(5) . . ?
C05X O02P Na2 127.2(5) . . ?
Na2 O02P Na1 82.49(15) . . ?
C042 C02Q C02F 119.9(5) . . ?
C03S C02R C01X 119.6(5) . . ?
C05V O02S Na3 127.0(5) . . ?
C02L C02T C047 119.6(5) . . ?
C02J C02U C020 120.9(5) . . ?
C029 C02V S12 120.9(3) . . ?
C03I C02V S12 118.9(4) . . ?
C03I C02V C029 119.8(4) . . ?
C02M C02W S4 120.3(4) . . ?
C03V C02W S4 119.5(4) . . ?
C03V C02W C02M 119.9(4) . . ?
C03M C02X C03D 121.7(4) . . ?
C02E C02Y S23 122.1(4) . . ?
C03O C02Y S23 119.3(4) . . ?
C03O C02Y C02E 118.6(5) . . ?
C055 N02Z C05R 116.1(5) . . ?
C059 N02Z C055 120.6(5) . . ?
C059 N02Z C05R 121.9(5) . . ?
C05C N030 C060 116.4(5) . . ?
C067 N030 C05C 121.0(5) . . ?
C067 N030 C060 122.5(5) . . ?
C02N C031 C025 121.7(5) . . ?
C02M C032 S15 122.3(4) . . ?
C02M C032 C04B 118.5(4) . . ?
C04B C032 S15 119.1(4) . . ?
C02A C033 S3 120.1(3) . . ?
C02A C033 C03P 119.3(4) . . ?
C03P C033 S3 120.5(4) . . ?
C04E C034 C026 120.4(5) . . ?
C05S N035 C07A 120.7(5) . . ?
C05S N035 C07G 122.0(5) . . ?
C07A N035 C07G 117.2(5) . . ?
C05E N036 C05K 122.0(5) . . ?
C05E N036 C07L 120.8(6) . . ?
C07L N036 C05K 117.2(6) . . ?
C02B C037 S17 121.9(4) . . ?
C02B C037 C04A 118.4(5) . . ?
C04A C037 S17 119.7(4) . . ?
C02G C038 C02O 121.4(5) . . ?
C024 C039 C047 119.6(5) . . ?
C027 C03A S18 122.0(4) . . ?
C03Z C03A S18 119.3(4) . . ?
C03Z C03A C027 118.6(5) . . ?
C04X N03B C05H 122.1(6) . . ?
C04X N03B C06Y 120.6(5) . . ?
C05H N03B C06Y 117.2(5) . . ?
C071 N03C C064 120.7(5) . . ?
C071 N03C C079 123.3(6) . . ?
C079 N03C C064 116.0(6) . . ?
C02X C03D S19 122.2(4) . . ?
C02X C03D C03T 118.3(5) . . ?
C03T C03D S19 119.5(4) . . ?
C05O N03E C062 122.4(6) . . ?
C05O N03E C06C 121.1(5) . . ?
C062 N03E C06C 116.5(5) . . ?
C07D O03F Na1 159.6(5) . . ?
C02D C03G S8 120.6(4) . . ?
C04O C03G S8 119.1(4) . . ?
C04O C03G C02D 120.0(5) . . ?
C05T O03H Na3 131.0(6) . . ?
C02V C03I C04E 119.4(5) . . ?
C02A C03J S22 122.2(4) . . ?
C02A C03J C03Q 118.2(4) . . ?
C03Q C03J S22 119.6(4) . . ?
C06E O03K Na3 162.7(6) . . ?
C046 C03L C04N 120.8(6) . . ?
C02X C03M S5 120.5(3) . . ?
C02X C03M C049 119.1(4) . . ?
C049 C03M S5 120.0(4) . . ?
C04Y C03N P1 116.2(5) . . ?
C05B C03N P1 123.5(5) . . ?
C05B C03N C04Y 120.3(6) . . ?
C02Y C03O C03S 119.7(5) . . ?
C033 C03P C03W 119.1(5) . . ?
C03W C03Q C03J 119.9(5) . . ?
C02K C03R C04M 119.0(5) . . ?
C02R C03S C03O 121.4(5) . . ?
C04D C03T C03D 120.1(5) . . ?
C04Z C03U P4 117.8(4) . . ?
C04Z C03U C056 118.9(5) . . ?
C056 C03U P4 123.3(4) . . ?
C041 C03V C02W 119.4(4) . . ?
C03Q C03W C03P 121.5(4) . . ?
C04R C03X C02C 119.8(5) . . ?
C05E O03Y Na1 176.9(5) . . ?
C042 C03Z C03A 120.2(5) . . ?
C05P N040 C076 117.3(6) . . ?
C05V N040 C05P 122.7(7) . . ?
C05V N040 C076 120.0(7) . . ?
C03V C041 C04B 121.4(5) . . ?
C02Q C042 C03Z 120.8(5) . . ?
C058 C043 P1 124.7(4) . . ?
C05A C043 P1 115.7(5) . . ?
C05A C043 C058 119.5(5) . . ?
C073 N044 C074 122.8(7) . . ?
C073 N044 C07I 120.4(7) . . ?
C074 N044 C07I 116.7(7) . . ?
C071 O045 Na3 116.6(4) . . ?
C071 O045 Na2 161.3(5) . . ?
Na2 O045 Na3 82.12(15) . . ?
C03L C046 P1 118.2(5) . . ?
C03L C046 C05I 118.7(5) . . ?
C05I C046 P1 123.1(4) . . ?
C039 C047 C02T 120.8(5) . . ?
C04P C048 C04W 120.2(5) . . ?
C04D C049 C03M 119.4(5) . . ?
C04M C04A C037 120.6(5) . . ?
C041 C04B C032 119.5(5) . . ?
C04V C04C P3 124.3(5) . . ?
C04V C04C C065 118.3(6) . . ?
C065 C04C P3 117.4(4) . . ?
C03T C04D C049 121.4(5) . . ?
C034 C04E C03I 120.9(5) . . ?
C04G C04F P2 118.0(4) . . ?
C04G C04F C06N 117.9(5) . . ?
C06N C04F P2 123.8(5) . . ?
C06G C04G C04F 121.4(6) . . ?
C05X N04H C07B 123.6(7) . . ?
C05X N04H C14 119.7(6) . . ?
C07B N04H C14 116.7(7) . . ?
C05L C04I P4 116.2(4) . . ?
C05U C04I P4 124.5(5) . . ?
C05U C04I C05L 119.2(6) . . ?
C04L C04J C05F 119.7(6) . . ?
C06E N04K C07E 121.7(6) . . ?
C06E N04K C07K 120.0(7) . . ?
C07E N04K C07K 118.0(8) . . ?
C04J C04L P3 117.3(4) . . ?
C04J C04L C05M 119.1(5) . . ?
C05M C04L P3 123.5(4) . . ?
C04A C04M C03R 121.3(5) . . ?
C06B C04N C03L 119.9(6) . . ?
C03G C04O C04R 118.6(5) . . ?
C05G C04P C048 120.7(6) . . ?
C03X C04R C04O 121.5(5) . . ?
C053 C04S P3 117.6(4) . . ?
C053 C04S C05Z 118.9(5) . . ?
C05Z C04S P3 123.5(5) . . ?
C054 C04T P2 119.0(4) . . ?
C054 C04T C06I 118.5(5) . . ?
C06I C04T P2 122.4(4) . . ?
C06Q N04U C07J 116.0(7) . . ?
C07D N04U C06Q 123.4(7) . . ?
C07D N04U C07J 120.6(6) . . ?
C069 C04V C04C 120.9(6) . . ?
C048 C04W P2 117.4(4) . . ?
C051 C04W P2 124.0(4) . . ?
C051 C04W C048 118.5(5) . . ?
O01P C04X N03B 125.7(6) . . ?
C06D C04Y C03N 118.8(7) . . ?
C03U C04Z C06F 120.5(6) . . ?
C057 C050 P4 118.2(4) . . ?
C06L C050 P4 123.0(4) . . ?
C06L C050 C057 118.8(5) . . ?
C04W C051 C06M 121.0(5) . . ?
C05D C052 C053 120.1(6) . . ?
C052 C053 C04S 120.6(6) . . ?
C04T C054 C06Z 120.8(5) . . ?
C070 C056 C03U 120.3(6) . . ?
C06K C057 C050 121.1(6) . . ?
C066 C058 C043 121.0(6) . . ?
O01T C059 N02Z 125.4(5) . . ?
C043 C05A C06A 119.9(7) . . ?
C03N C05B C078 119.6(6) . . ?
C06H C05D C052 120.0(6) . . ?
O03Y C05E N036 126.2(6) . . ?
C068 C05F C04J 120.9(6) . . ?
C04P C05G C06M 120.0(5) . . ?
C06W C05I C046 120.1(6) . . ?
C05T N05J C07H 118.7(8) . . ?
C05T N05J C07M 121.3(11) . . ?
C07M N05J C07H 120.0(10) . . ?
C04I C05L C06O 120.4(6) . . ?
C061 C05M C04L 120.0(6) . . ?
O01Q C05N C072 109.4(6) . . ?
O01S C05O Na3 45.6(3) . . ?
O01S C05O N03E 125.6(6) . . ?
N03E C05O Na3 158.6(5) . . ?
C05W C05Q C06O 119.7(6) . . ?
O01R C05S N035 125.2(5) . . ?
O03H C05T N05J 128.0(8) . . ?
C04I C05U C05W 119.0(7) . . ?
O02S C05V N040 124.5(8) . . ?
C05Q C05W C05U 121.5(6) . . ?
O02P C05X N04H 127.8(7) . . ?
C06A C05Y C066 120.5(6) . . ?
C04S C05Z C06H 119.5(6) . . ?
C068 C061 C05M 120.8(6) . . ?
O01Q C063 C07F 109.8(7) . . ?
C06U C065 C04C 121.0(6) . . ?
C05Y C066 C058 119.2(6) . . ?
O02I C067 N030 125.5(6) . . ?
C061 C068 C05F 119.5(6) . . ?
C04V C069 C06S 120.5(7) . . ?
C05Y C06A C05A 119.9(7) . . ?
C04N C06B C06W 120.0(6) . . ?
C04Y C06D C06P 121.3(7) . . ?
O03K C06E N04K 126.4(8) . . ?
C075 C06F C04Z 120.0(6) . . ?
C04G C06G C06J 119.6(6) . . ?
C05D C06H C05Z 120.9(6) . . ?
C06R C06I C04T 120.0(5) . . ?
C06V C06J C06G 119.9(6) . . ?
C077 C06K C057 120.2(6) . . ?
C050 C06L C07C 120.7(6) . . ?
C05G C06M C051 119.5(6) . . ?
C06V C06N C04F 120.5(6) . . ?
C05Q C06O C05L 120.1(7) . . ?
C078 C06P C06D 119.3(6) . . ?
C06X C06R C06I 120.6(6) . . ?
C069 C06S C06U 119.3(7) . . ?
C07O N06T C15 116.7(9) . . ?
C07P N06T C07O 117.4(8) . . ?
C07P N06T C15 125.8(10) . . ?
C065 C06U C06S 119.9(7) . . ?
C06J C06V C06N 120.6(6) . . ?
C06B C06W C05I 120.5(7) . . ?
C06R C06X C06Z 119.5(6) . . ?
C06X C06Z C054 120.5(6) . . ?
C056 C070 C075 120.1(6) . . ?
O045 C071 N03C 124.5(6) . . ?
O04Q C073 N044 125.6(8) . . ?
C06F C075 C070 120.1(6) . . ?
C06K C077 C07C 119.1(6) . . ?
C06P C078 C05B 120.7(7) . . ?
C06L C07C C077 120.1(7) . . ?
O03F C07D N04U 126.9(7) . . ?
O07N C07P N06T 120.8(12) . . ?
Na3 Na2 Na1 167.27(9) . . ?
O01P Na2 Na1 50.47(11) . . ?
O01P Na2 Na3 121.51(14) . . ?
O01P Na2 O01T 90.94(16) . . ?
O01P Na2 O02P 81.14(16) . . ?
O01R Na2 Na1 47.20(11) . . ?
O01R Na2 Na3 128.02(13) . . ?
O01R Na2 O01P 85.12(15) . . ?
O01R Na2 O01T 173.07(18) . . ?
O01R Na2 O02P 80.27(16) . . ?
O01S Na2 Na1 118.81(13) . . ?
O01S Na2 Na3 48.93(12) . . ?
O01S Na2 O01P 93.80(16) . . ?
O01S Na2 O01R 89.63(16) . . ?
O01S Na2 O01T 84.94(17) . . ?
O01S Na2 O02P 169.01(18) . . ?
O01T Na2 Na1 132.81(13) . . ?
O01T Na2 Na3 50.06(12) . . ?
O02P Na2 Na1 50.68(12) . . ?
O02P Na2 Na3 141.78(14) . . ?
O02P Na2 O01T 104.80(17) . . ?
O045 Na2 Na1 137.58(15) . . ?
O045 Na2 Na3 51.70(14) . . ?
O045 Na2 O01P 170.43(18) . . ?
O045 Na2 O01R 104.41(17) . . ?
O045 Na2 O01S 85.52(18) . . ?
O045 Na2 O01T 79.49(16) . . ?
O045 Na2 O02P 101.09(18) . . ?

_shelx_res_file                  
;
TITL 20190107d_0m_a.res in P-1
 20190107d_0m.res created by SHELXL-2016/4 at 13:18:30 on 08-Jan-2019
REM Old TITL 20190107d_0m in P-1
REM SHELXT solution in P-1
REM R1 0.124, Rweak 0.004, Alpha 0.056, Orientation as input
REM Formula found by SHELXT: C173 N47 P4 S24 Ag29
CELL 0.71073 22.585 23.528 24.3365 70.245 70.38 69.824
ZERR 2 0.0015 0.0017 0.0017 0.003 0.003 0.003
LATT 1
SFAC C H Ag N Na O P S
UNIT 380 430 58 28 6 30 8 48
DELU 0.001 0.002 Ag14 P4
DELU 0.0001 0.0002 Ag15 P2
DELU 0.001 0.002 Ag15 S5
DELU 0.001 0.002 Ag16 S10
DELU 0.001 0.002 Ag16 S11
DELU 0.001 0.002 Ag16 S12
DELU 0.0001 0.0002 Ag16 P1
DELU 0.0001 0.0002 Ag17 P3
DELU 0.001 0.002 Ag18 S11
DELU 0.001 0.002 Ag24 S9
DELU 0.001 0.002 Ag25 S5
DELU 0.001 0.002 Ag29 S12
DELU 0.001 0.002 Ag17 S7

L.S. 4
PLAN  20
TEMP -113.15
list 4
fmap 2
ACTA
OMIT 0 54
OMIT 1 0 0
OMIT -1 1 0
REM <olex2.extras>
REM <HklSrc "%.\\20190107d_0m.hkl">
REM </olex2.extras>

WGHT    0.036400   58.924404
EXTI    0.000289
FVAR       0.09288
AG1   3    0.754784    0.252998    0.741958    11.00000    0.01240    0.01201 =
         0.01015   -0.00073   -0.00675   -0.00225
AG5   3    0.758050    0.240892    0.632408    11.00000    0.02074    0.01903 =
         0.01402   -0.00498   -0.00990   -0.00175
AG6   3    0.842250    0.302756    0.640934    11.00000    0.01812    0.01961 =
         0.01377   -0.00166   -0.00437   -0.00684
AG11  3    0.861483    0.164591    0.693645    11.00000    0.01577    0.01827 =
         0.01630   -0.00389   -0.00678    0.00032
AG2   3    0.705828    0.359054    0.658575    11.00000    0.01896    0.01460 =
         0.01789    0.00056   -0.01066   -0.00089
AG10  3    0.736546    0.140751    0.745424    11.00000    0.02014    0.01671 =
         0.01979   -0.00398   -0.00802   -0.00644
AG13  3    0.807127    0.145040    0.819960    11.00000    0.02153    0.01601 =
         0.01596    0.00272   -0.01215   -0.00461
AG4   3    0.635534    0.261621    0.728009    11.00000    0.01627    0.02062 =
         0.01829   -0.00204   -0.01060   -0.00438
AG12  3    0.870865    0.246252    0.760827    11.00000    0.01572    0.01840 =
         0.01936   -0.00027   -0.01091   -0.00424
AG7   3    0.777145    0.362445    0.740538    11.00000    0.02428    0.01509 =
         0.01678   -0.00211   -0.00847   -0.00552
AG8   3    0.752418    0.269752    0.850158    11.00000    0.02095    0.02291 =
         0.01208   -0.00339   -0.00863   -0.00393
AG9   3    0.664230    0.205920    0.842075    11.00000    0.02083    0.01955 =
         0.01413   -0.00060   -0.00443   -0.00680
AG22  3    0.937069    0.300387    0.819406    11.00000    0.02885    0.01925 =
         0.01698   -0.00094   -0.00974   -0.00753
AG18  3    0.725245    0.442986    0.523022    11.00000    0.02648    0.02596 =
         0.01858   -0.00422   -0.00939   -0.00956
AG24  3    0.864319    0.002265    0.845508    11.00000    0.02194    0.02097 =
         0.02641   -0.00437   -0.00842   -0.00618
AG23  3    0.813031    0.320997    0.918547    11.00000    0.02380    0.01926 =
         0.02268   -0.00332   -0.01142   -0.00480
AG3   3    0.645843    0.337017    0.792269    11.00000    0.01825    0.01813 =
         0.01869   -0.00670   -0.00858    0.00089
AG21  3    0.833245    0.428674    0.802568    11.00000    0.02304    0.02651 =
         0.01846   -0.00269   -0.01040   -0.00683
AG14  3    0.648538    0.162745    0.642817    11.00000    0.02605    0.02197 =
         0.02025   -0.00288   -0.00890   -0.00325
AG19  3    0.770758    0.309092    0.501097    11.00000    0.02229    0.02189 =
         0.02086   -0.00132   -0.00751   -0.00509
AG26  3    0.797510   -0.000636    0.754893    11.00000    0.02509    0.02021 =
         0.02046   -0.00173   -0.00991   -0.00397
AG28  3    0.487956    0.282375    0.785662    11.00000    0.02304    0.02212 =
         0.02128   -0.00463   -0.00788   -0.00301
AG20  3    0.870752    0.372445    0.507834    11.00000    0.02811    0.02059 =
         0.01890   -0.00316   -0.01054   -0.00439
AG29  3    0.496172    0.367082    0.850844    11.00000    0.02454    0.02543 =
         0.01842   -0.00211   -0.00918   -0.00598
AG27  3    0.517034    0.228044    0.911506    11.00000    0.02325    0.02615 =
         0.02708   -0.00632   -0.01230   -0.00451
AG25  3    0.937950    0.024312    0.709602    11.00000    0.02843    0.02280 =
         0.02610   -0.00513   -0.01284   -0.00682
AG17  3    0.715769    0.146153    0.973650    11.00000    0.02468    0.02629 =
         0.02847   -0.00781   -0.01078   -0.00556
AG15  3    1.011734    0.214357    0.642712    11.00000    0.03109    0.02447 =
         0.02235   -0.00332   -0.01266   -0.00756
AG16  3    0.644210    0.499341    0.718618    11.00000    0.03234    0.03844 =
         0.02212   -0.00479   -0.01144   -0.01423
S11   8    0.649599    0.469172    0.623519    11.00000    0.01958    0.01452 =
         0.01667   -0.00215   -0.00798   -0.00262
S5    8    0.973270    0.124730    0.635767    11.00000    0.01618    0.01733 =
         0.01836   -0.00384   -0.00736   -0.00203
S9    8    0.820164    0.075805    0.918535    11.00000    0.02093    0.01609 =
         0.01510    0.00040   -0.00963   -0.00529
S12   8    0.575386    0.437391    0.813266    11.00000    0.01802    0.01722 =
         0.01945   -0.00419   -0.00911   -0.00215
S3    8    0.743767    0.202236    0.556708    11.00000    0.02026    0.01585 =
         0.01637   -0.00231   -0.00892   -0.00434
S4    8    0.949246    0.319243    0.577989    11.00000    0.01741    0.02117 =
         0.01448   -0.00190   -0.00730   -0.00490
S1    8    0.555182    0.250758    0.687051    11.00000    0.01769    0.01851 =
         0.01699   -0.00363   -0.00824   -0.00397
S7    8    0.731279    0.255819    0.958821    11.00000    0.02209    0.02130 =
         0.01338   -0.00071   -0.00877   -0.00716
S2    8    0.688197    0.069947    0.729315    11.00000    0.02007    0.01616 =
         0.01850   -0.00241   -0.00961   -0.00426
S14   8    0.922656    0.254062    0.928475    11.00000    0.02419    0.01887 =
         0.01853   -0.00002   -0.01488   -0.00688
S24   8    0.785775   -0.057746    0.862332    11.00000    0.02447    0.01533 =
         0.02185   -0.00025   -0.01000   -0.00576
S20   8    0.675635    0.397190    0.478501    11.00000    0.02286    0.02052 =
         0.01542   -0.00113   -0.00985   -0.00571
S16   8    0.430867    0.394340    0.776649    11.00000    0.01659    0.02155 =
         0.01928   -0.00264   -0.00758   -0.00174
S10   8    0.762033    0.473666    0.728887    11.00000    0.02547    0.01796 =
         0.01508   -0.00221   -0.01201   -0.00378
S19   8    0.884697    0.302379    0.444520    11.00000    0.02346    0.02369 =
         0.01317   -0.00198   -0.00675   -0.00727
S13   8    0.769102    0.434157    0.906326    11.00000    0.02646    0.02021 =
         0.01831   -0.00532   -0.01304   -0.00526
S6    8    0.987305    0.223275    0.753545    11.00000    0.01863    0.01873 =
         0.01737   -0.00395   -0.00889   -0.00464
S15   8    0.951213    0.406210    0.761499    11.00000    0.02354    0.01972 =
         0.01799   -0.00084   -0.01063   -0.00896
S22   8    0.888721   -0.023450    0.666716    11.00000    0.02296    0.01549 =
         0.02303   -0.00468   -0.00981   -0.00217
S8    8    0.616224    0.147815    0.943405    11.00000    0.01963    0.02219 =
         0.01586   -0.00180   -0.00729   -0.00546
S21   8    0.821120    0.485880    0.486438    11.00000    0.02704    0.01871 =
         0.01372   -0.00040   -0.00777   -0.00893
S23   8    0.982509   -0.021338    0.799102    11.00000    0.02181    0.01641 =
         0.02498   -0.00192   -0.01083   -0.00289
S18   8    0.460224    0.190113    0.867145    11.00000    0.01748    0.02712 =
         0.02237   -0.00523   -0.00594   -0.00747
S17   8    0.472688    0.316248    0.959908    11.00000    0.01857    0.02568 =
         0.01856   -0.00389   -0.00536   -0.00323
P4    7    0.599365    0.127164    0.584873    11.00000    0.02708    0.02142 =
         0.02094   -0.00165   -0.01256   -0.00648
P2    7    1.133357    0.195391    0.611883    11.00000    0.03065    0.01983 =
         0.01970   -0.00379   -0.01165   -0.00636
P1    7    0.603907    0.614015    0.708725    11.00000    0.02565    0.03818 =
         0.02100   -0.00425   -0.01093   -0.01224
P3    7    0.692656    0.104687    1.085598    11.00000    0.02558    0.02310 =
         0.02875   -0.00565   -0.01199   -0.00638
NA1   5    0.079804    0.590365    0.801483    11.00000    0.02958    0.02700 =
         0.02753   -0.00078   -0.01055   -0.00977
NA3   5    0.217404    0.323367    0.953970    11.00000    0.03885    0.03316 =
         0.04183   -0.00153   -0.02140   -0.01085
O01P  6    0.180365    0.501521    0.781503    11.00000    0.04186    0.03437 =
         0.01891   -0.00397   -0.01100   -0.00881
O01Q  6    0.771394   -0.169691    0.716283    11.00000    0.05932    0.03840 =
         0.05131   -0.00938   -0.02311   -0.02126
O01R  6    0.043273    0.505460    0.878623    11.00000    0.02750    0.02918 =
         0.03693    0.00054   -0.01254   -0.01036
O01S  6    0.148238    0.366392    0.883870    11.00000    0.04647    0.03444 =
         0.04049   -0.01149   -0.02333   -0.00842
O01T  6    0.264163    0.412669    0.889224    11.00000    0.02813    0.03845 =
         0.04128   -0.00031   -0.00953   -0.01062
C01U  1    0.606159    0.331683    0.583597    11.00000    0.01720    0.01514 =
         0.01792   -0.00186   -0.01290    0.00164
AFIX  43
H01U  2    0.647333    0.305305    0.589551    11.00000   -1.20000
AFIX   0
C01V  1    0.549970    0.318392    0.625707    11.00000    0.02377    0.01882 =
         0.01399   -0.00480   -0.01042   -0.00223
C01W  1    0.918454    0.175824    0.945979    11.00000    0.01950    0.02061 =
         0.01070    0.00018   -0.00945   -0.00427
C01X  1    1.007739    0.143795    0.794368    11.00000    0.01550    0.01890 =
         0.01707   -0.00292   -0.00738   -0.00349
C01Y  1    0.536531    0.434133    0.691067    11.00000    0.01840    0.01607 =
         0.01548   -0.00338   -0.01182    0.00045
AFIX  43
H01Y  2    0.563876    0.397881    0.711005    11.00000   -1.20000
AFIX   0
C01Z  1    0.802199    0.481793    0.606552    11.00000    0.02151    0.01225 =
         0.01875    0.00057   -0.01257   -0.00341
AFIX  43
H01Z  2    0.794315    0.441961    0.616331    11.00000   -1.20000
AFIX   0
C020  1    0.525160    0.528353    0.611279    11.00000    0.02701    0.01778 =
         0.02006    0.00030   -0.01284   -0.00101
AFIX  43
H020  2    0.544141    0.556645    0.577071    11.00000   -1.20000
AFIX   0
C021  1    0.604126    0.381991    0.533356    11.00000    0.02345    0.01992 =
         0.01666   -0.00735   -0.00994   -0.00398
C022  1    0.881568    0.157736    0.921815    11.00000    0.01888    0.01721 =
         0.01348    0.00405   -0.01315   -0.00256
AFIX  43
H022  2    0.859903    0.187743    0.892500    11.00000   -1.20000
AFIX   0
C023  1    0.469015    0.444098    0.711438    11.00000    0.02125    0.01563 =
         0.01520   -0.00341   -0.00887   -0.00095
C024  1    0.795857    0.508264    0.652376    11.00000    0.01917    0.01770 =
         0.01633   -0.00086   -0.00990   -0.00462
C025  1    0.952541    0.130085    0.986816    11.00000    0.02390    0.02538 =
         0.01974    0.00174   -0.01594   -0.00499
AFIX  43
H025  2    0.979090    0.140778    1.002845    11.00000   -1.20000
AFIX   0
C026  1    0.686450    0.451457    0.907058    11.00000    0.02843    0.01084 =
         0.01508    0.00016   -0.00911   -0.00723
C027  1    0.574727    0.120738    0.805457    11.00000    0.01975    0.01533 =
         0.02148    0.00056   -0.01145   -0.00744
AFIX  43
H027  2    0.589621    0.157530    0.791249    11.00000   -1.20000
AFIX   0
C028  1    0.564265    0.476267    0.642249    11.00000    0.01773    0.01615 =
         0.01307   -0.00460   -0.00781    0.00021
C029  1    0.665801    0.433357    0.869180    11.00000    0.02357    0.01598 =
         0.01246   -0.00357   -0.00728   -0.00251
AFIX  43
H029  2    0.696878    0.408706    0.843039    11.00000   -1.20000
AFIX   0
C02A  1    0.823533    0.090059    0.603363    11.00000    0.01887    0.01952 =
         0.01541   -0.00546   -0.00512   -0.00460
AFIX  43
H02A  2    0.796559    0.096115    0.641496    11.00000   -1.20000
AFIX   0
C02B  1    0.600560    0.295773    0.960982    11.00000    0.02556    0.01341 =
         0.01423   -0.00274   -0.00779   -0.00331
AFIX  43
H02B  2    0.612593    0.277510    0.928153    11.00000   -1.20000
AFIX   0
C02C  1    0.710015   -0.021195    0.905923    11.00000    0.02817    0.02311 =
         0.01670   -0.00042   -0.01175   -0.01248
C02D  1    0.691822    0.042082    0.903377    11.00000    0.01876    0.02345 =
         0.01555    0.00005   -0.00558   -0.01021
AFIX  43
H02D  2    0.719777    0.067463    0.876439    11.00000   -1.20000
AFIX   0
C02E  1    0.986454    0.099681    0.785255    11.00000    0.01435    0.02453 =
         0.02060   -0.00530   -0.00968   -0.00358
AFIX  43
H02E  2    0.956535    0.113177    0.760899    11.00000   -1.20000
AFIX   0
C02F  1    0.615011    0.066930    0.786797    11.00000    0.02334    0.02127 =
         0.01194    0.00074   -0.01067   -0.00733
C02G  1    0.543078    0.420290    0.525133    11.00000    0.02599    0.02207 =
         0.02312   -0.00097   -0.01416    0.00009
AFIX  43
H02G  2    0.540108    0.454952    0.490959    11.00000   -1.20000
AFIX   0
C02H  1    0.876148    0.096789    0.939956    11.00000    0.01781    0.01870 =
         0.01694   -0.00357   -0.00795   -0.00232

O02I  6    0.018571    0.581279    0.745142    11.00000    0.05067    0.06247 =
         0.03283    0.00582   -0.02524   -0.02667
C02J  1    0.429981    0.497710    0.680051    11.00000    0.02324    0.02507 =
         0.02392   -0.00639   -0.01383    0.00097
AFIX  43
H02J  2    0.383906    0.505660    0.692979    11.00000   -1.20000
AFIX   0
C02K  1    0.648924    0.297300    0.983824    11.00000    0.02083    0.01915 =
         0.01488    0.00059   -0.00599   -0.00939
C02L  1    0.820274    0.514282    0.545971    11.00000    0.01722    0.01370 =
         0.02279   -0.00293   -0.00893   -0.00470
C02M  1    0.948086    0.373297    0.663310    11.00000    0.01643    0.01875 =
         0.01734   -0.00019   -0.00543   -0.00813
AFIX  43
H02M  2    0.923633    0.345225    0.691482    11.00000   -1.20000
AFIX   0
C02N  1    0.909906    0.051927    0.980966    11.00000    0.03299    0.01798 =
         0.02239    0.00236   -0.01668   -0.00464
AFIX  43
H02N  2    0.907123    0.009886    0.993106    11.00000   -1.20000
AFIX   0
C02O  1    0.489824    0.356980    0.616915    11.00000    0.01813    0.03018 =
         0.02219   -0.00555   -0.00943   -0.00306
AFIX  43
H02O  2    0.450843    0.348802    0.644962    11.00000   -1.20000
AFIX   0

O02P  6    0.137338    0.570793    0.882606    11.00000    0.04244    0.03965 =
         0.04594   -0.01906   -0.00840   -0.01524
C02Q  1    0.593520    0.012884    0.808827    11.00000    0.03601    0.02020 =
         0.02553   -0.00309   -0.00889   -0.00947
AFIX  43
H02Q  2    0.620920   -0.024503    0.797730    11.00000   -1.20000
AFIX   0
C02R  1    1.050091    0.123998    0.831670    11.00000    0.02560    0.03022 =
         0.02060   -0.00132   -0.01697   -0.00909
AFIX  43
H02R  2    1.064110    0.153705    0.839276    11.00000   -1.20000
AFIX   0

O02S  6    0.149122    0.257677    1.016427    11.00000    0.07244    0.06958 =
         0.05031   -0.00810   -0.01019   -0.04235
C02T  1    0.834820    0.570757    0.531827    11.00000    0.03024    0.02177 =
         0.02131    0.00274   -0.00649   -0.01441
AFIX  43
H02T  2    0.848004    0.592391    0.490898    11.00000   -1.20000
AFIX   0
C02U  1    0.457950    0.538627    0.630889    11.00000    0.03066    0.02338 =
         0.02777   -0.00385   -0.01948    0.00505
AFIX  43
H02U  2    0.430941    0.574399    0.610060    11.00000   -1.20000
AFIX   0
C02V  1    0.600329    0.450816    0.869011    11.00000    0.02291    0.01388 =
         0.01476   -0.00196   -0.00655   -0.00508
C02W  1    0.964495    0.375593    0.602282    11.00000    0.01579    0.01511 =
         0.02130   -0.00251   -0.01216   -0.00249
C02X  1    0.930831    0.204964    0.535347    11.00000    0.01822    0.02038 =
         0.01624   -0.01011   -0.00353   -0.00355
AFIX  43
H02X  2    0.896962    0.226230    0.562867    11.00000   -1.20000
AFIX   0
C02Y  1    1.008119    0.035916    0.811147    11.00000    0.01658    0.02498 =
         0.01706   -0.00304   -0.00706   -0.00534

N02Z  4    0.322544    0.477456    0.883030    11.00000    0.02880    0.02939 =
         0.02327   -0.00865   -0.01007   -0.00288
N030  4   -0.033782    0.606952    0.672432    11.00000    0.03239    0.03249 =
         0.02718   -0.00066   -0.01581   -0.00688
C031  1    0.947484    0.069275    1.003782    11.00000    0.03462    0.02335 =
         0.02612    0.00337   -0.02247   -0.00308
AFIX  43
H031  2    0.970464    0.038668    1.031857    11.00000   -1.20000
AFIX   0
C032  1    0.966869    0.411447    0.683903    11.00000    0.01919    0.01225 =
         0.01862    0.00002   -0.01042   -0.00392
C033  1    0.811777    0.136012    0.551551    11.00000    0.01926    0.01473 =
         0.01913   -0.00395   -0.00879   -0.00535
C034  1    0.639253    0.486298    0.946742    11.00000    0.03251    0.02542 =
         0.01686   -0.01064   -0.00539   -0.00613
AFIX  43
H034  2    0.652290    0.499082    0.972990    11.00000   -1.20000
AFIX   0

N035  4   -0.020556    0.438528    0.923261    11.00000    0.02917    0.03570 =
         0.02755   -0.00826   -0.01143   -0.01459
N036  4    0.229559    0.681969    0.665056    11.00000    0.03448    0.02951 =
         0.03557    0.00121   -0.01761   -0.00742
C037  1    0.534911    0.320656    0.985660    11.00000    0.02348    0.01458 =
         0.01652    0.00117   -0.00677   -0.00347
C038  1    0.487121    0.407579    0.566833    11.00000    0.02531    0.02413 =
         0.02868   -0.00240   -0.01577    0.00248
AFIX  43
H038  2    0.445915    0.434062    0.561079    11.00000   -1.20000
AFIX   0
C039  1    0.809818    0.565174    0.638177    11.00000    0.03230    0.01918 =
         0.03013   -0.00637   -0.01671   -0.00779
AFIX  43
H039  2    0.805615    0.583147    0.669310    11.00000   -1.20000
AFIX   0
C03A  1    0.513005    0.121553    0.844570    11.00000    0.02098    0.02551 =
         0.01597    0.00077   -0.00988   -0.00981

N03B  4    0.239126    0.487302    0.688398    11.00000    0.04187    0.03587 =
         0.01989   -0.00646   -0.00752   -0.01122
N03C  4    0.157333    0.416382    1.078011    11.00000    0.04211    0.04525 =
         0.01977   -0.00772   -0.01105   -0.00685
C03D  1    0.936434    0.230201    0.473646    11.00000    0.02082    0.02177 =
         0.01503   -0.00314   -0.00446   -0.01003
N03E  4    0.121584    0.332328    0.820642    11.00000    0.03618    0.03600 =
         0.04179   -0.01769   -0.01808   -0.00921
O03F  6   -0.008539    0.670128    0.836712    11.00000    0.05533    0.02987 =
         0.05976   -0.01161   -0.00794   -0.00013
C03G  1    0.633450    0.069203    0.939466    11.00000    0.02580    0.02840 =
         0.01234   -0.00012   -0.01071   -0.01277
O03H  6    0.283983    0.289602    1.018181    11.00000    0.06318    0.04949 =
         0.09080   -0.01387   -0.05388   -0.00166
C03I  1    0.554225    0.485148    0.908637    11.00000    0.02039    0.02521 =
         0.02723   -0.01208   -0.00414   -0.00196
AFIX  43
H03I  2    0.509432    0.497004    0.908988    11.00000   -1.20000
AFIX   0
C03J  1    0.873769    0.035325    0.601001    11.00000    0.02333    0.01740 =
         0.02109   -0.00497   -0.00952   -0.00772

O03K  6    0.272535    0.247711    0.901430    11.00000    0.04943    0.05881 =
         0.07848   -0.02434   -0.00382   -0.00313
C03L  1    0.659921    0.635885    0.586512    11.00000    0.03548    0.03579 =
         0.02713   -0.00493   -0.01092   -0.01294
AFIX  43
H03L  2    0.686390    0.594488    0.596762    11.00000   -1.20000
AFIX   0
C03M  1    0.973527    0.149506    0.557594    11.00000    0.01937    0.01742 =
         0.02234   -0.00604   -0.00476   -0.00805
C03N  1    0.516795    0.641441    0.741936    11.00000    0.02748    0.02808 =
         0.02273   -0.00046   -0.01089   -0.00720
C03O  1    1.052016    0.016925    0.846444    11.00000    0.02847    0.02442 =
         0.02519    0.00463   -0.01693   -0.00206
AFIX  43
H03O  2    1.068826   -0.026320    0.863177    11.00000   -1.20000
AFIX   0
C03P  1    0.851744    0.127921    0.495584    11.00000    0.02800    0.02500 =
         0.01863   -0.00462   -0.00889   -0.00805
AFIX  43
H03P  2    0.845009    0.159272    0.459814    11.00000   -1.20000
AFIX   0
C03Q  1    0.913369    0.027450    0.544353    11.00000    0.02474    0.02037 =
         0.02577   -0.01151   -0.00601   -0.00245
AFIX  43
H03Q  2    0.948114   -0.009220    0.541363    11.00000   -1.20000
AFIX   0
C03R  1    0.631668    0.325956    1.030433    11.00000    0.03689    0.02782 =
         0.02315   -0.00820   -0.01150   -0.01126
AFIX  43
H03R  2    0.664155    0.328022    1.045826    11.00000   -1.20000
AFIX   0
C03S  1    1.071309    0.061611    0.857218    11.00000    0.03309    0.03268 =
         0.02905    0.00423   -0.02583   -0.00896
AFIX  43
H03S  2    1.099831    0.048419    0.882880    11.00000   -1.20000
AFIX   0
C03T  1    0.985550    0.197274    0.433939    11.00000    0.03348    0.02819 =
         0.01705   -0.00935   -0.00385   -0.01029
AFIX  43
H03T  2    0.990633    0.213595    0.391679    11.00000   -1.20000
AFIX   0
C03U  1    0.649846    0.055509    0.562250    11.00000    0.03282    0.02451 =
         0.02226   -0.00202   -0.01379   -0.01082
C03V  1    0.998399    0.417786    0.560506    11.00000    0.02520    0.02135 =
         0.01739    0.00050   -0.00603   -0.00334
AFIX  43
H03V  2    1.008935    0.420165    0.518711    11.00000   -1.20000
AFIX   0
C03W  1    0.901729    0.073274    0.492706    11.00000    0.02736    0.03338 =
         0.02144   -0.01505   -0.00379   -0.00593
AFIX  43
H03W  2    0.928456    0.067261    0.454487    11.00000   -1.20000
AFIX   0
C03X  1    0.668060   -0.057703    0.945112    11.00000    0.04281    0.02396 =
         0.02704   -0.00091   -0.00639   -0.01898
AFIX  43
H03X  2    0.680189   -0.101419    0.948588    11.00000   -1.20000
AFIX   0

O03Y  6    0.137711    0.653641    0.724719    11.00000    0.06307    0.04980 =
         0.04463   -0.00566    0.00340   -0.02834
C03Z  1    0.491543    0.067685    0.864215    11.00000    0.02951    0.03299 =
         0.02134   -0.00036   -0.00531   -0.01765
AFIX  43
H03Z  2    0.449041    0.067816    0.889489    11.00000   -1.20000
AFIX   0

N040  4    0.106788    0.182425    1.018501    11.00000    0.05580    0.04548 =
         0.05978    0.00424   -0.03980   -0.02122
C041  1    1.016684    0.456274    0.580208    11.00000    0.02773    0.02138 =
         0.02445    0.00260   -0.00275   -0.01206
AFIX  43
H041  2    1.039833    0.485191    0.551541    11.00000   -1.20000
AFIX   0
C042  1    0.531991    0.013629    0.847046    11.00000    0.04130    0.02644 =
         0.03191    0.00126   -0.00758   -0.02137
AFIX  43
H042  2    0.517321   -0.023319    0.861673    11.00000   -1.20000
AFIX   0
C043  1    0.640856    0.642657    0.746813    11.00000    0.02846    0.02341 =
         0.03381   -0.00577   -0.01594   -0.00643

N044  4    1.162004   -0.079775    0.640089    11.00000    0.04168    0.03859 =
         0.05114   -0.01861   -0.01714   -0.00178
O045  6    0.140759    0.418371    0.991298    11.00000    0.04570    0.06422 =
         0.02655   -0.01201   -0.01889   -0.01132
C046  1    0.613882    0.662058    0.631473    11.00000    0.02572    0.03582 =
         0.02912   -0.00161   -0.01324   -0.01203
C047  1    0.830020    0.595866    0.578103    11.00000    0.04372    0.02336 =
         0.02805   -0.00252   -0.01006   -0.02028
AFIX  43
H047  2    0.840692    0.634375    0.568394    11.00000   -1.20000
AFIX   0
C048  1    1.132562    0.201401    0.496757    11.00000    0.03483    0.04173 =
         0.02646   -0.00653   -0.01073   -0.01581
AFIX  43
H048  2    1.092323    0.190654    0.516177    11.00000   -1.20000
AFIX   0
C049  1    1.021227    0.116861    0.517364    11.00000    0.02557    0.01925 =
         0.02401   -0.00768   -0.00597   -0.00319
AFIX  43
H049  2    1.049926    0.078166    0.531834    11.00000   -1.20000
AFIX   0
C04A  1    0.518544    0.348083    1.033351    11.00000    0.03052    0.02554 =
         0.02186   -0.00949   -0.00216   -0.00359
AFIX  43
H04A  2    0.474037    0.364428    1.051420    11.00000   -1.20000
AFIX   0
C04B  1    1.001883    0.453602    0.641350    11.00000    0.02673    0.01779 =
         0.02772   -0.00390   -0.00871   -0.00903
AFIX  43
H04B  2    1.015358    0.480063    0.654143    11.00000   -1.20000
AFIX   0
C04C  1    0.718614    0.019877    1.109726    11.00000    0.03337    0.02541 =
         0.02299   -0.00008   -0.00907   -0.00780
C04D  1    1.026490    0.141308    0.455990    11.00000    0.03294    0.03138 =
         0.02528   -0.01712    0.00158   -0.00791
AFIX  43
H04D  2    1.059039    0.118946    0.428608    11.00000   -1.20000
AFIX   0
C04E  1    0.574400    0.501947    0.947762    11.00000    0.03121    0.03318 =
         0.02502   -0.01648    0.00287   -0.00866
AFIX  43
H04E  2    0.542949    0.524508    0.975512    11.00000   -1.20000
AFIX   0
C04F  1    1.168439    0.242902    0.631382    11.00000    0.02314    0.02980 =
         0.02110   -0.00665   -0.00841   -0.00675
C04G  1    1.137736    0.306154    0.624182    11.00000    0.03443    0.03198 =
         0.02924   -0.00723   -0.01396   -0.00965
AFIX  43
H04G  2    1.096399    0.321948    0.615089    11.00000   -1.20000
AFIX   0

N04H  4    0.162868    0.648434    0.898583    11.00000    0.06093    0.04346 =
         0.04433   -0.01736   -0.01470   -0.02244
C04I  1    0.586552    0.184144    0.514181    11.00000    0.03224    0.02968 =
         0.02710    0.00050   -0.01684   -0.01253
C04J  1    0.793054    0.139562    1.093714    11.00000    0.03670    0.03760 =
         0.03338   -0.00930   -0.00965   -0.01508
AFIX  43
H04J  2    0.812125    0.134763    1.053776    11.00000   -1.20000
AFIX   0

N04K  4    0.326731    0.244073    0.804813    11.00000    0.03873    0.05013 =
         0.06733   -0.02742   -0.02821    0.00067
C04L  1    0.731573    0.130501    1.123827    11.00000    0.03448    0.01977 =
         0.02307   -0.00070   -0.01328   -0.00881
C04M  1    0.565996    0.351606    1.054238    11.00000    0.04136    0.03259 =
         0.02745   -0.01877   -0.00751   -0.00621
AFIX  43
H04M  2    0.553959    0.371936    1.085588    11.00000   -1.20000
AFIX   0
C04N  1    0.667999    0.669330    0.526514    11.00000    0.05310    0.04705 =
         0.02776   -0.00329   -0.00784   -0.01957
AFIX  43
H04N  2    0.700015    0.650920    0.496007    11.00000   -1.20000
AFIX   0
C04O  1    0.590728    0.033407    0.977012    11.00000    0.03020    0.04314 =
         0.02780   -0.01209    0.00169   -0.02084
AFIX  43
H04O  2    0.550145    0.051733    1.000877    11.00000   -1.20000
AFIX   0
C04P  1    1.157547    0.207533    0.435579    11.00000    0.05295    0.05498 =
         0.02756   -0.01265   -0.01463   -0.02041
AFIX  43
H04P  2    1.135056    0.199571    0.413402    11.00000   -1.20000
AFIX   0

O04Q  6    1.155543   -0.173587    0.706174    11.00000    0.10161    0.05303 =
         0.05600   -0.00920   -0.01557   -0.02731
C04R  1    0.608629   -0.030033    0.978968    11.00000    0.03916    0.03625 =
         0.03367   -0.00441    0.00117   -0.02720
AFIX  43
H04R  2    0.579455   -0.054864    1.004060    11.00000   -1.20000
AFIX   0
C04S  1    0.606701    0.123388    1.126525    11.00000    0.02774    0.02867 =
         0.02447   -0.00454   -0.01009   -0.00981
C04T  1    1.180879    0.115825    0.639063    11.00000    0.02728    0.02222 =
         0.02338   -0.00468   -0.01076   -0.00433

N04U  4   -0.033452    0.776159    0.804305    11.00000    0.04624    0.03505 =
         0.04553   -0.01214   -0.01271   -0.00408
C04V  1    0.744101   -0.013011    1.159574    11.00000    0.05016    0.03134 =
         0.04629   -0.00026   -0.02766   -0.01108
AFIX  43
H04V  2    0.749071    0.009253    1.183133    11.00000   -1.20000
AFIX   0
C04W  1    1.166185    0.210929    0.530182    11.00000    0.03273    0.02053 =
         0.02006   -0.00399   -0.01151   -0.00443

C04X  1    0.229939    0.477874    0.747487    11.00000    0.03771    0.02380 =
         0.02341    0.00010   -0.01195   -0.01200
AFIX  43
H04X  2    0.264800    0.450455    0.764810    11.00000   -1.20000
AFIX   0

C04Y  1    0.476712    0.610129    0.738235    11.00000    0.03720    0.04131 =
         0.03716   -0.00085   -0.01860   -0.01424
AFIX  43
H04Y  2    0.494762    0.574578    0.721980    11.00000   -1.20000
AFIX   0
C04Z  1    0.714832    0.037287    0.562647    11.00000    0.03109    0.03258 =
         0.03561   -0.00695   -0.01587   -0.00950
AFIX  43
H04Z  2    0.731355    0.061345    0.575539    11.00000   -1.20000
AFIX   0
C050  1    0.519985    0.110653    0.622369    11.00000    0.02882    0.02341 =
         0.02986   -0.00251   -0.01327   -0.00802
C051  1    1.223268    0.229241    0.500117    11.00000    0.03664    0.03601 =
         0.02514   -0.00213   -0.00992   -0.01762
AFIX  43
H051  2    1.246174    0.236901    0.522121    11.00000   -1.20000
AFIX   0
C052  1    0.505820    0.202674    1.142480    11.00000    0.03450    0.03458 =
         0.04009   -0.00158   -0.01190   -0.00313
AFIX  43
H052  2    0.481611    0.245116    1.132790    11.00000   -1.20000
AFIX   0
C053  1    0.569829    0.184558    1.111043    11.00000    0.03257    0.03424 =
         0.02919    0.00176   -0.00904   -0.00907
AFIX  43
H053  2    0.588756    0.214269    1.078531    11.00000   -1.20000
AFIX   0
C054  1    1.153707    0.078751    0.692639    11.00000    0.03313    0.03590 =
         0.02323   -0.00571   -0.00502   -0.00827
AFIX  43
H054  2    1.110093    0.094079    0.713606    11.00000   -1.20000
AFIX   0

C055  1    0.301612    0.524248    0.832245    11.00000    0.03296    0.03447 =
         0.02509   -0.00130   -0.01118   -0.00781
AFIX 137
H05C  2    0.337618    0.522752    0.795992    11.00000   -1.50000
H05E  2    0.288219    0.565733    0.839904    11.00000   -1.50000
H05H  2    0.264762    0.516080    0.826303    11.00000   -1.50000
AFIX   0

C056  1    0.626320    0.019236    0.543652    11.00000    0.03662    0.03815 =
         0.03879   -0.01445   -0.01378   -0.01067
AFIX  43
H056  2    0.581668    0.030933    0.543552    11.00000   -1.20000
AFIX   0
C057  1    0.505533    0.086428    0.684340    11.00000    0.04118    0.02932 =
         0.03162   -0.00066   -0.01466   -0.01104
AFIX  43
H057  2    0.536129    0.080480    0.705986    11.00000   -1.20000
AFIX   0
C058  1    0.660318    0.697773    0.723469    11.00000    0.04506    0.03619 =
         0.03047    0.00025   -0.01219   -0.02056
AFIX  43
H058  2    0.655630    0.722800    0.684547    11.00000   -1.20000
AFIX   0

C059  1    0.304964    0.423918    0.904113    11.00000    0.02957    0.03278 =
         0.02256   -0.00260   -0.00687   -0.00354
AFIX  43
H059  2    0.325713    0.391853    0.933023    11.00000   -1.20000
AFIX   0

C05A  1    0.646811    0.606958    0.803342    11.00000    0.08664    0.03678 =
         0.05022    0.00988   -0.04891   -0.02791
AFIX  43
H05A  2    0.633744    0.569081    0.819606    11.00000   -1.20000
AFIX   0
C05B  1    0.490309    0.691082    0.768963    11.00000    0.03722    0.04167 =
         0.03782   -0.01559   -0.01178   -0.00440
AFIX  43
H05B  2    0.517841    0.711793    0.772395    11.00000   -1.20000
AFIX   0

C05C  1   -0.085803    0.578457    0.710633    11.00000    0.03626    0.04408 =
         0.03712   -0.00707   -0.01123   -0.01778
AFIX 137
H05J  2   -0.125686    0.611171    0.720236    11.00000   -1.50000
H05K  2   -0.073844    0.551305    0.747978    11.00000   -1.50000
H05N  2   -0.093204    0.553544    0.689627    11.00000   -1.50000
AFIX   0

C05D  1    0.477258    0.159536    1.187563    11.00000    0.02817    0.04344 =
         0.03712   -0.01186   -0.00641   -0.01198
AFIX  43
H05D  2    0.432862    0.171769    1.208325    11.00000   -1.20000
AFIX   0

C05E  1    0.165759    0.689412    0.683893    11.00000    0.03986    0.03569 =
         0.02796   -0.00706   -0.00683   -0.01407
AFIX  43
H05O  2    0.139399    0.726236    0.663543    11.00000   -1.20000
AFIX   0

C05F  1    0.826538    0.155677    1.122258    11.00000    0.04357    0.04864 =
         0.05088   -0.01309   -0.01611   -0.02001
AFIX  43
H05F  2    0.869091    0.160776    1.101991    11.00000   -1.20000
AFIX   0
C05G  1    1.214578    0.225021    0.406359    11.00000    0.04637    0.04935 =
         0.02198   -0.00839   -0.00827   -0.01442
AFIX  43
H05G  2    1.231292    0.229147    0.364199    11.00000   -1.20000
AFIX   0

C05H  1    0.299984    0.459294    0.651266    11.00000    0.05567    0.03975 =
         0.03383   -0.01375    0.00746   -0.02203
AFIX 137
H05P  2    0.319001    0.492280    0.621000    11.00000   -1.50000
H05R  2    0.292173    0.433908    0.631026    11.00000   -1.50000
H05S  2    0.330094    0.432677    0.676563    11.00000   -1.50000
AFIX   0

C05I  1    0.575536    0.723045    0.615478    11.00000    0.03812    0.03530 =
         0.03596   -0.00263   -0.01458   -0.00242
AFIX  43
H05I  2    0.543329    0.741726    0.645718    11.00000   -1.20000
AFIX   0

N05J  4    0.347089    0.202951    1.067186    11.00000    0.11289    0.04557 =
         0.06338    0.00358   -0.05860   -0.02848
C05K  1    0.258083    0.728415    0.617469    11.00000    0.04940    0.04301 =
         0.03877   -0.01062   -0.00365   -0.02159
AFIX 137
H05T  2    0.223560    0.763002    0.602217    11.00000   -1.50000
H05V  2    0.287848    0.709506    0.584670    11.00000   -1.50000
H05X  2    0.282224    0.744302    0.633180    11.00000   -1.50000
AFIX   0

C05L  1    0.554458    0.245269    0.517786    11.00000    0.08168    0.02902 =
         0.04880   -0.00724   -0.04577   -0.01129
AFIX  43
H05L  2    0.540229    0.255291    0.555622    11.00000   -1.20000
AFIX   0
C05M  1    0.703230    0.140650    1.181541    11.00000    0.04702    0.03885 =
         0.02433   -0.00713   -0.00668   -0.01643
AFIX  43
H05M  2    0.660555    0.136040    1.202084    11.00000   -1.20000
AFIX   0

C05N  1    0.741373   -0.104681    0.706304    11.00000    0.06144    0.03648 =
         0.05670   -0.00369   -0.02230   -0.02312
AFIX  43
H1BA  2    0.760101   -0.074037    0.705948    11.00000   -1.20000
AFIX   0

C05O  1    0.136541    0.325647    0.870669    11.00000    0.04131    0.03282 =
         0.03861   -0.00809   -0.01861   -0.00663
AFIX  43
H05   2    0.138534    0.286135    0.899114    11.00000   -1.20000
AFIX   0
C05P  1    0.115808    0.118355    1.018270    11.00000    0.07081    0.04382 =
         0.06215    0.00723   -0.03855   -0.02038
AFIX 137
H0AA  2    0.104621    0.118118    0.982785    11.00000   -1.50000
H     2    0.087534    0.098595    1.054880    11.00000   -1.50000
HA    2    0.161357    0.095096    1.016991    11.00000   -1.50000
AFIX   0

C05Q  1    0.564080    0.278181    0.411554    11.00000    0.06352    0.04907 =
         0.04219    0.01987   -0.03440   -0.03036
AFIX  43
H05Q  2    0.556367    0.310078    0.376365    11.00000   -1.20000
AFIX   0

C05R  1    0.374086    0.485854    0.900534    11.00000    0.03797    0.04826 =
         0.04797   -0.02217   -0.02319    0.00052
AFIX 137
H1AA  2    0.412999    0.485399    0.866839    11.00000   -1.50000
HB    2    0.384447    0.451812    0.935385    11.00000   -1.50000
HC    2    0.359469    0.525999    0.911148    11.00000   -1.50000
AFIX   0
C05S  1    0.006050    0.478580    0.877270    11.00000    0.02560    0.03334 =
         0.02891   -0.00823   -0.01032   -0.00576
AFIX  43
H2AA  2   -0.004354    0.487433    0.840011    11.00000   -1.20000
AFIX   0
C05T  1    0.333387    0.248120    1.020514    11.00000    0.04546    0.04204 =
         0.05448    0.01301   -0.02836   -0.02178
AFIX  43
H3AA  2    0.366404    0.248297    0.983931    11.00000   -1.20000
AFIX   0

C05U  1    0.607934    0.170427    0.458813    11.00000    0.03998    0.04218 =
         0.02704   -0.00231   -0.00986   -0.01015
AFIX  43
H05U  2    0.630334    0.128923    0.455378    11.00000   -1.20000
AFIX   0

C05V  1    0.155149    0.203793    1.015207    11.00000    0.06156    0.06341 =
         0.03556    0.00366   -0.02258   -0.03314
AFIX  43
H4AA  2    0.197467    0.175861    1.011657    11.00000   -1.20000
AFIX   0

C05W  1    0.596146    0.218577    0.407718    11.00000    0.04744    0.07231 =
         0.02433    0.00035   -0.01059   -0.02166
AFIX  43
H05W  2    0.610937    0.209298    0.369503    11.00000   -1.20000
AFIX   0

C05X  1    0.160591    0.590487    0.908538    11.00000    0.04497    0.05184 =
         0.03098   -0.01588    0.00177   -0.01663
AFIX  43
H5AA  2    0.179390    0.560500    0.939744    11.00000   -1.20000
AFIX   0

C05Y  1    0.691477    0.681039    0.813147    11.00000    0.07623    0.04763 =
         0.06363   -0.00219   -0.04645   -0.02848
AFIX  43
H05Y  2    0.708443    0.694280    0.836175    11.00000   -1.20000
AFIX   0
C05Z  1    0.577406    0.079962    1.172338    11.00000    0.03924    0.03198 =
         0.04561    0.00042   -0.00525   -0.01268
AFIX  43
H05Z  2    0.601461    0.037576    1.182896    11.00000   -1.20000
AFIX   0

C060  1   -0.037052    0.637458    0.610479    11.00000    0.05299    0.06526 =
         0.03089    0.00776   -0.02643   -0.02362
AFIX 137
H06C  2   -0.032736    0.606224    0.590089    11.00000   -1.50000
H06E  2   -0.001640    0.658065    0.589746    11.00000   -1.50000
H06Q  2   -0.078991    0.668713    0.609710    11.00000   -1.50000
AFIX   0

C061  1    0.737392    0.157414    1.208711    11.00000    0.06162    0.03909 =
         0.03174   -0.01232   -0.01519   -0.01603
AFIX  43
H061  2    0.717938    0.164147    1.247950    11.00000   -1.20000
AFIX   0

C062  1    0.111621    0.281085    0.807065    11.00000    0.05484    0.04923 =
         0.07092   -0.02510   -0.02967   -0.01444
AFIX 137
H06T  2    0.148049    0.267384    0.774512    11.00000   -1.50000
H06Y  2    0.070895    0.295277    0.794443    11.00000   -1.50000
HD    2    0.109212    0.246103    0.843101    11.00000   -1.50000
AFIX   0

C063  1    0.834279   -0.185843    0.724251    11.00000    0.06212    0.05483 =
         0.06299   -0.01183   -0.03059   -0.02439
AFIX  23
H2BA  2    0.832305   -0.175077    0.760905    11.00000   -1.20000
HE    2    0.861442   -0.161964    0.689286    11.00000   -1.20000
AFIX   0

C064  1    0.220452    0.430108    1.049473    11.00000    0.04482    0.06129 =
         0.04682   -0.02317   -0.01405   -0.01783
AFIX 137
H06   2    0.255049    0.391994    1.058349    11.00000   -1.50000
HF    2    0.223089    0.462251    1.065088    11.00000   -1.50000
HG    2    0.225704    0.445318    1.005775    11.00000   -1.50000
AFIX   0

C065  1    0.713141   -0.014020    1.075250    11.00000    0.07059    0.03234 =
         0.03484   -0.00373   -0.02080   -0.01945
AFIX  43
H065  2    0.697489    0.007665    1.040053    11.00000   -1.20000
AFIX   0
C066  1    0.686402    0.716790    0.755968    11.00000    0.05453    0.03939 =
         0.05085   -0.00642   -0.01618   -0.02871
AFIX  43
H066  2    0.700680    0.754017    0.739191    11.00000   -1.20000
AFIX   0

C067  1    0.012744    0.606723    0.694094    11.00000    0.03737    0.04636 =
         0.03381    0.00452   -0.01548   -0.02044
AFIX  43
H067  2    0.044276    0.628307    0.667428    11.00000   -1.20000
AFIX   0

C068  1    0.798819    0.164397    1.179729    11.00000    0.06546    0.03964 =
         0.04502   -0.01416   -0.02869   -0.01763
AFIX  43
H068  2    0.822237    0.175163    1.198982    11.00000   -1.20000
AFIX   0
C069  1    0.762236   -0.077302    1.175311    11.00000    0.05412    0.03235 =
         0.06361    0.00816   -0.03685   -0.00854
AFIX  43
H069  2    0.779423   -0.098988    1.209654    11.00000   -1.20000
AFIX   0
C06A  1    0.672161    0.626400    0.837034    11.00000    0.12608    0.05930 =
         0.06817    0.01386   -0.07230   -0.04879
AFIX  43
H06A  2    0.676020    0.601913    0.876317    11.00000   -1.20000
AFIX   0
C06B  1    0.629645    0.729055    0.511334    11.00000    0.04660    0.06340 =
         0.02818    0.00851   -0.01576   -0.02623
AFIX  43
H06B  2    0.634345    0.751594    0.470219    11.00000   -1.20000
AFIX   0

C06C  1    0.118668    0.391088    0.773678    11.00000    0.04308    0.04451 =
         0.03961   -0.00734   -0.02243   -0.01221
AFIX 137
H6AA  2    0.115107    0.424707    0.790744    11.00000   -1.50000
HH    2    0.080623    0.401283    0.757901    11.00000   -1.50000
HI    2    0.158322    0.386623    0.740939    11.00000   -1.50000
AFIX   0

C06D  1    0.410291    0.631604    0.758579    11.00000    0.03191    0.06297 =
         0.05905   -0.00604   -0.01801   -0.01995
AFIX  43
H06D  2    0.382396    0.611881    0.754256    11.00000   -1.20000
AFIX   0

C06E  1    0.310022    0.219756    0.863406    11.00000    0.03478    0.03793 =
         0.08412   -0.02013   -0.02493   -0.00738
AFIX  43
H7AA  2    0.328832    0.176374    0.877569    11.00000   -1.20000
AFIX   0

C06F  1    0.756284   -0.016102    0.544281    11.00000    0.03931    0.04058 =
         0.03915   -0.01083   -0.01124   -0.00497
AFIX  43
H06F  2    0.800999   -0.028030    0.544230    11.00000   -1.20000
AFIX   0
C06G  1    1.165833    0.346552    0.629921    11.00000    0.05207    0.03070 =
         0.03642   -0.00817   -0.01581   -0.01471
AFIX  43
H06G  2    1.144487    0.389930    0.623921    11.00000   -1.20000
AFIX   0
C06H  1    0.512607    0.098923    1.202675    11.00000    0.04273    0.04009 =
         0.05046    0.00167    0.00419   -0.02048
AFIX  43
H06H  2    0.492662    0.069312    1.234337    11.00000   -1.20000
AFIX   0
C06I  1    1.245032    0.091697    0.608427    11.00000    0.02683    0.03199 =
         0.03205   -0.00759   -0.00828   -0.00606
AFIX  43
H06I  2    1.264352    0.115976    0.570897    11.00000   -1.20000
AFIX   0
C06J  1    1.225119    0.323777    0.644422    11.00000    0.05689    0.05194 =
         0.05048   -0.02035   -0.02207   -0.02521
AFIX  43
H06J  2    1.244757    0.351443    0.648495    11.00000   -1.20000
AFIX   0
C06K  1    0.447227    0.070767    0.715185    11.00000    0.05462    0.04390 =
         0.03346   -0.00230   -0.00208   -0.02260
AFIX  43
H06K  2    0.438307    0.053924    0.757612    11.00000   -1.20000
AFIX   0
C06L  1    0.474234    0.120904    0.591792    11.00000    0.03408    0.05169 =
         0.03773   -0.00058   -0.01895   -0.01638
AFIX  43
H06L  2    0.482792    0.139063    0.549571    11.00000   -1.20000
AFIX   0
C06M  1    1.247554    0.236583    0.438216    11.00000    0.04471    0.04816 =
         0.03135   -0.00719   -0.00377   -0.02194
AFIX  43
H06M  2    1.286569    0.249468    0.418049    11.00000   -1.20000
AFIX   0
C06N  1    1.227517    0.220821    0.647257    11.00000    0.04181    0.03587 =
         0.05885   -0.02116   -0.03154    0.00137
AFIX  43
H06N  2    1.248737    0.177382    0.654261    11.00000   -1.20000
AFIX   0
C06O  1    0.542973    0.292087    0.466157    11.00000    0.09552    0.02892 =
         0.05905    0.00649   -0.04708   -0.02153
AFIX  43
H06O  2    0.520412    0.333732    0.469022    11.00000   -1.20000
AFIX   0
C06P  1    0.383239    0.681643    0.785353    11.00000    0.02952    0.06684 =
         0.04989   -0.00688   -0.00888   -0.00885
AFIX  43
H06P  2    0.337364    0.695650    0.799549    11.00000   -1.20000
AFIX   0

C06Q  1   -0.070615    0.835878    0.816697    11.00000    0.08716    0.03921 =
         0.07161   -0.02146   -0.02957    0.00172
AFIX 137
H8AA  2   -0.105933    0.829923    0.853138    11.00000   -1.50000
HJ    2   -0.089045    0.862954    0.782572    11.00000   -1.50000
HK    2   -0.042166    0.855407    0.822819    11.00000   -1.50000
AFIX   0

C06R  1    1.280169    0.032504    0.632901    11.00000    0.03390    0.03527 =
         0.04399   -0.01242   -0.01718    0.00050
AFIX  43
H06R  2    1.323851    0.016719    0.612373    11.00000   -1.20000
AFIX   0
C06S  1    0.755687   -0.110534    1.141680    11.00000    0.06222    0.02266 =
         0.07882   -0.00449   -0.02603   -0.00601
AFIX  43
H06S  2    0.768472   -0.154970    1.152516    11.00000   -1.20000
AFIX   0

N06T  4    0.490991   -0.106271    0.629366    11.00000    0.06557    0.05837 =
         0.04799   -0.00656   -0.02020   -0.01745
C06U  1    0.729991   -0.078116    1.091364    11.00000    0.09287    0.03373 =
         0.06100   -0.00998   -0.02705   -0.02064
AFIX  43
H06U  2    0.724236   -0.100529    1.068402    11.00000   -1.20000
AFIX   0
C06V  1    1.255553    0.261482    0.652915    11.00000    0.04493    0.06685 =
         0.06406   -0.02676   -0.03201   -0.01167
AFIX  43
H06V  2    1.296461    0.245951    0.662826    11.00000   -1.20000
AFIX   0
C06W  1    0.584420    0.756245    0.555665    11.00000    0.04821    0.04877 =
         0.04077    0.00806   -0.02241   -0.00492
AFIX  43
H06W  2    0.559111    0.798123    0.545119    11.00000   -1.20000
AFIX   0
C06X  1    1.252479   -0.003565    0.686527    11.00000    0.04838    0.02910 =
         0.03831   -0.00363   -0.01912    0.00325
AFIX  43
H06X  2    1.276801   -0.044163    0.703045    11.00000   -1.20000
AFIX   0

C06Y  1    0.188221    0.528084    0.658541    11.00000    0.05290    0.07967 =
         0.02645   -0.01618   -0.01869    0.00102
AFIX 137
H9AA  2    0.148466    0.541225    0.688722    11.00000   -1.50000
HL    2    0.179567    0.505602    0.635948    11.00000   -1.50000
HM    2    0.202200    0.565010    0.630757    11.00000   -1.50000
AFIX   0

C06Z  1    1.189206    0.019509    0.716209    11.00000    0.05190    0.03572 =
         0.03028    0.00226   -0.01126   -0.00518
AFIX  43
H06Z  2    1.169781   -0.005466    0.753175    11.00000   -1.20000
AFIX   0
C070  1    0.667710   -0.033565    0.525408    11.00000    0.06279    0.03948 =
         0.04403   -0.01881   -0.00936   -0.01902
AFIX  43
H070  2    0.651616   -0.057719    0.512211    11.00000   -1.20000
AFIX   0

C071  1    0.123398    0.411696    1.045819    11.00000    0.03780    0.04653 =
         0.02961   -0.00723   -0.01177   -0.01217
AFIX  43
H071  2    0.082574    0.402482    1.066434    11.00000   -1.20000
AFIX   0

C072  1    0.675761   -0.091736    0.696432    11.00000    0.05974    0.05184 =
         0.04419   -0.00792   -0.01606   -0.01796
AFIX 137
H3BA  2    0.680564   -0.102884    0.659549    11.00000   -1.50000
HN    2    0.653669   -0.047176    0.692439    11.00000   -1.50000
HO    2    0.649939   -0.116644    0.730822    11.00000   -1.50000
AFIX   0

C073  1    1.131417   -0.118278    0.685361    11.00000    0.06672    0.05011 =
         0.05175   -0.01892   -0.00820   -0.01485
AFIX  43
H073  2    1.086946   -0.101486    0.703178    11.00000   -1.20000
AFIX   0
C074  1    1.129534   -0.015714    0.615359    11.00000    0.06576    0.03874 =
         0.07140   -0.01228   -0.03938    0.00261
AFIX 137
H5BA  2    1.083307   -0.007080    0.636569    11.00000   -1.50000
HP    2    1.133841   -0.009286    0.572399    11.00000   -1.50000
HQ    2    1.149458    0.012626    0.620358    11.00000   -1.50000
AFIX   0

C075  1    0.732636   -0.051362    0.526319    11.00000    0.05265    0.02982 =
         0.04652   -0.01547   -0.00891   -0.00211
AFIX  43
H075  2    0.760813   -0.088130    0.514448    11.00000   -1.20000
AFIX   0

C076  1    0.040473    0.223110    1.025041    11.00000    0.07081    0.05765 =
         0.13348   -0.01295   -0.07184   -0.01470
AFIX 137
H07A  2    0.024612    0.228399    0.990294    11.00000   -1.50000
H07B  2    0.040357    0.264013    1.027154    11.00000   -1.50000
H07D  2    0.012013    0.204182    1.062056    11.00000   -1.50000
AFIX   0

C077  1    0.401976    0.079552    0.684468    11.00000    0.03843    0.04879 =
         0.05358   -0.00494   -0.00288   -0.02259
AFIX  43
H077  2    0.362093    0.068499    0.705424    11.00000   -1.20000
AFIX   0
C078  1    0.423226    0.710275    0.790970    11.00000    0.04069    0.05255 =
         0.04708   -0.01586   -0.00604    0.00137
AFIX  43
H078  2    0.405098    0.743734    0.810134    11.00000   -1.20000
AFIX   0

C079  1    0.135671    0.407600    1.142948    11.00000    0.06726    0.11138 =
         0.02332   -0.01012   -0.01464   -0.01758
AFIX 137
H07E  2    0.167628    0.373148    1.162015    11.00000   -1.50000
H07F  2    0.093452    0.397639    1.157695    11.00000   -1.50000
H07G  2    0.131315    0.446088    1.152950    11.00000   -1.50000
AFIX   0
C07A  1   -0.007021    0.422515    0.981544    11.00000    0.04585    0.05615 =
         0.02960    0.00151   -0.01488   -0.02976
AFIX 137
H07H  2    0.031598    0.435496    0.976853    11.00000   -1.50000
H07I  2    0.000910    0.377192    0.998592    11.00000   -1.50000
H07J  2   -0.044413    0.444021    1.008623    11.00000   -1.50000
AFIX   0
C07B  1    0.193923    0.666914    0.930746    11.00000    0.10175    0.07487 =
         0.04447   -0.02068   -0.02214   -0.04657
AFIX 137
H07K  2    0.211018    0.630347    0.960838    11.00000   -1.50000
H07L  2    0.161987    0.698731    0.950942    11.00000   -1.50000
H07M  2    0.229752    0.684152    0.902194    11.00000   -1.50000
AFIX   0

C07C  1    0.415686    0.104914    0.622168    11.00000    0.03367    0.06564 =
         0.06334   -0.00891   -0.01866   -0.01867
AFIX  43
H07C  2    0.384972    0.111253    0.600504    11.00000   -1.20000
AFIX   0

C07D  1   -0.040761    0.722064    0.842457    11.00000    0.04572    0.04693 =
         0.04363   -0.01299   -0.01194   -0.00701
AFIX  43
H07N  2   -0.074840    0.724068    0.878139    11.00000   -1.20000
AFIX   0
C07E  1    0.304735    0.310173    0.778666    11.00000    0.05664    0.05458 =
         0.07344   -0.01074   -0.03066   -0.00965
AFIX 137
H07O  2    0.274333    0.330699    0.810167    11.00000   -1.50000
H07P  2    0.282721    0.316562    0.747719    11.00000   -1.50000
H07Q  2    0.342207    0.328167    0.760348    11.00000   -1.50000
AFIX   0

C07F  1    0.863751   -0.253673    0.730189    11.00000    0.09089    0.06243 =
         0.09270   -0.01116   -0.05482   -0.01392
AFIX 137
H4BA  2    0.862054   -0.264792    0.695503    11.00000   -1.50000
HR    2    0.839532   -0.277145    0.767342    11.00000   -1.50000
HS    2    0.909198   -0.264033    0.731658    11.00000   -1.50000
AFIX   0

C07G  1   -0.065037    0.409352    0.918424    11.00000    0.07201    0.08272 =
         0.05129   -0.01469   -0.02098   -0.05509
AFIX 137
H07R  2   -0.070349    0.424009    0.877152    11.00000   -1.50000
H07S  2   -0.107398    0.420528    0.946506    11.00000   -1.50000
H07T  2   -0.047415    0.363808    0.928345    11.00000   -1.50000
AFIX   0
C07H  1    0.413853    0.159656    1.060806    11.00000    0.09960    0.04770 =
         0.13238    0.00167   -0.08976   -0.01635
AFIX 137
H07U  2    0.437300    0.166637    1.018156    11.00000   -1.50000
H07V  2    0.410739    0.116278    1.076506    11.00000   -1.50000
H07W  2    0.437376    0.167612    1.083566    11.00000   -1.50000
AFIX   0

C07I  1    1.230185   -0.101992    0.610581    11.00000    0.04074    0.05189 =
         0.07477   -0.02136   -0.01076   -0.00661
AFIX 137
H6BA  2    1.249777   -0.141429    0.636377    11.00000   -1.50000
HT    2    1.253248   -0.070732    0.603513    11.00000   -1.50000
HU    2    1.233465   -0.108784    0.571974    11.00000   -1.50000
AFIX   0

C07J  1    0.015839    0.777882    0.747675    11.00000    0.07215    0.05205 =
         0.08404   -0.00914    0.00079   -0.00622
AFIX 137
H07X  2   -0.003746    0.806422    0.714682    11.00000   -1.50000
H07Y  2    0.033783    0.735804    0.740891    11.00000   -1.50000
HV    2    0.050788    0.792582    0.749185    11.00000   -1.50000
AFIX   0
C07K  1    0.374753    0.204985    0.765183    11.00000    0.07752    0.09951 =
         0.08842   -0.05854   -0.05281    0.01057
AFIX 137
H07Z  2    0.400502    0.168360    0.789028    11.00000   -1.50000
HW    2    0.403662    0.229328    0.734072    11.00000   -1.50000
HX    2    0.352106    0.191212    0.746031    11.00000   -1.50000
AFIX   0
C07L  1    0.273284    0.626254    0.690685    11.00000    0.06796    0.05849 =
         0.09564    0.02347   -0.05100   -0.01532
AFIX 137
H07   2    0.248252    0.600032    0.724403    11.00000   -1.50000
HY    2    0.302226    0.637479    0.705243    11.00000   -1.50000
HZ    2    0.299297    0.603121    0.659950    11.00000   -1.50000
AFIX   0
C07M  1    0.299148    0.194446    1.123891    11.00000    0.33152    0.11755 =
         0.05100   -0.02524   -0.00816   -0.13384
AFIX 137
H0BA  2    0.309653    0.207720    1.152797    11.00000   -1.50000
H9BA  2    0.299197    0.150195    1.139479    11.00000   -1.50000
H0CA  2    0.255988    0.219640    1.117965    11.00000   -1.50000
AFIX   0

O07N  6    0.390222   -0.115506    0.669593    11.00000    0.11982    0.16543 =
         0.13442   -0.05277    0.00358   -0.03990
C07O  1    0.553449   -0.121103    0.640087    11.00000    0.08373    0.12984 =
         0.05870   -0.00632   -0.02262   -0.05678
AFIX 137
H7BA  2    0.556112   -0.087496    0.653652    11.00000   -1.50000
H1CA  2    0.587149   -0.125567    0.602766    11.00000   -1.50000
H2CA  2    0.560090   -0.160460    0.671228    11.00000   -1.50000
AFIX   0
C07P  1    0.443796   -0.126277    0.675600    11.00000    0.06958    0.14661 =
         0.06731   -0.01971   -0.01400   -0.04468
AFIX  43
H8BA  2    0.453085   -0.149256    0.713521    11.00000   -1.20000
AFIX   0

C14   1    0.133751    0.697959    0.852119    11.00000    0.15178    0.05253 =
         0.13226   -0.01277   -0.10116   -0.02423
AFIX 137
H14A  2    0.168087    0.713888    0.819377    11.00000   -1.50000
H14B  2    0.102900    0.732094    0.869734    11.00000   -1.50000
H14C  2    0.110801    0.681004    0.836184    11.00000   -1.50000
AFIX   0

C15   1    0.483215   -0.067518    0.568528    11.00000    0.16377    0.06932 =
         0.16788   -0.00494   -0.12177   -0.00774
AFIX 137
H15A  2    0.471017   -0.023119    0.567860    11.00000   -1.50000
H15B  2    0.449089   -0.076637    0.559042    11.00000   -1.50000
H15C  2    0.524406   -0.077227    0.538541    11.00000   -1.50000
AFIX   0

NA2   5    0.150991    0.463291    0.888074    11.00000    0.02737    0.02694 =
         0.02364   -0.00287   -0.01141   -0.00719
HKLF 4


REM  20190107d_0m_a.res in P-1
REM R1 =  0.0402 for   41999 Fo > 4sig(Fo)  and  0.0482 for all   48232 data
REM   2543 parameters refined using     13 restraints

END

WGHT      0.0362     59.0957

REM Highest difference peak  9.323,  deepest hole -3.201,  1-sigma level  0.162
Q1    1   0.6590  0.4571  0.7207  11.00000  0.05    9.32
Q2    1   0.9691  0.2227  0.6492  11.00000  0.05    5.06
Q3    1   0.7304  0.1590  0.9384  11.00000  0.05    2.12
Q4    1   0.6576  0.1769  0.6592  11.00000  0.05    2.11
Q5    1   0.7813  0.2591  0.6000  11.00000  0.05    1.39
Q6    1   0.7713  0.2887  0.8175  11.00000  0.05    1.36
Q7    1   0.7729  0.2701  0.7131  11.00000  0.05    1.26
Q8    1   0.6900  0.2206  0.8053  11.00000  0.05    1.26
Q9    1   0.7572  0.1588  0.7125  11.00000  0.05    1.24
Q10   1   0.7983  0.3813  0.7101  11.00000  0.05    1.22
Q11   1   0.8452  0.1368  0.7233  11.00000  0.05    1.19
Q12   1   0.6729  0.3547  0.7595  11.00000  0.05    1.16
Q13   1   0.8777  0.1858  0.6581  11.00000  0.05    1.13
Q14   1   0.7918  0.3313  0.4738  11.00000  0.05    1.13
Q15   1   0.6637  0.1832  0.6160  11.00000  0.05    1.13
Q16   1   0.8569  0.2187  0.7953  11.00000  0.05    1.08
Q17   1   0.8338  0.3436  0.8846  11.00000  0.05    1.07
Q18   1   0.7407  0.2196  0.6647  11.00000  0.05    1.07
Q19   1   0.7815  0.1229  0.8569  11.00000  0.05    1.06
Q20   1   0.8906  0.3912  0.4783  11.00000  0.05    1.06
;
_shelx_res_checksum              87991
_olex2_submission_special_instructions 'No special instructions were received'
_exptl_crystal_preparation       Luminescent
####################################################################### 
# 
# This file contains crystal structure data downloaded from the 
# Cambridge Structural Database (CSD) hosted by the Cambridge 
# Crystallographic Data Centre (CCDC).
# 
# Full information about CCDC data access policies and citation 
# guidelines are available at http://www.ccdc.cam.ac.uk/access/V1 
# 
# Audit and citation data items may have been added by the CCDC. 
# Please retain this information to preserve the provenance of 
# this file and to allow appropriate attribution of the data. 
# 
#######################################################################

data_1
_audit_block_doi                 10.5517/ccdc.csd.cc234xx3
_database_code_depnum_ccdc_archive 'CCDC 1941155'
loop_
_audit_author_name
_audit_author_address
'shuxin wang'
;Anhui University
China
;
_audit_update_record             
;
2019-07-17 deposited with the CCDC.	2020-04-21 downloaded from the CCDC.
;
_audit_creation_date             2019-07-17
_audit_creation_method           
;
Olex2 1.2
(compiled 2018.05.29 svn.r3508 for OlexSys, GUI svn.r5506)
;
_shelx_SHELXL_version_number     2016/4
_chemical_name_common            ?
_chemical_name_systematic        ?
_chemical_formula_moiety         '1(C144 H108 Ag29 P4 S24), 3(C25 H45 N5 Na O5)'
_chemical_formula_sum            'C219 H243 Ag29 N15 Na3 O15 P4 S24'
_chemical_formula_weight         7415.86
_chemical_melting_point          ?
loop_
_atom_type_symbol
_atom_type_description
_atom_type_scat_dispersion_real
_atom_type_scat_dispersion_imag
_atom_type_scat_source
C C 0.0181 0.0091 'International Tables Vol C Tables 4.2.6.8 and 6.1.1.4'
H H 0.0000 0.0000 'International Tables Vol C Tables 4.2.6.8 and 6.1.1.4'
Ag Ag 0.1306 4.2820 'International Tables Vol C Tables 4.2.6.8 and 6.1.1.4'
N N 0.0311 0.0180 'International Tables Vol C Tables 4.2.6.8 and 6.1.1.4'
Na Na 0.1353 0.1239 'International Tables Vol C Tables 4.2.6.8 and 6.1.1.4'
O O 0.0492 0.0322 'International Tables Vol C Tables 4.2.6.8 and 6.1.1.4'
P P 0.2955 0.4335 'International Tables Vol C Tables 4.2.6.8 and 6.1.1.4'
S S 0.3331 0.5567 'International Tables Vol C Tables 4.2.6.8 and 6.1.1.4'

_shelx_space_group_comment       
;
The symmetry employed for this shelxl refinement is uniquely defined
by the following loop, which should always be used as a source of
symmetry information in preference to the above space-group names.
They are only intended as comments.
;
_space_group_crystal_system      trigonal
_space_group_IT_number           148
_space_group_name_H-M_alt        'R -3'
_space_group_name_Hall           '-R 3'
loop_
_space_group_symop_operation_xyz
'x, y, z'
'-y, x-y, z'
'-x+y, -x, z'
'x+2/3, y+1/3, z+1/3'
'-y+2/3, x-y+1/3, z+1/3'
'-x+y+2/3, -x+1/3, z+1/3'
'x+1/3, y+2/3, z+2/3'
'-y+1/3, x-y+2/3, z+2/3'
'-x+y+1/3, -x+2/3, z+2/3'
'-x, -y, -z'
'y, -x+y, -z'
'x-y, x, -z'
'-x+2/3, -y+1/3, -z+1/3'
'y+2/3, -x+y+1/3, -z+1/3'
'x-y+2/3, x+1/3, -z+1/3'
'-x+1/3, -y+2/3, -z+2/3'
'y+1/3, -x+y+2/3, -z+2/3'
'x-y+1/3, x+2/3, -z+2/3'

_cell_length_a                   26.7522(10)
_cell_length_b                   26.7522(10)
_cell_length_c                   59.424(3)
_cell_angle_alpha                90
_cell_angle_beta                 90
_cell_angle_gamma                120
_cell_volume                     36831(3)
_cell_formula_units_Z            5.99994
_cell_measurement_reflns_used    10190
_cell_measurement_temperature    120
_cell_measurement_theta_max      70.59
_cell_measurement_theta_min      3.51
_shelx_estimated_absorpt_T_max   0.819
_shelx_estimated_absorpt_T_min   0.231
_exptl_absorpt_coefficient_mu    20.739
_exptl_absorpt_correction_T_max  1.0000
_exptl_absorpt_correction_T_min  0.1919
_exptl_absorpt_correction_type   multi-scan
_exptl_absorpt_process_details   
;
STOE LANA, absorption correction by scaling of reflection intensities.
J. Koziskova, F. Hahn, J. Richter, J. Kozisek, "Comparison of different
absorption corrections on the model structure of tetrakis(\m~2~-acetato)-
diaqua-di-copper(II)", Acta Chimica Slovaca, vol. 9, no. 2, 2016, pp. 136 - 140.
;
_exptl_absorpt_special_details   ?
_exptl_crystal_colour            'dark red'
_exptl_crystal_colour_modifier   dark
_exptl_crystal_colour_primary    red
_exptl_crystal_density_diffrn    2.006
_exptl_crystal_density_meas      ?
_exptl_crystal_density_method    ?
_exptl_crystal_description       block
_exptl_crystal_F_000             21732
_exptl_crystal_size_max          0.1
_exptl_crystal_size_mid          0.1
_exptl_crystal_size_min          0.01
_exptl_transmission_factor_max   ?
_exptl_transmission_factor_min   ?
_diffrn_reflns_av_R_equivalents  0.0564
_diffrn_reflns_av_unetI/netI     0.0714
_diffrn_reflns_Laue_measured_fraction_full 0.971
_diffrn_reflns_Laue_measured_fraction_max 0.950
_diffrn_reflns_limit_h_max       31
_diffrn_reflns_limit_h_min       -28
_diffrn_reflns_limit_k_max       22
_diffrn_reflns_limit_k_min       -32
_diffrn_reflns_limit_l_max       53
_diffrn_reflns_limit_l_min       -71
_diffrn_reflns_number            35038
_diffrn_reflns_point_group_measured_fraction_full 0.971
_diffrn_reflns_point_group_measured_fraction_max 0.950
_diffrn_reflns_theta_full        67.686
_diffrn_reflns_theta_max         70.170
_diffrn_reflns_theta_min         3.304
_diffrn_ambient_temperature      120
_diffrn_detector_area_resol_mean ?
_diffrn_measured_fraction_theta_full 0.971
_diffrn_measured_fraction_theta_max 0.950
_diffrn_measurement_device_type  'STOE STADIVARI'
_diffrn_measurement_method       ?
_diffrn_radiation_type           CuK\a
_diffrn_radiation_wavelength     1.54186
_diffrn_source                   ?
_reflns_Friedel_coverage         0.000
_reflns_Friedel_fraction_full    .
_reflns_Friedel_fraction_max     .
_reflns_number_gt                9592
_reflns_number_total             14834
_reflns_special_details          
;
 Reflections were merged by SHELXL according to the crystal
 class for the calculation of statistics and refinement.
 
 Structure factors included contributions from the .fab file.
 
 _reflns_Friedel_fraction is defined as the number of unique
 Friedel pairs measured divided by the number that would be
 possible theoretically, ignoring centric projections and
 systematic absences.
;
_reflns_threshold_expression     'I > 2\s(I)'
_computing_cell_refinement       ?
_computing_data_collection       ?
_computing_data_reduction        ?
_computing_molecular_graphics    'Olex2 (Dolomanov et al., 2009)'
_computing_publication_material  'Olex2 (Dolomanov et al., 2009)'
_computing_structure_refinement  'ShelXL (Sheldrick, 2015)'
_computing_structure_solution    'ShelXT (Sheldrick, 2015)'
_refine_diff_density_max         3.372
_refine_diff_density_min         -1.934
_refine_diff_density_rms         0.272
_refine_ls_extinction_coef       .
_refine_ls_extinction_method     none
_refine_ls_goodness_of_fit_ref   1.046
_refine_ls_hydrogen_treatment    constr
_refine_ls_matrix_type           full
_refine_ls_number_parameters     771
_refine_ls_number_reflns         14834
_refine_ls_number_restraints     233
_refine_ls_R_factor_all          0.1260
_refine_ls_R_factor_gt           0.0716
_refine_ls_restrained_S_all      1.043
_refine_ls_shift/su_max          0.005
_refine_ls_shift/su_mean         0.000
_refine_ls_structure_factor_coef Fsqd
_refine_ls_weighting_details     
'w=1/[\s^2^(Fo^2^)+(0.0733P)^2^+3621.1533P] where P=(Fo^2^+2Fc^2^)/3'
_refine_ls_weighting_scheme      calc
_refine_ls_wR_factor_gt          0.1670
_refine_ls_wR_factor_ref         0.2067
_refine_special_details          SQUEEZE
_olex2_refinement_description    
;
1. Fixed Uiso
 At 1.2 times of:
  All C(H) groups, All C(H,H) groups
 At 1.5 times of:
  All C(H,H,H) groups
2. Restrained distances
 Na1-O10
 2.25 with sigma of 0.1
 O10-C30
 1.25 with sigma of 0.01
 C30-C83
 1.45 with sigma of 0.01
 C2AA-C60
 1.45 with sigma of 0.01
 C60-N7AA
 1.45 with sigma of 0.01
 N7AA-C1AA
 1.45 with sigma of 0.01
 C30-C1AA
 2.5 with sigma of 0.1
 O10-C83
 2.5 with sigma of 0.1
 C60-C30
 2.5 with sigma of 0.02
 C30-C2AA
 2.5 with sigma of 0.02
 N7AA-C30
 1.36 with sigma of 0.02
 Na1-C30
 3.31 with sigma of 0.01
 C12-C11
 1.461 with sigma of 0.001
 C7-C12
 1.461 with sigma of 0.001
 C7-C0AA
 1.461 with sigma of 0.001
 C25-C22
 1.461 with sigma of 0.001
 C22-C17
 1.461 with sigma of 0.001
 C6-C25
 1.461 with sigma of 0.001
 C83-C30
 1.461 with sigma of 0.001
 C83-C2AA
 1.461 with sigma of 0.001
 C60-C2AA
 1.461 with sigma of 0.001
 C5AA-C20
 1.461 with sigma of 0.001
 C6AA-C20
 1.461 with sigma of 0.001
 C6AA-C3AA
 1.461 with sigma of 0.001
 C18-C10
 1.461 with sigma of 0.001
 C16-C10
 1.461 with sigma of 0.001
 C8-C16
 1.461 with sigma of 0.001
3. Restrained planarity
 O10, C30, N7AA, C83
 with sigma of 0.1
4. Rigid bond restraints
 O1, C0AA
 with sigma for 1-2 distances of 0.0001 and sigma for 1-3 distances of 0.0002
5. Uiso/Uaniso restraints and constraints
C00V \\sim C011 \\sim C00P \\sim C00O \\sim C00Q \\sim C016: within 2A with
sigma of 0.01 and sigma for terminal atoms of 0.02
C24 \\sim N0AA \\sim C8 \\sim C16 \\sim C10 \\sim C18 \\sim O4: within 2A with
sigma of 0.01 and sigma for terminal atoms of 0.02
O0AA \\sim C6 \\sim C25 \\sim C22 \\sim C17 \\sim N3 \\sim C9: within 2A with
sigma of 0.01 and sigma for terminal atoms of 0.02
C4AA \\sim N2AA \\sim O2 \\sim C5AA \\sim C20 \\sim C6AA \\sim C3AA: within 2A
with sigma of 0.01 and sigma for terminal atoms of 0.02
C018 \\sim C022 \\sim C3 \\sim C01S \\sim C01Q \\sim C01C \\sim P00J: within 2A
with sigma of 0.01 and sigma for terminal atoms of 0.02
Uanis(Na1) = Uanis(O10) = Uanis(C30) = Uanis(N7AA) = Uanis(C1AA) = Uanis(C83) =
Uanis(C2AA) = Uanis(C60)
Uanis(O1) = Uanis(Na1) = Uanis(O10) = Uanis(O4) = Uanis(O2) = Uanis(O0AA)
6.a Secondary CH2 refined with riding coordinates:
 C7(H7A,H7B), C11(H11A,H11B), C12(H12A,H12B), C17(H17A,H17B), C22(H22A,H22B),
 C25(H25A,H25B), C3AA(H3AA,H3AB), C10(H10A,H10B), C6AA(H6AA,H6AB), C16(H16A,
 H16B), C18(H18A,H18B), C20(H20A,H20B), C2AA(H2AA,H2AB), C60(H60A,H60B),
 C83(H83A,H83B)
6.b Aromatic/amide H refined with riding coordinates:
 C00S(H00S), C00R(H00R), C017(H017), C00U(H00U), C00T(H00T), C01D(H01D),
 C010(H010), C013(H013), C00P(H00P), C00Q(H00Q), C016(H016), C00V(H00V),
 C014(H014), C01L(H01L), C01F(H01F), C01J(H01J), C01M(H01M), C01K(H01K),
 C01B(H01B), C01G(H01G), C01A(H01A), C022(H022), C3(H3), C01S(H01S), C01Q(H01Q),
  C01C(H01C), C01H(H01H), C01Y(H01Y), C026(H026), C021(H021), C01Z(H01Z),
 C01V(H01V), C01N(H01N), C4(H4), C5(H5), C01X(H01X)
6.c Fitted hexagon refined as free rotating group:
 C00S(C00X,C00R,C017,C00U,C00N), C00Z(C00T,C00Y,C01D,C010,C013), C011(C00P,
 C00O,C00Q,C016,C00V), C014(C012,C01L,C01F,C01J,C00W), C015(C01M,C01K,C01B,C01G,
 C01A), C018(C022,C3,C01S,C01Q,C01C), C01E(C01H,C01Y,C026,C021,C01Z), C01I(C01V,
 C01N,C4,C5,C01X)
6.d Idealised Me refined as rotating group:
 C31(H31A,H31B,H31C), C9(H9A,H9B,H9C), C4AA(H4AA,H4AB,H4AC), C24(H24A,H24B,
 H24C), C1AA(H1AA,H1AB,H1AC)
;
_atom_sites_solution_hydrogens   geom
_atom_sites_solution_primary     dual
_atom_sites_solution_secondary   ?
loop_
_atom_site_label
_atom_site_type_symbol
_atom_site_fract_x
_atom_site_fract_y
_atom_site_fract_z
_atom_site_U_iso_or_equiv
_atom_site_adp_type
_atom_site_occupancy
_atom_site_site_symmetry_order
_atom_site_calc_flag
_atom_site_refinement_flags_posn
_atom_site_refinement_flags_adp
_atom_site_refinement_flags_occupancy
_atom_site_disorder_assembly
_atom_site_disorder_group
Ag01 Ag 0.666667 0.333333 0.58147(3) 0.0195(3) Uani 1 3 d S T P . .
Ag02 Ag 0.58422(4) 0.36416(4) 0.57327(2) 0.0268(2) Uani 1 1 d . . . . .
Ag03 Ag 0.73809(4) 0.38496(4) 0.61779(2) 0.0250(2) Uani 1 1 d . . . . .
Ag04 Ag 0.75255(4) 0.30596(4) 0.59061(2) 0.0258(2) Uani 1 1 d . . . . .
Ag05 Ag 0.59875(4) 0.28175(4) 0.54375(2) 0.0279(2) Uani 1 1 d . . . . .
Ag06 Ag 0.57451(5) 0.14058(4) 0.63621(2) 0.0304(3) Uani 1 1 d . . . . .
Ag07 Ag 0.666667 0.333333 0.67022(4) 0.0356(5) Uani 1 3 d S T P . .
Ag08 Ag 0.56524(5) 0.09210(5) 0.58817(2) 0.0324(3) Uani 1 1 d . . . . .
Ag09 Ag 0.47091(5) 0.11858(5) 0.60352(2) 0.0309(3) Uani 1 1 d . . . . .
Ag0A Ag 0.59064(5) 0.28103(5) 0.48900(2) 0.0376(3) Uani 1 1 d . . . . .
Ag0B Ag 0.45182(5) 0.24692(5) 0.54906(2) 0.0345(3) Uani 1 1 d . . . . .
S00C S 0.58133(15) 0.34928(15) 0.65687(6) 0.0284(7) Uani 1 1 d . . . . .
S00D S 0.80606(15) 0.25304(15) 0.58627(6) 0.0281(7) Uani 1 1 d . . . . .
S00E S 0.46345(16) 0.04608(15) 0.57596(7) 0.0319(8) Uani 1 1 d . . . . .
S00F S 0.47268(15) 0.11373(15) 0.64470(6) 0.0288(8) Uani 1 1 d . . . . .
P00G P 0.666667 0.333333 0.71312(14) 0.0391(17) Uani 1 3 d S T P . .
S00H S 0.49650(16) 0.35708(16) 0.55747(7) 0.0326(8) Uani 1 1 d . . . . .
S00I S 0.60690(17) 0.07398(15) 0.62293(7) 0.0321(8) Uani 1 1 d . . . . .
P00J P 0.35641(17) 0.21313(17) 0.53083(7) 0.0316(8) Uani 1 1 d . U . . .
S00K S 0.51384(16) 0.22996(16) 0.51967(6) 0.0311(8) Uani 1 1 d . . . . .
S00L S 0.59193(19) 0.3673(2) 0.47386(7) 0.0424(10) Uani 1 1 d . . . . .
C00S C 0.7120(4) 0.1638(4) 0.60767(18) 0.034(3) Uani 1 1 d . . . . .
H00S H 0.691217 0.182341 0.603160 0.040 Uiso 1 1 calc R . . . .
C00X C 0.6835(3) 0.1106(4) 0.61838(18) 0.033(3) Uani 1 1 d G . . . .
C00R C 0.7140(4) 0.0835(3) 0.62498(18) 0.034(4) Uani 1 1 d G . . . .
H00R H 0.694538 0.047059 0.632305 0.041 Uiso 1 1 calc R . . . .
C017 C 0.7729(4) 0.1097(4) 0.62085(18) 0.037(4) Uani 1 1 d G . . . .
H017 H 0.793754 0.091180 0.625361 0.044 Uiso 1 1 calc R . . . .
C00U C 0.8014(3) 0.1630(4) 0.61014(17) 0.029(3) Uani 1 1 d G . . . .
H00U H 0.841703 0.180882 0.607317 0.034 Uiso 1 1 calc R . . . .
C00N C 0.7710(4) 0.1900(3) 0.60354(16) 0.029(3) Uani 1 1 d G . . . .
C00Z C 0.4843(4) 0.1543(3) 0.52434(16) 0.028(3) Uani 1 1 d . . . . .
C00T C 0.4898(4) 0.1331(3) 0.54501(14) 0.029(3) Uani 1 1 d G . . . .
H00T H 0.514548 0.159012 0.556205 0.035 Uiso 1 1 calc R . . . .
C00Y C 0.4590(4) 0.0742(4) 0.54930(13) 0.029(3) Uani 1 1 d G . . . .
C01D C 0.4227(4) 0.0363(3) 0.53292(17) 0.046(5) Uani 1 1 d G . . . .
H01D H 0.401627 -0.003959 0.535848 0.055 Uiso 1 1 calc R . . . .
C010 C 0.4172(5) 0.0574(4) 0.51225(16) 0.048(5) Uani 1 1 d G . . . .
H010 H 0.392387 0.031582 0.501051 0.058 Uiso 1 1 calc R . . . .
C013 C 0.4480(5) 0.1164(4) 0.50796(13) 0.040(4) Uani 1 1 d G . . . .
H013 H 0.444227 0.130838 0.493832 0.048 Uiso 1 1 calc R . . . .
C011 C 0.4704(4) 0.1760(3) 0.65340(17) 0.029(3) Uani 1 1 d . U . . .
C00P C 0.5192(3) 0.2303(4) 0.65132(16) 0.025(3) Uani 1 1 d G U . . .
H00P H 0.554056 0.233913 0.645596 0.030 Uiso 1 1 calc R . . . .
C00O C 0.5171(3) 0.2792(3) 0.65762(17) 0.026(3) Uani 1 1 d G U . . .
C00Q C 0.4662(4) 0.2739(3) 0.66599(17) 0.030(3) Uani 1 1 d G U . . .
H00Q H 0.464714 0.307378 0.670294 0.037 Uiso 1 1 calc R . . . .
C016 C 0.4173(3) 0.2197(4) 0.66807(18) 0.032(3) Uani 1 1 d G U . . .
H016 H 0.382517 0.216048 0.673793 0.038 Uiso 1 1 calc R . . . .
C00V C 0.4195(3) 0.1707(3) 0.66177(18) 0.032(3) Uani 1 1 d G U . . .
H00V H 0.386088 0.133650 0.663193 0.038 Uiso 1 1 calc R . . . .
C014 C 0.5468(4) 0.3712(4) 0.51567(16) 0.033(3) Uani 1 1 d . . . . .
H014 H 0.563730 0.349941 0.521400 0.039 Uiso 1 1 calc R . . . .
C012 C 0.5542(4) 0.3877(5) 0.49319(15) 0.037(4) Uani 1 1 d G . . . .
C01L C 0.5295(5) 0.4189(5) 0.48480(14) 0.047(5) Uani 1 1 d G . . . .
H01L H 0.534525 0.430161 0.469439 0.056 Uiso 1 1 calc R . . . .
C01F C 0.4973(5) 0.4335(5) 0.49890(19) 0.052(5) Uani 1 1 d G . . . .
H01F H 0.480345 0.454735 0.493175 0.063 Uiso 1 1 calc R . . . .
C01J C 0.4899(5) 0.4169(5) 0.52139(18) 0.048(5) Uani 1 1 d G . . . .
H01J H 0.467857 0.426913 0.531024 0.057 Uiso 1 1 calc R . . . .
C00W C 0.5146(4) 0.3858(5) 0.52977(13) 0.033(4) Uani 1 1 d G . . . .
C015 C 0.3607(4) 0.2201(4) 0.50012(13) 0.028(3) Uani 1 1 d . . . . .
C01M C 0.3189(4) 0.1793(4) 0.48591(18) 0.043(4) Uani 1 1 d G . . . .
H01M H 0.287124 0.145589 0.492023 0.052 Uiso 1 1 calc R . . . .
C01K C 0.3237(5) 0.1879(5) 0.46276(16) 0.050(5) Uani 1 1 d G . . . .
H01K H 0.295153 0.160047 0.453053 0.060 Uiso 1 1 calc R . . . .
C01B C 0.3702(6) 0.2373(5) 0.45382(13) 0.052(5) Uani 1 1 d G . . . .
H01B H 0.373460 0.243174 0.437998 0.062 Uiso 1 1 calc R . . . .
C01G C 0.4119(5) 0.2781(4) 0.46803(17) 0.056(5) Uani 1 1 d G . . . .
H01G H 0.443738 0.311844 0.461915 0.067 Uiso 1 1 calc R . . . .
C01A C 0.4072(4) 0.2695(4) 0.49118(16) 0.047(4) Uani 1 1 d G . . . .
H01A H 0.435710 0.297387 0.500886 0.056 Uiso 1 1 calc R . . . .
C018 C 0.3019(5) 0.1371(4) 0.5352(2) 0.044(3) Uani 1 1 d . U . . .
C022 C 0.2431(5) 0.1169(5) 0.5377(3) 0.066(4) Uani 1 1 d G U . . .
H022 H 0.229216 0.143373 0.537960 0.079 Uiso 1 1 calc R . . . .
C3 C 0.2048(4) 0.0581(6) 0.5398(3) 0.078(5) Uani 1 1 d G U . . .
H3 H 0.164678 0.044269 0.541447 0.094 Uiso 1 1 calc R . . . .
C01S C 0.2252(5) 0.0194(4) 0.5394(3) 0.075(5) Uani 1 1 d G U . . .
H01S H 0.198983 -0.020834 0.540768 0.090 Uiso 1 1 calc R . . . .
C01Q C 0.2839(6) 0.0396(5) 0.5369(3) 0.068(4) Uani 1 1 d G U . . .
H01Q H 0.297826 0.013166 0.536602 0.082 Uiso 1 1 calc R . . . .
C01C C 0.3222(4) 0.0985(5) 0.5348(2) 0.051(4) Uani 1 1 d G U . . .
H01C H 0.362365 0.112271 0.533115 0.062 Uiso 1 1 calc R . . . .
C01E C 0.3197(5) 0.2517(5) 0.53946(18) 0.036(4) Uani 1 1 d . . . . .
C01H C 0.2884(6) 0.2655(6) 0.52450(15) 0.048(5) Uani 1 1 d G . . . .
H01H H 0.288565 0.257817 0.508894 0.058 Uiso 1 1 calc R . . . .
C01Y C 0.2570(6) 0.2904(7) 0.5324(2) 0.066(6) Uani 1 1 d G . . . .
H01Y H 0.235653 0.299803 0.522149 0.079 Uiso 1 1 calc R . . . .
C026 C 0.2568(6) 0.3016(7) 0.5552(2) 0.066(6) Uani 1 1 d G . . . .
H026 H 0.235339 0.318623 0.560589 0.079 Uiso 1 1 calc R . . . .
C021 C 0.2881(7) 0.2878(7) 0.57017(16) 0.079(8) Uani 1 1 d G . . . .
H021 H 0.287936 0.295459 0.585774 0.095 Uiso 1 1 calc R . . . .
C01Z C 0.3195(6) 0.2629(6) 0.56229(17) 0.055(5) Uani 1 1 d G . . . .
H01Z H 0.340848 0.253473 0.572518 0.066 Uiso 1 1 calc R . . . .
C01I C 0.5971(5) 0.2825(6) 0.7259(2) 0.059(6) Uani 1 1 d . . . . .
C01V C 0.5479(6) 0.2722(7) 0.7141(2) 0.076(7) Uani 1 1 d G . . . .
H01V H 0.551429 0.291736 0.700376 0.091 Uiso 1 1 calc R . . . .
C01N C 0.4936(5) 0.2333(8) 0.7226(3) 0.072(7) Uani 1 1 d G . . . .
H01N H 0.459971 0.226266 0.714524 0.086 Uiso 1 1 calc R . . . .
C4 C 0.4885(6) 0.2047(9) 0.7427(3) 0.113(12) Uani 1 1 d G . . . .
H4 H 0.451326 0.178142 0.748442 0.136 Uiso 1 1 calc R . . . .
C5 C 0.5376(8) 0.2150(9) 0.7544(3) 0.137(16) Uani 1 1 d G . . . .
H5 H 0.534139 0.195487 0.768211 0.164 Uiso 1 1 calc R . . . .
C01X C 0.5920(6) 0.2539(9) 0.7460(2) 0.094(9) Uani 1 1 d G . . . .
H01X H 0.625597 0.260958 0.754064 0.113 Uiso 1 1 calc R . . . .
Na1 Na 0.2122(6) -0.2023(7) 0.6112(3) 0.135(2) Uani 1 1 d D . . . .
O1 O 0.2708(12) -0.1051(11) 0.6071(4) 0.135(2) Uani 1 1 d . U . . .
C0AA C 0.2844(10) -0.0526(10) 0.6072(3) 0.083(6) Uani 1 1 d D U . . .
C7 C 0.3056(9) -0.0126(6) 0.5882(3) 0.059(5) Uani 1 1 d D . . . .
H7A H 0.345058 -0.003507 0.583940 0.071 Uiso 1 1 calc R . . . .
H7B H 0.279913 -0.029252 0.575029 0.071 Uiso 1 1 calc R . . . .
N10 N 0.2798(13) -0.0240(10) 0.6253(4) 0.100(8) Uani 1 1 d . . . . .
C11 C 0.3024(10) 0.0354(11) 0.6207(3) 0.071(7) Uani 1 1 d D . . . .
H11A H 0.341086 0.058829 0.627476 0.085 Uiso 1 1 calc R . . . .
H11B H 0.276547 0.048862 0.626531 0.085 Uiso 1 1 calc R . . . .
C12 C 0.3058(9) 0.0392(6) 0.5961(3) 0.069(7) Uani 1 1 d D . . . .
H12A H 0.272242 0.040826 0.589922 0.083 Uiso 1 1 calc R . . . .
H12B H 0.341552 0.074292 0.591344 0.083 Uiso 1 1 calc R . . . .
C31 C 0.264(3) -0.050(2) 0.6467(7) 0.22(3) Uani 1 1 d . . . . .
H31A H 0.293537 -0.058173 0.652174 0.331 Uiso 1 1 calc GR . . . .
H31B H 0.226829 -0.085404 0.645751 0.331 Uiso 1 1 calc GR . . . .
H31C H 0.260909 -0.022948 0.657183 0.331 Uiso 1 1 calc GR . . . .
N3 N 0.0984(13) -0.1647(12) 0.6226(5) 0.110(5) Uani 1 1 d . U . . .
C6 C 0.1294(14) -0.1498(9) 0.6046(5) 0.114(5) Uani 1 1 d D U . . .
C9 C 0.0689(16) -0.2249(15) 0.6312(5) 0.118(10) Uani 1 1 d . U . . .
H9A H 0.080722 -0.247976 0.622241 0.176 Uiso 1 1 calc GR . . . .
H9B H 0.027025 -0.241424 0.630044 0.176 Uiso 1 1 calc GR . . . .
H9C H 0.079562 -0.224890 0.646971 0.176 Uiso 1 1 calc GR . . . .
C17 C 0.0842(13) -0.1237(11) 0.6276(5) 0.114(6) Uani 1 1 d D U . . .
H17A H 0.085758 -0.116772 0.644064 0.137 Uiso 1 1 calc R . . . .
H17B H 0.045311 -0.134466 0.621957 0.137 Uiso 1 1 calc R . . . .
C22 C 0.1292(13) -0.0735(10) 0.6158(4) 0.125(7) Uani 1 1 d D U . . .
H22A H 0.116951 -0.044819 0.612906 0.149 Uiso 1 1 calc R . . . .
H22B H 0.165432 -0.054980 0.624618 0.149 Uiso 1 1 calc R . . . .
C25 C 0.1374(14) -0.0964(9) 0.5946(4) 0.120(6) Uani 1 1 d D U . . .
H25A H 0.176431 -0.072203 0.588173 0.144 Uiso 1 1 calc R . . . .
H25B H 0.107571 -0.103165 0.583250 0.144 Uiso 1 1 calc R . . . .
N2AA N 0.1292(12) -0.3264(10) 0.5652(4) 0.101(5) Uani 1 1 d . U . . .
N0AA N 0.1503(15) -0.2729(13) 0.6733(5) 0.137(6) Uani 1 1 d . U . . .
C3AA C 0.0761(13) -0.3692(11) 0.5523(4) 0.105(6) Uani 1 1 d D U . . .
H3AA H 0.058458 -0.349897 0.543895 0.126 Uiso 1 1 calc R . . . .
H3AB H 0.084670 -0.392636 0.541741 0.126 Uiso 1 1 calc R . . . .
C8 C 0.1777(16) -0.2210(12) 0.6668(4) 0.125(5) Uani 1 1 d D U . . .
C4AA C 0.1810(13) -0.2842(12) 0.5544(5) 0.102(8) Uani 1 1 d . U . . .
H4AA H 0.177702 -0.250257 0.550667 0.153 Uiso 1 1 calc GR . . . .
H4AB H 0.186967 -0.300498 0.540570 0.153 Uiso 1 1 calc GR . . . .
H4AC H 0.213784 -0.272855 0.564547 0.153 Uiso 1 1 calc GR . . . .
C10 C 0.1496(14) -0.2215(8) 0.7047(3) 0.114(6) Uani 1 1 d D U . . .
H10A H 0.125578 -0.208516 0.712719 0.137 Uiso 1 1 calc R . . . .
H10B H 0.177106 -0.223011 0.715469 0.137 Uiso 1 1 calc R . . . .
C5AA C 0.1164(10) -0.3272(12) 0.5870(6) 0.114(5) Uani 1 1 d D U . . .
C6AA C 0.0399(13) -0.4036(11) 0.5710(3) 0.115(7) Uani 1 1 d D U . . .
H6AA H 0.040653 -0.440179 0.571815 0.138 Uiso 1 1 calc R . . . .
H6AB H -0.000385 -0.413313 0.568132 0.138 Uiso 1 1 calc R . . . .
C16 C 0.1793(14) -0.1846(9) 0.6855(3) 0.115(6) Uani 1 1 d D U . . .
H16A H 0.219817 -0.156666 0.689464 0.138 Uiso 1 1 calc R . . . .
H16B H 0.160065 -0.162688 0.680995 0.138 Uiso 1 1 calc R . . . .
C18 C 0.1142(15) -0.2769(10) 0.6935(5) 0.127(7) Uani 1 1 d D U . . .
H18A H 0.076488 -0.281774 0.688895 0.153 Uiso 1 1 calc R . . . .
H18B H 0.107600 -0.309401 0.703448 0.153 Uiso 1 1 calc R . . . .
C20 C 0.0586(11) -0.3739(11) 0.5926(3) 0.120(7) Uani 1 1 d D U . . .
H20A H 0.033259 -0.358837 0.597616 0.144 Uiso 1 1 calc R . . . .
H20B H 0.059682 -0.399421 0.604437 0.144 Uiso 1 1 calc R . . . .
C24 C 0.132(2) -0.3265(17) 0.6575(7) 0.180(14) Uani 1 1 d . U . . .
H24A H 0.166269 -0.324606 0.650895 0.271 Uiso 1 1 calc GR . . . .
H24B H 0.106922 -0.326129 0.645485 0.271 Uiso 1 1 calc GR . . . .
H24C H 0.110707 -0.362082 0.666289 0.271 Uiso 1 1 calc GR . . . .
O4 O 0.2057(12) -0.2082(11) 0.6481(4) 0.135(2) Uani 1 1 d . U . . .
O2 O 0.1531(12) -0.2946(11) 0.6012(4) 0.135(2) Uani 1 1 d . U . . .
O0AA O 0.1439(12) -0.1824(11) 0.5946(4) 0.135(2) Uani 1 1 d . U . . .
O10 O 0.2880(8) -0.2171(10) 0.6175(4) 0.135(2) Uani 1 1 d D . . A 1
C1AA C 0.3699(17) -0.2272(15) 0.6390(4) 0.135(2) Uani 1 1 d D . . B 2
H1AA H 0.403378 -0.209468 0.649017 0.203 Uiso 1 1 calc GR . . B 2
H1AB H 0.356941 -0.268273 0.637150 0.203 Uiso 1 1 calc GR . . B 2
H1AC H 0.338573 -0.222783 0.645406 0.203 Uiso 1 1 calc GR . . B 2
C2AA C 0.4195(8) -0.1532(13) 0.5827(4) 0.135(2) Uani 1 1 d D . . C 2
H2AA H 0.442222 -0.110687 0.581240 0.163 Uiso 1 1 calc R . . C 2
H2AB H 0.424655 -0.170856 0.568863 0.163 Uiso 1 1 calc R . . C 2
C60 C 0.4371(8) -0.1726(14) 0.6026(4) 0.135(2) Uani 1 1 d D . . C 2
H60A H 0.469841 -0.139649 0.610269 0.163 Uiso 1 1 calc R . . C 2
H60B H 0.448701 -0.201240 0.598475 0.163 Uiso 1 1 calc R . . C 2
N7AA N 0.3859(9) -0.1988(12) 0.6170(4) 0.135(2) Uani 1 1 d D . . . .
C30 C 0.3363(7) -0.2000(9) 0.6084(3) 0.135(2) Uani 1 1 d D . . . .
C83 C 0.3586(8) -0.1727(14) 0.5866(4) 0.135(2) Uani 1 1 d D . . . .
H83A H 0.352742 -0.139077 0.585161 0.163 Uiso 1 1 calc R . . C .
H83B H 0.335583 -0.200491 0.574591 0.163 Uiso 1 1 calc R . . C .

loop_
_atom_site_aniso_label
_atom_site_aniso_U_11
_atom_site_aniso_U_22
_atom_site_aniso_U_33
_atom_site_aniso_U_23
_atom_site_aniso_U_13
_atom_site_aniso_U_12
Ag01 0.0159(4) 0.0159(4) 0.0266(8) 0.000 0.000 0.0079(2)
Ag02 0.0213(5) 0.0270(5) 0.0348(6) -0.0005(4) -0.0028(4) 0.0141(4)
Ag03 0.0228(5) 0.0224(5) 0.0296(5) -0.0021(4) -0.0038(4) 0.0112(4)
Ag04 0.0223(5) 0.0224(5) 0.0356(6) 0.0016(4) 0.0015(4) 0.0134(4)
Ag05 0.0253(5) 0.0252(5) 0.0319(6) -0.0034(4) -0.0051(4) 0.0116(4)
Ag06 0.0294(6) 0.0248(5) 0.0370(6) 0.0023(5) 0.0048(5) 0.0135(5)
Ag07 0.0276(6) 0.0276(6) 0.0516(12) 0.000 0.000 0.0138(3)
Ag08 0.0304(6) 0.0269(5) 0.0392(6) 0.0015(5) 0.0049(5) 0.0137(5)
Ag09 0.0303(6) 0.0279(5) 0.0327(6) -0.0004(5) 0.0023(5) 0.0133(5)
Ag0A 0.0399(7) 0.0387(6) 0.0344(6) -0.0037(5) -0.0020(5) 0.0197(5)
Ag0B 0.0414(6) 0.0351(6) 0.0323(6) -0.0044(5) -0.0039(5) 0.0231(5)
S00C 0.0243(17) 0.0277(18) 0.0324(19) -0.0027(15) 0.0011(15) 0.0123(15)
S00D 0.0219(17) 0.0293(18) 0.0339(19) 0.0027(15) 0.0049(15) 0.0134(15)
S00E 0.0299(19) 0.0231(17) 0.038(2) -0.0028(15) 0.0026(16) 0.0097(15)
S00F 0.0243(17) 0.0244(17) 0.0324(19) 0.0052(15) 0.0060(15) 0.0082(14)
P00G 0.035(2) 0.035(2) 0.048(4) 0.000 0.000 0.0173(12)
S00H 0.0256(18) 0.0305(19) 0.045(2) -0.0088(17) -0.0100(16) 0.0164(16)
S00I 0.0336(19) 0.0235(17) 0.042(2) 0.0065(16) 0.0100(17) 0.0162(16)
P00J 0.032(2) 0.031(2) 0.034(2) -0.0051(16) -0.0017(16) 0.0169(17)
S00K 0.0266(18) 0.0303(19) 0.035(2) -0.0036(16) -0.0039(15) 0.0130(15)
S00L 0.044(2) 0.049(2) 0.035(2) 0.0036(19) -0.0063(18) 0.024(2)
C00S 0.033(8) 0.027(8) 0.043(9) -0.003(7) 0.005(7) 0.017(7)
C00X 0.041(9) 0.034(8) 0.035(9) 0.000(7) 0.005(7) 0.027(8)
C00R 0.041(9) 0.030(8) 0.037(9) 0.009(7) -0.001(7) 0.023(7)
C017 0.038(9) 0.036(9) 0.048(10) 0.003(7) -0.009(8) 0.027(8)
C00U 0.029(8) 0.036(8) 0.031(8) 0.000(7) 0.005(6) 0.024(7)
C00N 0.028(8) 0.029(8) 0.030(8) 0.001(6) 0.007(6) 0.015(6)
C00Z 0.017(7) 0.036(8) 0.028(8) -0.011(6) -0.011(6) 0.011(6)
C00T 0.015(7) 0.027(8) 0.038(8) -0.005(7) -0.001(6) 0.005(6)
C00Y 0.021(7) 0.031(8) 0.032(8) -0.003(6) -0.001(6) 0.011(6)
C01D 0.047(10) 0.025(8) 0.057(11) -0.029(8) -0.016(9) 0.012(8)
C010 0.055(11) 0.043(10) 0.039(10) -0.019(8) -0.026(9) 0.020(9)
C013 0.037(9) 0.028(8) 0.046(10) -0.009(7) -0.016(8) 0.009(7)
C011 0.028(5) 0.027(5) 0.032(6) 0.002(5) 0.000(5) 0.014(5)
C00P 0.024(5) 0.027(5) 0.024(5) 0.007(5) 0.004(5) 0.014(5)
C00O 0.023(5) 0.029(5) 0.022(5) 0.004(5) 0.002(5) 0.010(5)
C00Q 0.030(6) 0.034(6) 0.029(6) -0.004(5) 0.005(5) 0.018(5)
C016 0.026(5) 0.035(6) 0.037(6) 0.000(5) 0.011(5) 0.017(5)
C00V 0.025(5) 0.029(6) 0.037(6) 0.005(5) 0.010(5) 0.010(5)
C014 0.034(8) 0.034(8) 0.031(8) -0.005(7) -0.008(7) 0.018(7)
C012 0.039(9) 0.024(8) 0.048(10) 0.000(7) -0.011(8) 0.016(7)
C01L 0.046(10) 0.030(9) 0.054(11) 0.004(8) -0.026(9) 0.012(8)
C01F 0.066(13) 0.042(10) 0.067(13) 0.000(9) -0.022(11) 0.041(10)
C01J 0.036(9) 0.040(10) 0.072(13) -0.003(9) -0.016(9) 0.024(8)
C00W 0.029(8) 0.027(8) 0.050(10) -0.006(7) -0.019(7) 0.020(7)
C015 0.030(8) 0.025(7) 0.031(8) -0.004(6) 0.003(6) 0.014(6)
C01M 0.045(10) 0.049(10) 0.038(9) -0.017(8) -0.015(8) 0.026(9)
C01K 0.051(11) 0.050(11) 0.054(12) -0.008(9) -0.009(9) 0.029(10)
C01B 0.094(16) 0.061(12) 0.024(8) -0.017(8) -0.017(9) 0.057(13)
C01G 0.056(12) 0.074(14) 0.038(10) 0.005(10) -0.003(9) 0.034(11)
C01A 0.041(10) 0.047(11) 0.047(11) -0.002(9) -0.007(8) 0.018(9)
C018 0.042(5) 0.039(5) 0.055(6) -0.001(5) 0.003(5) 0.022(5)
C022 0.049(7) 0.049(7) 0.091(8) -0.002(7) 0.003(7) 0.018(6)
C3 0.056(8) 0.058(8) 0.108(9) -0.005(8) 0.009(8) 0.018(7)
C01S 0.066(8) 0.050(8) 0.097(9) -0.005(8) 0.008(8) 0.019(7)
C01Q 0.065(8) 0.045(7) 0.084(9) 0.002(7) 0.002(8) 0.020(7)
C01C 0.052(7) 0.040(6) 0.063(8) 0.004(6) 0.001(6) 0.024(6)
C01E 0.033(8) 0.036(9) 0.046(10) 0.006(7) 0.014(7) 0.024(7)
C01H 0.049(11) 0.063(12) 0.051(11) 0.005(9) -0.002(9) 0.042(10)
C01Y 0.066(14) 0.088(17) 0.074(15) -0.006(13) -0.015(12) 0.060(14)
C026 0.073(15) 0.087(16) 0.072(15) 0.009(13) 0.006(12) 0.066(14)
C021 0.12(2) 0.095(19) 0.065(15) 0.009(13) 0.016(15) 0.087(19)
C01Z 0.061(13) 0.078(14) 0.053(12) 0.009(10) 0.016(10) 0.056(12)
C01I 0.058(13) 0.044(11) 0.048(11) -0.005(9) -0.006(10) 0.005(10)
C01V 0.064(15) 0.072(16) 0.061(14) 0.000(12) -0.012(12) 0.010(12)
C01N 0.054(13) 0.089(17) 0.054(13) 0.014(12) 0.008(11) 0.022(13)
C4 0.076(19) 0.11(2) 0.09(2) 0.042(19) -0.010(17) 0.002(17)
C5 0.09(2) 0.19(4) 0.068(19) 0.07(2) 0.024(17) 0.02(2)
C01X 0.09(2) 0.15(3) 0.046(13) 0.024(16) 0.020(13) 0.06(2)
Na1 0.140(5) 0.112(2) 0.123(5) -0.003(4) 0.005(4) 0.040(3)
O1 0.140(5) 0.112(2) 0.123(5) -0.003(4) 0.005(4) 0.040(3)
C0AA 0.049(11) 0.111(3) 0.068(15) -0.027(15) -0.004(12) 0.024(5)
C7 0.051(12) 0.059(13) 0.055(12) -0.009(10) 0.002(10) 0.018(10)
N10 0.17(3) 0.072(15) 0.073(15) 0.014(12) 0.027(16) 0.067(16)
C11 0.062(14) 0.076(16) 0.086(18) -0.018(14) 0.001(13) 0.043(13)
C12 0.054(13) 0.038(11) 0.086(17) -0.014(11) 0.019(12) 0.001(10)
C31 0.45(10) 0.19(5) 0.11(3) 0.06(3) 0.13(5) 0.23(6)
N3 0.122(10) 0.105(9) 0.106(10) -0.020(9) 0.011(9) 0.059(8)
C6 0.123(9) 0.104(8) 0.113(9) -0.018(8) 0.012(8) 0.056(7)
C9 0.129(18) 0.109(17) 0.088(16) -0.007(15) 0.003(15) 0.039(15)
C17 0.126(11) 0.103(10) 0.115(11) -0.019(10) 0.012(10) 0.059(9)
C22 0.130(11) 0.111(11) 0.119(11) -0.018(10) 0.014(10) 0.050(10)
C25 0.125(11) 0.108(10) 0.121(11) -0.017(9) 0.011(10) 0.054(9)
N2AA 0.118(10) 0.068(8) 0.091(9) 0.009(8) 0.017(8) 0.028(7)
N0AA 0.161(11) 0.093(9) 0.120(10) -0.017(9) 0.030(9) 0.036(9)
C3AA 0.125(11) 0.067(9) 0.086(10) 0.004(8) 0.017(9) 0.021(9)
C8 0.148(9) 0.093(8) 0.115(9) -0.014(7) 0.023(8) 0.046(8)
C4AA 0.101(16) 0.077(14) 0.103(16) 0.009(13) 0.035(14) 0.026(13)
C10 0.143(12) 0.087(10) 0.111(11) -0.026(9) 0.030(10) 0.057(9)
C5AA 0.129(9) 0.085(7) 0.096(8) 0.005(7) 0.011(8) 0.030(7)
C6AA 0.132(11) 0.078(10) 0.086(10) 0.000(9) 0.017(10) 0.015(9)
C16 0.145(11) 0.086(9) 0.111(11) -0.024(9) 0.027(10) 0.056(9)
C18 0.153(12) 0.091(10) 0.118(11) -0.019(9) 0.030(10) 0.046(10)
C20 0.135(11) 0.087(9) 0.091(10) 0.006(9) 0.013(9) 0.020(9)
C24 0.19(2) 0.107(18) 0.15(2) -0.021(17) 0.033(19) 0.006(18)
O4 0.140(5) 0.112(2) 0.123(5) -0.003(4) 0.005(4) 0.040(3)
O2 0.140(5) 0.112(2) 0.123(5) -0.003(4) 0.005(4) 0.040(3)
O0AA 0.140(5) 0.112(2) 0.123(5) -0.003(4) 0.005(4) 0.040(3)
O10 0.140(5) 0.112(2) 0.123(5) -0.003(4) 0.005(4) 0.040(3)
C1AA 0.140(5) 0.112(2) 0.123(5) -0.003(4) 0.005(4) 0.040(3)
C2AA 0.140(5) 0.112(2) 0.123(5) -0.003(4) 0.005(4) 0.040(3)
C60 0.140(5) 0.112(2) 0.123(5) -0.003(4) 0.005(4) 0.040(3)
N7AA 0.140(5) 0.112(2) 0.123(5) -0.003(4) 0.005(4) 0.040(3)
C30 0.140(5) 0.112(2) 0.123(5) -0.003(4) 0.005(4) 0.040(3)
C83 0.140(5) 0.112(2) 0.123(5) -0.003(4) 0.005(4) 0.040(3)

_geom_special_details            
;
 All esds (except the esd in the dihedral angle between two l.s. planes)
 are estimated using the full covariance matrix.  The cell esds are taken
 into account individually in the estimation of esds in distances, angles
 and torsion angles; correlations between esds in cell parameters are only
 used when they are defined by crystal symmetry.  An approximate (isotropic)
 treatment of cell esds is used for estimating esds involving l.s. planes.
;
loop_
_geom_bond_atom_site_label_1
_geom_bond_atom_site_label_2
_geom_bond_distance
_geom_bond_site_symmetry_2
_geom_bond_publ_flag
Ag01 Ag02 2.7570(10) 3_665 ?
Ag01 Ag02 2.7570(10) . ?
Ag01 Ag02 2.7570(10) 2_655 ?
Ag01 Ag03 2.7529(17) 3_665 ?
Ag01 Ag03 2.7529(17) 2_655 ?
Ag01 Ag03 2.7529(17) . ?
Ag01 Ag04 2.7913(10) 3_665 ?
Ag01 Ag04 2.7913(10) 2_655 ?
Ag01 Ag04 2.7914(10) . ?
Ag01 Ag05 2.7790(17) 2_655 ?
Ag01 Ag05 2.7789(17) . ?
Ag01 Ag05 2.7791(17) 3_665 ?
Ag02 Ag03 2.8303(15) 2_655 ?
Ag02 Ag04 2.9859(15) 3_665 ?
Ag02 Ag04 2.8418(14) 2_655 ?
Ag02 Ag05 2.9909(15) . ?
Ag02 Ag05 2.9020(15) 3_665 ?
Ag02 Ag08 3.0990(15) 3_665 ?
Ag02 S00H 2.445(4) . ?
Ag03 Ag02 2.8301(15) 3_665 ?
Ag03 Ag03 2.9596(17) 2_655 ?
Ag03 Ag03 2.9595(17) 3_665 ?
Ag03 Ag04 2.9428(14) 2_655 ?
Ag03 Ag04 2.8361(14) . ?
Ag03 Ag06 3.0328(14) 2_655 ?
Ag03 S00C 2.474(4) 3_665 ?
Ag04 Ag02 2.9859(15) 2_655 ?
Ag04 Ag02 2.8419(14) 3_665 ?
Ag04 Ag03 2.9426(14) 3_665 ?
Ag04 Ag05 2.9923(15) 2_655 ?
Ag04 Ag09 3.1207(15) 2_655 ?
Ag04 S00D 2.479(4) . ?
Ag05 Ag02 2.9020(15) 2_655 ?
Ag05 Ag04 2.9919(15) 3_665 ?
Ag05 Ag05 2.8451(18) 3_665 ?
Ag05 Ag05 2.8450(18) 2_655 ?
Ag05 Ag0A 3.2604(16) . ?
Ag05 S00K 2.446(4) . ?
Ag06 Ag03 3.0328(14) 3_665 ?
Ag06 Ag08 3.0939(16) . ?
Ag06 Ag09 3.1889(16) . ?
Ag06 S00C 2.581(4) 2_655 ?
Ag06 S00F 2.497(4) . ?
Ag06 S00I 2.468(4) . ?
Ag07 S00C 2.645(4) 3_665 ?
Ag07 S00C 2.645(4) . ?
Ag07 S00C 2.645(4) 2_655 ?
Ag07 P00G 2.549(8) . ?
Ag08 Ag02 3.0990(15) 2_655 ?
Ag08 Ag09 3.0803(16) . ?
Ag08 S00E 2.471(4) . ?
Ag08 S00H 2.573(4) 2_655 ?
Ag08 S00I 2.507(4) . ?
Ag09 Ag04 3.1207(15) 3_665 ?
Ag09 S00D 2.611(4) 3_665 ?
Ag09 S00E 2.469(4) . ?
Ag09 S00F 2.452(4) . ?
Ag0A Ag0A 3.122(2) 3_665 ?
Ag0A Ag0A 3.122(2) 2_655 ?
Ag0A S00K 2.570(4) . ?
Ag0A S00L 2.460(4) 2_655 ?
Ag0A S00L 2.461(5) . ?
Ag0B S00D 2.595(4) 3_665 ?
Ag0B S00H 2.616(4) . ?
Ag0B P00J 2.490(4) . ?
Ag0B S00K 2.600(4) . ?
S00C Ag03 2.475(4) 2_655 ?
S00C Ag06 2.581(4) 3_665 ?
S00C C00O 1.802(7) . ?
S00D Ag09 2.611(4) 2_655 ?
S00D Ag0B 2.594(4) 2_655 ?
S00D C00N 1.787(7) . ?
S00E C00Y 1.783(8) . ?
S00F C011 1.775(7) . ?
P00G C01I 1.832(11) . ?
P00G C01I 1.832(11) 3_665 ?
P00G C01I 1.832(11) 2_655 ?
S00H Ag08 2.573(4) 3_665 ?
S00H C00W 1.778(9) . ?
S00I C00X 1.797(7) . ?
P00J C015 1.832(9) . ?
P00J C018 1.834(10) . ?
P00J C01E 1.819(9) . ?
S00K C00Z 1.789(8) . ?
S00L Ag0A 2.460(4) 3_665 ?
S00L C012 1.786(9) . ?
C00S C00X 1.3900 . ?
C00S C00N 1.3900 . ?
C00X C00R 1.3900 . ?
C00R C017 1.3900 . ?
C017 C00U 1.3900 . ?
C00U C00N 1.3900 . ?
C00Z C00T 1.3900 . ?
C00Z C013 1.3900 . ?
C00T C00Y 1.3900 . ?
C00Y C01D 1.3900 . ?
C01D C010 1.3900 . ?
C010 C013 1.3900 . ?
C011 C00P 1.3900 . ?
C011 C00V 1.3900 . ?
C00P C00O 1.3900 . ?
C00O C00Q 1.3900 . ?
C00Q C016 1.3900 . ?
C016 C00V 1.3900 . ?
C014 C012 1.3900 . ?
C014 C00W 1.3900 . ?
C012 C01L 1.3900 . ?
C01L C01F 1.3900 . ?
C01F C01J 1.3900 . ?
C01J C00W 1.3900 . ?
C015 C01M 1.3900 . ?
C015 C01A 1.3900 . ?
C01M C01K 1.3900 . ?
C01K C01B 1.3900 . ?
C01B C01G 1.3900 . ?
C01G C01A 1.3900 . ?
C018 C022 1.3900 . ?
C018 C01C 1.3900 . ?
C022 C3 1.3900 . ?
C3 C01S 1.3900 . ?
C01S C01Q 1.3900 . ?
C01Q C01C 1.3900 . ?
C01E C01H 1.3900 . ?
C01E C01Z 1.3900 . ?
C01H C01Y 1.3900 . ?
C01Y C026 1.3900 . ?
C026 C021 1.3900 . ?
C021 C01Z 1.3900 . ?
C01I C01V 1.3900 . ?
C01I C01X 1.3900 . ?
C01V C01N 1.3900 . ?
C01N C4 1.3900 . ?
C4 C5 1.3900 . ?
C5 C01X 1.3900 . ?
Na1 O1 2.28(3) . ?
Na1 O4 2.20(3) . ?
Na1 O2 2.25(3) . ?
Na1 O0AA 2.36(3) . ?
Na1 O10 2.28(2) . ?
O1 C0AA 1.26(3) . ?
C0AA C7 1.4610(11) . ?
C0AA N10 1.36(3) . ?
C7 C12 1.4610(10) . ?
N10 C11 1.41(3) . ?
N10 C31 1.41(4) . ?
C11 C12 1.4611(10) . ?
N3 C6 1.29(4) . ?
N3 C9 1.49(4) . ?
N3 C17 1.36(4) . ?
C6 C25 1.4610(11) . ?
C6 O0AA 1.27(4) . ?
C17 C22 1.4611(11) . ?
C22 C25 1.4611(10) . ?
N2AA C3AA 1.51(4) . ?
N2AA C4AA 1.43(3) . ?
N2AA C5AA 1.34(4) . ?
N0AA C8 1.27(4) . ?
N0AA C18 1.51(4) . ?
N0AA C24 1.57(5) . ?
C3AA C6AA 1.4611(10) . ?
C8 C16 1.4610(10) . ?
C8 O4 1.29(3) . ?
C10 C16 1.4610(11) . ?
C10 C18 1.4610(11) . ?
C5AA C20 1.4610(11) . ?
C5AA O2 1.26(4) . ?
C6AA C20 1.4611(10) . ?
N7AA C30 1.410(17) . ?
C30 C83 1.4610(11) . ?

loop_
_geom_angle_atom_site_label_1
_geom_angle_atom_site_label_2
_geom_angle_atom_site_label_3
_geom_angle
_geom_angle_site_symmetry_1
_geom_angle_site_symmetry_3
_geom_angle_publ_flag
Ag02 Ag01 Ag02 116.95(2) 2_655 3_665 ?
Ag02 Ag01 Ag02 116.95(2) 2_655 . ?
Ag02 Ag01 Ag02 116.94(2) 3_665 . ?
Ag02 Ag01 Ag04 61.62(3) 2_655 3_665 ?
Ag02 Ag01 Ag04 65.11(3) 3_665 2_655 ?
Ag02 Ag01 Ag04 65.11(3) . 3_665 ?
Ag02 Ag01 Ag04 65.11(3) 2_655 . ?
Ag02 Ag01 Ag04 177.89(5) 2_655 2_655 ?
Ag02 Ag01 Ag04 61.62(3) 3_665 . ?
Ag02 Ag01 Ag04 61.62(3) . 2_655 ?
Ag02 Ag01 Ag04 177.89(5) . . ?
Ag02 Ag01 Ag04 177.89(5) 3_665 3_665 ?
Ag02 Ag01 Ag05 65.41(4) 2_655 2_655 ?
Ag02 Ag01 Ag05 116.03(6) 3_665 . ?
Ag02 Ag01 Ag05 116.03(6) 2_655 3_665 ?
Ag02 Ag01 Ag05 63.23(4) 3_665 2_655 ?
Ag02 Ag01 Ag05 65.40(4) . . ?
Ag02 Ag01 Ag05 116.03(6) . 2_655 ?
Ag02 Ag01 Ag05 63.23(4) . 3_665 ?
Ag02 Ag01 Ag05 63.23(4) 2_655 . ?
Ag02 Ag01 Ag05 65.41(4) 3_665 3_665 ?
Ag03 Ag01 Ag02 61.82(3) 2_655 . ?
Ag03 Ag01 Ag02 61.81(3) . 3_665 ?
Ag03 Ag01 Ag02 116.18(5) 3_665 . ?
Ag03 Ag01 Ag02 116.18(5) . 2_655 ?
Ag03 Ag01 Ag02 116.18(5) 2_655 3_665 ?
Ag03 Ag01 Ag02 116.54(5) 2_655 2_655 ?
Ag03 Ag01 Ag02 116.55(5) . . ?
Ag03 Ag01 Ag02 116.54(5) 3_665 3_665 ?
Ag03 Ag01 Ag02 61.81(3) 3_665 2_655 ?
Ag03 Ag01 Ag03 65.03(5) 3_665 . ?
Ag03 Ag01 Ag03 65.03(5) . 2_655 ?
Ag03 Ag01 Ag03 65.03(5) 3_665 2_655 ?
Ag03 Ag01 Ag04 61.53(4) 3_665 3_665 ?
Ag03 Ag01 Ag04 117.13(6) 3_665 2_655 ?
Ag03 Ag01 Ag04 61.53(4) 2_655 2_655 ?
Ag03 Ag01 Ag04 64.11(4) 2_655 3_665 ?
Ag03 Ag01 Ag04 64.11(4) . 2_655 ?
Ag03 Ag01 Ag04 64.11(4) 3_665 . ?
Ag03 Ag01 Ag04 117.12(6) 2_655 . ?
Ag03 Ag01 Ag04 61.53(4) . . ?
Ag03 Ag01 Ag04 117.13(6) . 3_665 ?
Ag03 Ag01 Ag05 177.47(5) . . ?
Ag03 Ag01 Ag05 117.49(3) . 3_665 ?
Ag03 Ag01 Ag05 177.47(5) 3_665 3_665 ?
Ag03 Ag01 Ag05 117.49(3) 2_655 . ?
Ag03 Ag01 Ag05 115.89(3) 3_665 . ?
Ag03 Ag01 Ag05 115.89(3) . 2_655 ?
Ag03 Ag01 Ag05 115.89(3) 2_655 3_665 ?
Ag03 Ag01 Ag05 117.49(3) 3_665 2_655 ?
Ag03 Ag01 Ag05 177.47(5) 2_655 2_655 ?
Ag04 Ag01 Ag04 116.31(3) . 3_665 ?
Ag04 Ag01 Ag04 116.31(3) . 2_655 ?
Ag04 Ag01 Ag04 116.31(3) 3_665 2_655 ?
Ag05 Ag01 Ag04 116.49(5) 2_655 2_655 ?
Ag05 Ag01 Ag04 64.98(3) . 3_665 ?
Ag05 Ag01 Ag04 116.58(5) 3_665 . ?
Ag05 Ag01 Ag04 116.58(5) . 2_655 ?
Ag05 Ag01 Ag04 116.49(5) 3_665 3_665 ?
Ag05 Ag01 Ag04 64.98(3) 3_665 2_655 ?
Ag05 Ag01 Ag04 116.58(5) 2_655 3_665 ?
Ag05 Ag01 Ag04 116.49(5) . . ?
Ag05 Ag01 Ag04 64.98(3) 2_655 . ?
Ag05 Ag01 Ag05 61.58(5) . 3_665 ?
Ag05 Ag01 Ag05 61.58(5) 2_655 3_665 ?
Ag05 Ag01 Ag05 61.58(5) 2_655 . ?
Ag01 Ag02 Ag03 59.02(5) . 2_655 ?
Ag01 Ag02 Ag04 59.79(3) . 2_655 ?
Ag01 Ag02 Ag04 58.00(3) . 3_665 ?
Ag01 Ag02 Ag05 57.65(4) . . ?
Ag01 Ag02 Ag05 58.76(4) . 3_665 ?
Ag01 Ag02 Ag08 147.75(5) . 3_665 ?
Ag03 Ag02 Ag04 60.00(4) 2_655 2_655 ?
Ag03 Ag02 Ag04 60.72(4) 2_655 3_665 ?
Ag03 Ag02 Ag05 109.75(4) 2_655 3_665 ?
Ag03 Ag02 Ag05 108.62(4) 2_655 . ?
Ag03 Ag02 Ag08 93.16(4) 2_655 3_665 ?
Ag04 Ag02 Ag04 108.91(5) 2_655 3_665 ?
Ag04 Ag02 Ag05 62.78(4) 2_655 3_665 ?
Ag04 Ag02 Ag05 60.08(4) 3_665 . ?
Ag04 Ag02 Ag05 108.64(4) 2_655 . ?
Ag04 Ag02 Ag08 125.22(5) 3_665 3_665 ?
Ag04 Ag02 Ag08 93.34(4) 2_655 3_665 ?
Ag05 Ag02 Ag04 107.11(4) 3_665 3_665 ?
Ag05 Ag02 Ag05 57.71(5) 3_665 . ?
Ag05 Ag02 Ag08 154.59(5) . 3_665 ?
Ag05 Ag02 Ag08 127.45(5) 3_665 3_665 ?
S00H Ag02 Ag01 157.66(10) . . ?
S00H Ag02 Ag03 131.99(11) . 2_655 ?
S00H Ag02 Ag04 107.39(10) . 3_665 ?
S00H Ag02 Ag04 141.17(10) . 2_655 ?
S00H Ag02 Ag05 101.02(10) . . ?
S00H Ag02 Ag05 117.96(11) . 3_665 ?
S00H Ag02 Ag08 53.74(9) . 3_665 ?
Ag01 Ag03 Ag02 59.16(4) . 3_665 ?
Ag01 Ag03 Ag03 57.49(2) . 3_665 ?
Ag01 Ag03 Ag03 57.48(2) . 2_655 ?
Ag01 Ag03 Ag04 59.90(3) . . ?
Ag01 Ag03 Ag04 58.58(3) . 2_655 ?
Ag01 Ag03 Ag06 145.50(5) . 2_655 ?
Ag02 Ag03 Ag03 108.06(3) 3_665 3_665 ?
Ag02 Ag03 Ag03 107.75(3) 3_665 2_655 ?
Ag02 Ag03 Ag04 62.25(4) 3_665 2_655 ?
Ag02 Ag03 Ag04 60.20(4) 3_665 . ?
Ag02 Ag03 Ag06 91.69(4) 3_665 2_655 ?
Ag03 Ag03 Ag03 60.0 3_665 2_655 ?
Ag03 Ag03 Ag06 126.13(5) 3_665 2_655 ?
Ag03 Ag03 Ag06 157.01(4) 2_655 2_655 ?
Ag04 Ag03 Ag03 106.54(3) 2_655 3_665 ?
Ag04 Ag03 Ag03 60.98(4) . 3_665 ?
Ag04 Ag03 Ag03 57.44(4) 2_655 2_655 ?
Ag04 Ag03 Ag03 109.39(4) . 2_655 ?
Ag04 Ag03 Ag04 110.29(5) . 2_655 ?
Ag04 Ag03 Ag06 90.70(4) . 2_655 ?
Ag04 Ag03 Ag06 126.73(4) 2_655 2_655 ?
S00C Ag03 Ag01 159.26(10) 3_665 . ?
S00C Ag03 Ag02 139.69(10) 3_665 3_665 ?
S00C Ag03 Ag03 109.98(9) 3_665 3_665 ?
S00C Ag03 Ag03 102.40(9) 3_665 2_655 ?
S00C Ag03 Ag04 117.25(9) 3_665 2_655 ?
S00C Ag03 Ag04 131.81(9) 3_665 . ?
S00C Ag03 Ag06 54.77(9) 3_665 2_655 ?
Ag01 Ag04 Ag02 58.59(3) . 3_665 ?
Ag01 Ag04 Ag02 56.89(3) . 2_655 ?
Ag01 Ag04 Ag03 58.57(4) . . ?
Ag01 Ag04 Ag03 57.31(4) . 3_665 ?
Ag01 Ag04 Ag05 57.31(4) . 2_655 ?
Ag01 Ag04 Ag09 146.53(4) . 2_655 ?
Ag02 Ag04 Ag02 107.48(5) 3_665 2_655 ?
Ag02 Ag04 Ag03 108.21(4) 3_665 3_665 ?
Ag02 Ag04 Ag05 59.59(4) 3_665 2_655 ?
Ag02 Ag04 Ag05 60.04(4) 2_655 2_655 ?
Ag02 Ag04 Ag09 155.95(5) 2_655 2_655 ?
Ag02 Ag04 Ag09 90.89(4) 3_665 2_655 ?
Ag03 Ag04 Ag02 57.02(3) 3_665 2_655 ?
Ag03 Ag04 Ag02 106.88(4) . 2_655 ?
Ag03 Ag04 Ag02 59.79(4) . 3_665 ?
Ag03 Ag04 Ag03 61.58(5) . 3_665 ?
Ag03 Ag04 Ag05 107.08(4) . 2_655 ?
Ag03 Ag04 Ag05 105.65(4) 3_665 2_655 ?
Ag03 Ag04 Ag09 132.33(5) 3_665 2_655 ?
Ag03 Ag04 Ag09 95.67(4) . 2_655 ?
Ag05 Ag04 Ag09 121.47(4) 2_655 2_655 ?
S00D Ag04 Ag01 156.29(10) . . ?
S00D Ag04 Ag02 101.82(9) . 2_655 ?
S00D Ag04 Ag02 128.94(9) . 3_665 ?
S00D Ag04 Ag03 144.84(10) . . ?
S00D Ag04 Ag03 122.81(9) . 3_665 ?
S00D Ag04 Ag05 104.64(10) . 2_655 ?
S00D Ag04 Ag09 54.13(9) . 2_655 ?
Ag01 Ag05 Ag02 56.95(3) . . ?
Ag01 Ag05 Ag02 58.02(3) . 2_655 ?
Ag01 Ag05 Ag04 57.71(4) . 3_665 ?
Ag01 Ag05 Ag05 59.21(2) . 3_665 ?
Ag01 Ag05 Ag05 59.21(2) . 2_655 ?
Ag01 Ag05 Ag0A 146.40(5) . . ?
Ag02 Ag05 Ag02 105.79(5) 2_655 . ?
Ag02 Ag05 Ag04 59.88(4) . 3_665 ?
Ag02 Ag05 Ag04 57.63(4) 2_655 3_665 ?
Ag02 Ag05 Ag0A 123.83(5) . . ?
Ag02 Ag05 Ag0A 129.83(5) 2_655 . ?
Ag04 Ag05 Ag0A 155.68(5) 3_665 . ?
Ag05 Ag05 Ag02 62.72(4) 2_655 2_655 ?
Ag05 Ag05 Ag02 107.11(4) 2_655 . ?
Ag05 Ag05 Ag02 59.58(4) 3_665 . ?
Ag05 Ag05 Ag02 109.58(4) 3_665 2_655 ?
Ag05 Ag05 Ag04 108.45(3) 3_665 3_665 ?
Ag05 Ag05 Ag04 108.53(3) 2_655 3_665 ?
Ag05 Ag05 Ag05 60.0 2_655 3_665 ?
Ag05 Ag05 Ag0A 91.12(3) 3_665 . ?
Ag05 Ag05 Ag0A 93.57(3) 2_655 . ?
S00K Ag05 Ag01 160.88(10) . . ?
S00K Ag05 Ag02 121.09(10) . 2_655 ?
S00K Ag05 Ag02 109.54(10) . . ?
S00K Ag05 Ag04 104.56(10) . 3_665 ?
S00K Ag05 Ag05 139.40(10) . 2_655 ?
S00K Ag05 Ag05 128.76(10) . 3_665 ?
S00K Ag05 Ag0A 51.13(10) . . ?
Ag03 Ag06 Ag08 89.43(4) 3_665 . ?
Ag03 Ag06 Ag09 90.49(4) 3_665 . ?
Ag08 Ag06 Ag09 58.69(4) . . ?
S00C Ag06 Ag03 51.54(8) 2_655 3_665 ?
S00C Ag06 Ag08 134.11(9) 2_655 . ?
S00C Ag06 Ag09 131.78(9) 2_655 . ?
S00F Ag06 Ag03 113.68(9) . 3_665 ?
S00F Ag06 Ag08 102.62(10) . . ?
S00F Ag06 Ag09 49.27(9) . . ?
S00F Ag06 S00C 114.06(12) . 2_655 ?
S00I Ag06 Ag03 112.99(10) . 3_665 ?
S00I Ag06 Ag08 52.11(10) . . ?
S00I Ag06 Ag09 104.97(10) . . ?
S00I Ag06 S00C 116.13(13) . 2_655 ?
S00I Ag06 S00F 125.68(13) . . ?
S00C Ag07 S00C 111.41(8) 3_665 . ?
S00C Ag07 S00C 111.41(9) 2_655 . ?
S00C Ag07 S00C 111.41(8) 2_655 3_665 ?
P00G Ag07 S00C 107.45(9) . . ?
P00G Ag07 S00C 107.46(9) . 3_665 ?
P00G Ag07 S00C 107.46(9) . 2_655 ?
Ag06 Ag08 Ag02 85.63(4) . 2_655 ?
Ag09 Ag08 Ag02 86.99(4) . 2_655 ?
Ag09 Ag08 Ag06 62.19(4) . . ?
S00E Ag08 Ag02 112.19(10) . 2_655 ?
S00E Ag08 Ag06 108.50(10) . . ?
S00E Ag08 Ag09 51.40(9) . . ?
S00E Ag08 S00H 117.06(14) . 2_655 ?
S00E Ag08 S00I 129.15(13) . . ?
S00H Ag08 Ag02 50.03(8) 2_655 2_655 ?
S00H Ag08 Ag06 124.91(10) 2_655 . ?
S00H Ag08 Ag09 130.54(9) 2_655 . ?
S00I Ag08 Ag02 111.39(10) . 2_655 ?
S00I Ag08 Ag06 50.99(9) . . ?
S00I Ag08 Ag09 107.16(9) . . ?
S00I Ag08 S00H 110.58(13) . 2_655 ?
Ag04 Ag09 Ag06 82.91(4) 3_665 . ?
Ag08 Ag09 Ag04 88.45(4) . 3_665 ?
Ag08 Ag09 Ag06 59.11(4) . . ?
S00D Ag09 Ag04 50.30(8) 3_665 3_665 ?
S00D Ag09 Ag06 128.51(9) 3_665 . ?
S00D Ag09 Ag08 127.34(9) 3_665 . ?
S00E Ag09 Ag04 116.06(10) . 3_665 ?
S00E Ag09 Ag06 105.70(10) . . ?
S00E Ag09 Ag08 51.45(9) . . ?
S00E Ag09 S00D 113.04(13) . 3_665 ?
S00F Ag09 Ag04 106.40(9) . 3_665 ?
S00F Ag09 Ag06 50.50(9) . . ?
S00F Ag09 Ag08 104.11(10) . . ?
S00F Ag09 S00D 116.83(12) . 3_665 ?
S00F Ag09 S00E 128.06(13) . . ?
Ag0A Ag0A Ag05 86.38(3) 2_655 . ?
Ag0A Ag0A Ag05 88.61(3) 3_665 . ?
Ag0A Ag0A Ag0A 60.0 2_655 3_665 ?
S00K Ag0A Ag05 47.81(9) . . ?
S00K Ag0A Ag0A 126.96(9) . 3_665 ?
S00K Ag0A Ag0A 128.26(9) . 2_655 ?
S00L Ag0A Ag05 108.60(11) 2_655 . ?
S00L Ag0A Ag05 112.93(11) . . ?
S00L Ag0A Ag0A 105.83(12) 2_655 3_665 ?
S00L Ag0A Ag0A 50.60(11) . 3_665 ?
S00L Ag0A Ag0A 50.63(11) 2_655 2_655 ?
S00L Ag0A Ag0A 105.80(11) . 2_655 ?
S00L Ag0A S00K 112.98(14) . . ?
S00L Ag0A S00K 115.01(15) 2_655 . ?
S00L Ag0A S00L 130.2(2) 2_655 . ?
S00D Ag0B S00H 108.81(12) 3_665 . ?
S00D Ag0B S00K 109.82(12) 3_665 . ?
P00J Ag0B S00D 114.23(13) . 3_665 ?
P00J Ag0B S00H 107.47(13) . . ?
P00J Ag0B S00K 105.79(13) . . ?
S00K Ag0B S00H 110.67(13) . . ?
Ag03 S00C Ag06 73.68(11) 2_655 3_665 ?
Ag03 S00C Ag07 87.84(12) 2_655 . ?
Ag06 S00C Ag07 139.48(15) 3_665 . ?
C00O S00C Ag03 101.8(3) . 2_655 ?
C00O S00C Ag06 112.8(3) . 3_665 ?
C00O S00C Ag07 106.0(3) . . ?
Ag04 S00D Ag09 75.57(11) . 2_655 ?
Ag04 S00D Ag0B 92.52(12) . 2_655 ?
Ag0B S00D Ag09 142.37(16) 2_655 2_655 ?
C00N S00D Ag04 107.3(3) . . ?
C00N S00D Ag09 120.5(4) . 2_655 ?
C00N S00D Ag0B 97.0(4) . 2_655 ?
Ag09 S00E Ag08 77.15(11) . . ?
C00Y S00E Ag08 109.9(4) . . ?
C00Y S00E Ag09 104.7(4) . . ?
Ag09 S00F Ag06 80.23(11) . . ?
C011 S00F Ag06 109.5(3) . . ?
C011 S00F Ag09 103.3(4) . . ?
C01I P00G Ag07 114.5(5) 2_655 . ?
C01I P00G Ag07 114.5(5) . . ?
C01I P00G Ag07 114.5(5) 3_665 . ?
C01I P00G C01I 104.0(6) 2_655 . ?
C01I P00G C01I 104.0(6) 2_655 3_665 ?
C01I P00G C01I 104.0(6) . 3_665 ?
Ag02 S00H Ag08 76.23(11) . 3_665 ?
Ag02 S00H Ag0B 92.34(12) . . ?
Ag08 S00H Ag0B 145.84(18) 3_665 . ?
C00W S00H Ag02 106.2(4) . . ?
C00W S00H Ag08 113.5(4) . 3_665 ?
C00W S00H Ag0B 100.5(4) . . ?
Ag06 S00I Ag08 76.90(11) . . ?
C00X S00I Ag06 111.8(4) . . ?
C00X S00I Ag08 105.5(4) . . ?
C015 P00J Ag0B 113.3(4) . . ?
C015 P00J C018 103.2(6) . . ?
C018 P00J Ag0B 116.4(4) . . ?
C01E P00J Ag0B 114.7(4) . . ?
C01E P00J C015 104.3(5) . . ?
C01E P00J C018 103.5(6) . . ?
Ag05 S00K Ag0A 81.05(12) . . ?
Ag05 S00K Ag0B 90.06(13) . . ?
Ag0A S00K Ag0B 142.55(16) . . ?
C00Z S00K Ag05 108.1(3) . . ?
C00Z S00K Ag0A 119.7(4) . . ?
C00Z S00K Ag0B 97.7(4) . . ?
Ag0A S00L Ag0A 78.76(14) 3_665 . ?
C012 S00L Ag0A 105.3(4) . 3_665 ?
C012 S00L Ag0A 107.9(4) . . ?
C00X C00S C00N 120.0 . . ?
C00S C00X S00I 121.2(5) . . ?
C00S C00X C00R 120.0 . . ?
C00R C00X S00I 118.7(5) . . ?
C017 C00R C00X 120.0 . . ?
C00R C017 C00U 120.0 . . ?
C00N C00U C017 120.0 . . ?
C00S C00N S00D 120.4(5) . . ?
C00U C00N S00D 119.0(5) . . ?
C00U C00N C00S 120.0 . . ?
C00T C00Z S00K 121.3(5) . . ?
C00T C00Z C013 120.0 . . ?
C013 C00Z S00K 117.9(5) . . ?
C00Z C00T C00Y 120.0 . . ?
C00T C00Y S00E 121.0(5) . . ?
C01D C00Y S00E 119.0(5) . . ?
C01D C00Y C00T 120.0 . . ?
C00Y C01D C010 120.0 . . ?
C013 C010 C01D 120.0 . . ?
C010 C013 C00Z 120.0 . . ?
C00P C011 S00F 119.9(5) . . ?
C00P C011 C00V 120.0 . . ?
C00V C011 S00F 120.0(5) . . ?
C00O C00P C011 120.0 . . ?
C00P C00O S00C 120.4(5) . . ?
C00Q C00O S00C 119.4(5) . . ?
C00Q C00O C00P 120.0 . . ?
C00O C00Q C016 120.0 . . ?
C00Q C016 C00V 120.0 . . ?
C016 C00V C011 120.0 . . ?
C012 C014 C00W 120.0 . . ?
C014 C012 S00L 122.2(6) . . ?
C014 C012 C01L 120.0 . . ?
C01L C012 S00L 117.7(6) . . ?
C01F C01L C012 120.0 . . ?
C01L C01F C01J 120.0 . . ?
C00W C01J C01F 120.0 . . ?
C014 C00W S00H 120.6(6) . . ?
C01J C00W S00H 118.8(6) . . ?
C01J C00W C014 120.0 . . ?
C01M C015 P00J 122.7(6) . . ?
C01M C015 C01A 120.0 . . ?
C01A C015 P00J 117.3(6) . . ?
C01K C01M C015 120.0 . . ?
C01M C01K C01B 120.0 . . ?
C01K C01B C01G 120.0 . . ?
C01A C01G C01B 120.0 . . ?
C01G C01A C015 120.0 . . ?
C022 C018 P00J 124.3(7) . . ?
C022 C018 C01C 120.0 . . ?
C01C C018 P00J 115.6(7) . . ?
C018 C022 C3 120.0 . . ?
C01S C3 C022 120.0 . . ?
C3 C01S C01Q 120.0 . . ?
C01C C01Q C01S 120.0 . . ?
C01Q C01C C018 120.0 . . ?
C01H C01E P00J 122.5(6) . . ?
C01H C01E C01Z 120.0 . . ?
C01Z C01E P00J 117.3(6) . . ?
C01E C01H C01Y 120.0 . . ?
C026 C01Y C01H 120.0 . . ?
C01Y C026 C021 120.0 . . ?
C01Z C021 C026 120.0 . . ?
C021 C01Z C01E 120.0 . . ?
C01V C01I P00G 116.7(9) . . ?
C01V C01I C01X 120.0 . . ?
C01X C01I P00G 123.3(8) . . ?
C01N C01V C01I 120.0 . . ?
C01V C01N C4 120.0 . . ?
C5 C4 C01N 120.0 . . ?
C4 C5 C01X 120.0 . . ?
C5 C01X C01I 120.0 . . ?
O1 Na1 O0AA 82.3(11) . . ?
O1 Na1 O10 93.0(11) . . ?
O4 Na1 O1 100.0(11) . . ?
O4 Na1 O2 101.4(11) . . ?
O4 Na1 O0AA 113.2(12) . . ?
O4 Na1 O10 82.5(11) . . ?
O2 Na1 O1 158.4(12) . . ?
O2 Na1 O0AA 86.5(11) . . ?
O2 Na1 O10 92.9(11) . . ?
C0AA O1 Na1 157(2) . . ?
O1 C0AA C7 127(2) . . ?
O1 C0AA N10 125(2) . . ?
N10 C0AA C7 108(2) . . ?
C12 C7 C0AA 105.3(17) . . ?
C0AA N10 C11 111.6(19) . . ?
C0AA N10 C31 122(2) . . ?
C31 N10 C11 125(3) . . ?
N10 C11 C12 104.5(17) . . ?
C7 C12 C11 106.4(15) . . ?
C6 N3 C9 122(3) . . ?
C6 N3 C17 109(3) . . ?
C17 N3 C9 126(3) . . ?
N3 C6 C25 113(3) . . ?
O0AA C6 N3 123(2) . . ?
O0AA C6 C25 122(3) . . ?
N3 C17 C22 101(3) . . ?
C25 C22 C17 105(2) . . ?
C22 C25 C6 95(2) . . ?
C4AA N2AA C3AA 123(2) . . ?
C5AA N2AA C3AA 110(2) . . ?
C5AA N2AA C4AA 126(3) . . ?
C8 N0AA C18 109(3) . . ?
C8 N0AA C24 124(3) . . ?
C18 N0AA C24 121(3) . . ?
C6AA C3AA N2AA 100(2) . . ?
N0AA C8 C16 108(3) . . ?
N0AA C8 O4 120(2) . . ?
O4 C8 C16 131(3) . . ?
C16 C10 C18 101(2) . . ?
N2AA C5AA C20 113(3) . . ?
O2 C5AA N2AA 122(2) . . ?
O2 C5AA C20 124(3) . . ?
C3AA C6AA C20 113(2) . . ?
C10 C16 C8 109(2) . . ?
C10 C18 N0AA 103(2) . . ?
C5AA C20 C6AA 101(2) . . ?
C8 O4 Na1 153(3) . . ?
C5AA O2 Na1 145(3) . . ?
C6 O0AA Na1 120(2) . . ?
C30 N7AA C1AA 107(2) . . ?
C30 N7AA C60 116.2(16) . . ?
N7AA C30 C83 99.7(11) . . ?
C30 C83 C2AA 115.0(12) . . ?

_smtbx_masks_special_details     ?
loop_
_smtbx_masks_void_nr
_smtbx_masks_void_average_x
_smtbx_masks_void_average_y
_smtbx_masks_void_average_z
_smtbx_masks_void_volume
_smtbx_masks_void_count_electrons
_smtbx_masks_void_content
1 0.000 0.000 0.000 6.9 4.0 ?
2 0.000 0.000 0.090 78.8 38.3 ?
3 0.000 0.000 0.500 552.0 186.1 ?
4 0.000 0.000 0.910 78.8 25.9 ?
5 0.333 0.667 0.167 552.0 186.1 ?
6 0.333 0.667 0.756 78.8 38.3 ?
7 0.333 0.667 0.577 78.8 25.9 ?
8 0.333 0.667 0.667 6.9 4.0 ?
9 0.667 0.333 0.833 552.0 186.1 ?
10 0.667 0.333 0.423 78.8 38.3 ?
11 0.667 0.333 0.244 78.8 25.9 ?
12 0.667 0.333 0.333 6.9 4.0 ?

_shelx_res_file                  
;
TITL 1_a.res in R-3
 1.res created by SHELXL-2016/4 at 15:54:29 on 17-Jul-2019
REM Old TITL
REM SHELXT solution in R-3
REM R1 0.154, Rweak 0.003, Alpha 0.033, Orientation as input
REM Formula found by SHELXT: Ag29 S28 C205
CELL 1.54186 26.7522 26.7522 59.4238 90 90 120
ZERR 5.99994 0.001 0.001 0.0027 0 0 0
LATT 3
SYMM -Y,+X-Y,+Z
SYMM +Y-X,-X,+Z
SFAC C H Ag N Na O P S
UNIT 1314 1458 174 90 18 90 24 144
DFIX 2.25 0.1 Na1 O10
DFIX 1.25 0.01 O10 C30
DFIX 1.45 0.01 C30 C83
DFIX 1.45 0.01 C2AA C60
DFIX 1.45 0.01 C60 N7AA
DFIX 1.45 0.01 N7AA C1AA
DFIX 2.5 0.1 C30 C1AA
DFIX 2.5 0.1 O10 C83
DFIX 2.5 C60 C30
DFIX 2.5 C30 C2AA
DFIX 1.36 N7AA C30
DFIX 3.31 0.01 Na1 C30
DFIX 1.461 0.001 C12 C11
DFIX 1.461 0.001 C7 C12
DFIX 1.461 0.001 C7 C0AA
DFIX 1.461 0.001 C25 C22
DFIX 1.461 0.001 C22 C17
DFIX 1.461 0.001 C6 C25
DFIX 1.461 0.001 C83 C30
DFIX 1.461 0.001 C83 C2AA
DFIX 1.461 0.001 C60 C2AA
DFIX 1.461 0.001 C5AA C20
DFIX 1.461 0.001 C6AA C20
DFIX 1.461 0.001 C6AA C3AA
DFIX 1.461 0.001 C18 C10
DFIX 1.461 0.001 C16 C10
DFIX 1.461 0.001 C8 C16
FLAT O10 C30 N7AA C83
DELU 0.0001 0.0002 O1 C0AA
SIMU 0.01 0.02 2 C00V C011 C00P C00O C00Q C016
SIMU 0.01 0.02 2 C24 N0AA C8 C16 C10 C18 O4
SIMU 0.01 0.02 2 O0AA C6 C25 C22 C17 N3 C9
SIMU 0.01 0.02 2 C4AA N2AA O2 C5AA C20 C6AA C3AA
SIMU 0.01 0.02 2 C018 C022 C3 C01S C01Q C01C P00J
EADP Na1 O10 C30 N7AA C1AA C83 C2AA C60
EADP O1 Na1 O10 O4 O2 O0AA

L.S. 5
PLAN  10
SIZE 0.1 0.1 0.01
TEMP -153.15
list 4
ABIN
fmap 2
ACTA
REM <olex2.extras>
REM <HklSrc "%.\\1.hkl">
REM </olex2.extras>

WGHT    0.073300 3621.153320
FVAR       0.02449
AG01  3    0.666667    0.333333    0.581471    10.33333    0.01589    0.01589 =
         0.02664    0.00000    0.00000    0.00795
AG02  3    0.584224    0.364164    0.573268    11.00000    0.02128    0.02701 =
         0.03483   -0.00049   -0.00283    0.01409
AG03  3    0.738090    0.384961    0.617794    11.00000    0.02283    0.02236 =
         0.02960   -0.00212   -0.00385    0.01118
AG04  3    0.752547    0.305959    0.590607    11.00000    0.02227    0.02242 =
         0.03565    0.00158    0.00146    0.01335
AG05  3    0.598753    0.281748    0.543751    11.00000    0.02531    0.02523 =
         0.03187   -0.00338   -0.00506    0.01156
AG06  3    0.574510    0.140578    0.636213    11.00000    0.02935    0.02479 =
         0.03698    0.00227    0.00482    0.01354
AG07  3    0.666667    0.333333    0.670225    10.33333    0.02764    0.02764 =
         0.05160    0.00000    0.00000    0.01382
AG08  3    0.565238    0.092104    0.588170    11.00000    0.03043    0.02686 =
         0.03915    0.00150    0.00486    0.01371
AG09  3    0.470914    0.118575    0.603525    11.00000    0.03026    0.02792 =
         0.03273   -0.00045    0.00233    0.01331
AG0A  3    0.590643    0.281032    0.488997    11.00000    0.03990    0.03871 =
         0.03436   -0.00366   -0.00204    0.01968
AG0B  3    0.451825    0.246919    0.549060    11.00000    0.04144    0.03512 =
         0.03230   -0.00443   -0.00389    0.02308
S00C  8    0.581333    0.349277    0.656873    11.00000    0.02430    0.02773 =
         0.03238   -0.00274    0.00108    0.01232
S00D  8    0.806061    0.253037    0.586269    11.00000    0.02185    0.02932 =
         0.03391    0.00268    0.00490    0.01343
S00E  8    0.463448    0.046080    0.575961    11.00000    0.02988    0.02311 =
         0.03792   -0.00279    0.00265    0.00973
S00F  8    0.472680    0.113727    0.644701    11.00000    0.02429    0.02437 =
         0.03242    0.00522    0.00601    0.00818
P00G  7    0.666667    0.333333    0.713120    10.33333    0.03455    0.03455 =
         0.04825    0.00000    0.00000    0.01728
S00H  8    0.496503    0.357081    0.557471    11.00000    0.02561    0.03046 =
         0.04487   -0.00879   -0.01003    0.01640
S00I  8    0.606902    0.073977    0.622928    11.00000    0.03361    0.02346 =
         0.04182    0.00647    0.01004    0.01622
P00J  7    0.356413    0.213129    0.530831    11.00000    0.03156    0.03059 =
         0.03428   -0.00512   -0.00168    0.01686
S00K  8    0.513836    0.229957    0.519670    11.00000    0.02662    0.03032 =
         0.03461   -0.00357   -0.00387    0.01301
S00L  8    0.591927    0.367280    0.473860    11.00000    0.04402    0.04890 =
         0.03512    0.00359   -0.00627    0.02384
AFIX  66
C00S  1    0.712031    0.163836    0.607666    11.00000    0.03348    0.02705 =
         0.04324   -0.00282    0.00522    0.01746
AFIX  43
H00S  2    0.691217    0.182341    0.603160    11.00000   -1.20000
AFIX  65
C00X  1    0.683550    0.110552    0.618385    11.00000    0.04146    0.03379 =
         0.03486    0.00024    0.00544    0.02666
C00R  1    0.714004    0.083476    0.624979    11.00000    0.04058    0.03049 =
         0.03717    0.00904   -0.00074    0.02259
AFIX  43
H00R  2    0.694538    0.047059    0.632305    11.00000   -1.20000
AFIX  65
C017  1    0.772940    0.109685    0.620855    11.00000    0.03810    0.03649 =
         0.04772    0.00319   -0.00868    0.02712
AFIX  43
H017  2    0.793754    0.091180    0.625361    11.00000   -1.20000
AFIX  65
C00U  1    0.801422    0.162969    0.610136    11.00000    0.02853    0.03624 =
         0.03088    0.00049    0.00506    0.02355
AFIX  43
H00U  2    0.841703    0.180882    0.607317    11.00000   -1.20000
AFIX  65
C00N  1    0.770969    0.190045    0.603542    11.00000    0.02842    0.02922 =
         0.02979    0.00086    0.00726    0.01547
AFIX  66
C00Z  1    0.484262    0.154258    0.524340    11.00000    0.01735    0.03586 =
         0.02781   -0.01092   -0.01099    0.01098
C00T  1    0.489750    0.133145    0.545009    11.00000    0.01532    0.02676 =
         0.03833   -0.00526   -0.00098    0.00474
AFIX  43
H00T  2    0.514548    0.159012    0.556205    11.00000   -1.20000
AFIX  65
C00Y  1    0.458956    0.074186    0.549298    11.00000    0.02060    0.03136 =
         0.03167   -0.00311   -0.00115    0.01110
C01D  1    0.422673    0.036338    0.532917    11.00000    0.04663    0.02524 =
         0.05670   -0.02938   -0.01556    0.01169
AFIX  43
H01D  2    0.401627   -0.003959    0.535848    11.00000   -1.20000
AFIX  65
C010  1    0.417185    0.057449    0.512247    11.00000    0.05491    0.04313 =
         0.03937   -0.01899   -0.02598    0.01967
AFIX  43
H010  2    0.392387    0.031582    0.501051    11.00000   -1.20000
AFIX  65
C013  1    0.447978    0.116409    0.507958    11.00000    0.03658    0.02768 =
         0.04620   -0.00922   -0.01587    0.00934
AFIX  43
H013  2    0.444227    0.130838    0.493832    11.00000   -1.20000
AFIX  66
C011  1    0.470409    0.176034    0.653398    11.00000    0.02765    0.02671 =
         0.03238    0.00186    0.00045    0.01427
C00P  1    0.519235    0.230286    0.651320    11.00000    0.02428    0.02719 =
         0.02413    0.00700    0.00449    0.01350
AFIX  43
H00P  2    0.554056    0.233913    0.645596    11.00000   -1.20000
AFIX  65
C00O  1    0.517113    0.279231    0.657616    11.00000    0.02321    0.02877 =
         0.02217    0.00370    0.00194    0.00999
C00Q  1    0.466164    0.273926    0.665991    11.00000    0.03025    0.03433 =
         0.02931   -0.00372    0.00529    0.01794
AFIX  43
H00Q  2    0.464714    0.307378    0.670294    11.00000   -1.20000
AFIX  65
C016  1    0.417338    0.219674    0.668069    11.00000    0.02608    0.03495 =
         0.03702   -0.00025    0.01064    0.01720
AFIX  43
H016  2    0.382517    0.216048    0.673793    11.00000   -1.20000
AFIX  65
C00V  1    0.419459    0.170728    0.661773    11.00000    0.02479    0.02878 =
         0.03724    0.00451    0.01049    0.00957
AFIX  43
H00V  2    0.386088    0.133650    0.663193    11.00000   -1.20000
AFIX  66
C014  1    0.546804    0.371214    0.515671    11.00000    0.03391    0.03422 =
         0.03139   -0.00528   -0.00790    0.01776
AFIX  43
H014  2    0.563730    0.349941    0.521400    11.00000   -1.20000
AFIX  65
C012  1    0.554222    0.387741    0.493188    11.00000    0.03943    0.02381 =
         0.04800    0.00020   -0.01120    0.01596
C01L  1    0.529455    0.418866    0.484805    11.00000    0.04614    0.03045 =
         0.05445    0.00410   -0.02600    0.01167
AFIX  43
H01L  2    0.534525    0.430161    0.469439    11.00000   -1.20000
AFIX  65
C01F  1    0.497272    0.433463    0.498905    11.00000    0.06596    0.04192 =
         0.06712    0.00007   -0.02235    0.04075
AFIX  43
H01F  2    0.480345    0.454735    0.493175    11.00000   -1.20000
AFIX  65
C01J  1    0.489853    0.416936    0.521388    11.00000    0.03614    0.04045 =
         0.07238   -0.00252   -0.01561    0.02377
AFIX  43
H01J  2    0.467857    0.426913    0.531024    11.00000   -1.20000
AFIX  65
C00W  1    0.514619    0.385812    0.529771    11.00000    0.02940    0.02731 =
         0.05026   -0.00597   -0.01931    0.01988
AFIX  66
C015  1    0.360662    0.220128    0.500119    11.00000    0.02965    0.02530 =
         0.03078   -0.00417    0.00293    0.01408
C01M  1    0.318915    0.179338    0.485912    11.00000    0.04479    0.04937 =
         0.03805   -0.01679   -0.01469    0.02602
AFIX  43
H01M  2    0.287124    0.145589    0.492023    11.00000   -1.20000
AFIX  65
C01K  1    0.323685    0.187926    0.462762    11.00000    0.05113    0.05026 =
         0.05439   -0.00790   -0.00907    0.02944
AFIX  43
H01K  2    0.295153    0.160047    0.453053    11.00000   -1.20000
AFIX  65
C01B  1    0.370201    0.237304    0.453820    11.00000    0.09385    0.06101 =
         0.02434   -0.01696   -0.01704    0.05652
AFIX  43
H01B  2    0.373460    0.243174    0.437998    11.00000   -1.20000
AFIX  65
C01G  1    0.411947    0.278095    0.468027    11.00000    0.05626    0.07379 =
         0.03837    0.00514   -0.00333    0.03375
AFIX  43
H01G  2    0.443738    0.311844    0.461915    11.00000   -1.20000
AFIX  65
C01A  1    0.407178    0.269508    0.491176    11.00000    0.04058    0.04694 =
         0.04750   -0.00236   -0.00697    0.01786
AFIX  43
H01A  2    0.435710    0.297387    0.500886    11.00000   -1.20000
AFIX  66
C018  1    0.301858    0.137140    0.535210    11.00000    0.04170    0.03888 =
         0.05538   -0.00100    0.00329    0.02201
C022  1    0.243144    0.116943    0.537684    11.00000    0.04867    0.04883 =
         0.09124   -0.00168    0.00283    0.01752
AFIX  43
H022  2    0.229216    0.143373    0.537960    11.00000   -1.20000
AFIX  65
C3    1    0.204807    0.058073    0.539756    11.00000    0.05606    0.05765 =
         0.10813   -0.00454    0.00903    0.01847
AFIX  43
H3    2    0.164678    0.044269    0.541447    11.00000   -1.20000
AFIX  65
C01S  1    0.225185    0.019400    0.539353    11.00000    0.06555    0.05009 =
         0.09748   -0.00511    0.00772    0.01933
AFIX  43
H01S  2    0.198983   -0.020834    0.540768    11.00000   -1.20000
AFIX  65
C01Q  1    0.283899    0.039598    0.536878    11.00000    0.06497    0.04474 =
         0.08443    0.00169    0.00169    0.01964
AFIX  43
H01Q  2    0.297826    0.013166    0.536602    11.00000   -1.20000
AFIX  65
C01C  1    0.322236    0.098467    0.534806    11.00000    0.05220    0.04039 =
         0.06316    0.00397    0.00076    0.02420
AFIX  43
H01C  2    0.362365    0.112271    0.533115    11.00000   -1.20000
AFIX  66
C01E  1    0.319681    0.251698    0.539459    11.00000    0.03264    0.03646 =
         0.04640    0.00644    0.01441    0.02399
C01H  1    0.288437    0.265458    0.524500    11.00000    0.04929    0.06329 =
         0.05125    0.00463   -0.00195    0.04215
AFIX  43
H01H  2    0.288565    0.257817    0.508894    11.00000   -1.20000
AFIX  65
C01Y  1    0.257007    0.290398    0.532374    11.00000    0.06564    0.08824 =
         0.07362   -0.00589   -0.01454    0.06010
AFIX  43
H01Y  2    0.235653    0.299803    0.522149    11.00000   -1.20000
AFIX  65
C026  1    0.256820    0.301578    0.555208    11.00000    0.07327    0.08702 =
         0.07250    0.00874    0.00588    0.06599
AFIX  43
H026  2    0.235339    0.318623    0.560589    11.00000   -1.20000
AFIX  65
C021  1    0.288064    0.287818    0.570168    11.00000    0.12037    0.09512 =
         0.06462    0.00886    0.01603    0.08662
AFIX  43
H021  2    0.287936    0.295459    0.585774    11.00000   -1.20000
AFIX  65
C01Z  1    0.319494    0.262878    0.562294    11.00000    0.06116    0.07833 =
         0.05326    0.00940    0.01611    0.05552
AFIX  43
H01Z  2    0.340848    0.253473    0.572518    11.00000   -1.20000
AFIX  66
C01I  1    0.597112    0.282503    0.725889    11.00000    0.05839    0.04443 =
         0.04800   -0.00541   -0.00576    0.00496
C01V  1    0.547919    0.272199    0.714146    11.00000    0.06356    0.07209 =
         0.06068    0.00028   -0.01162    0.01044
AFIX  43
H01V  2    0.551429    0.291736    0.700376    11.00000   -1.20000
AFIX  65
C01N  1    0.493592    0.233308    0.722550    11.00000    0.05429    0.08870 =
         0.05373    0.01430    0.00812    0.02178
AFIX  43
H01N  2    0.459971    0.226266    0.714524    11.00000   -1.20000
AFIX  65
C4    1    0.488456    0.204722    0.742698    11.00000    0.07595    0.11309 =
         0.09020    0.04204   -0.01046    0.00213
AFIX  43
H4    2    0.451326    0.178142    0.748442    11.00000   -1.20000
AFIX  65
C5    1    0.537649    0.215025    0.754441    11.00000    0.08707    0.19109 =
         0.06838    0.06865    0.02353    0.02133
AFIX  43
H5    2    0.534139    0.195487    0.768211    11.00000   -1.20000
AFIX  65
C01X  1    0.591977    0.253916    0.746037    11.00000    0.09071    0.14977 =
         0.04648    0.02412    0.01976    0.06438
AFIX  43
H01X  2    0.625597    0.260958    0.754064    11.00000   -1.20000
AFIX   0

NA1   5    0.212192   -0.202289    0.611221    11.00000    0.14019    0.11212 =
         0.12313   -0.00340    0.00505    0.03983
O1    6    0.270758   -0.105121    0.607118    11.00000    0.14019    0.11212 =
         0.12313   -0.00340    0.00505    0.03983
C0AA  1    0.284435   -0.052633    0.607202    11.00000    0.04925    0.11058 =
         0.06797   -0.02674   -0.00401    0.02423
C7    1    0.305634   -0.012573    0.588221    11.00000    0.05104    0.05863 =
         0.05466   -0.00917    0.00187    0.01775
AFIX  23
H7A   2    0.345058   -0.003507    0.583940    11.00000   -1.20000
H7B   2    0.279913   -0.029252    0.575029    11.00000   -1.20000
AFIX   0
N10   4    0.279810   -0.023961    0.625321    11.00000    0.16520    0.07208 =
         0.07340    0.01394    0.02681    0.06702
C11   1    0.302390    0.035359    0.620656    11.00000    0.06246    0.07587 =
         0.08567   -0.01837    0.00051    0.04259
AFIX  23
H11A  2    0.341086    0.058829    0.627476    11.00000   -1.20000
H11B  2    0.276547    0.048862    0.626531    11.00000   -1.20000
AFIX   0
C12   1    0.305750    0.039202    0.596122    11.00000    0.05446    0.03753 =
         0.08638   -0.01358    0.01875    0.00092
AFIX  23
H12A  2    0.272242    0.040826    0.589922    11.00000   -1.20000
H12B  2    0.341552    0.074292    0.591344    11.00000   -1.20000
AFIX   0
C31   1    0.264080   -0.049560    0.646728    11.00000    0.45462    0.18996 =
         0.10978    0.06444    0.13121    0.23067
AFIX 137
H31A  2    0.293537   -0.058173    0.652174    11.00000   -1.50000
H31B  2    0.226829   -0.085404    0.645751    11.00000   -1.50000
H31C  2    0.260909   -0.022948    0.657183    11.00000   -1.50000
AFIX   0
N3    4    0.098386   -0.164675    0.622587    11.00000    0.12209    0.10494 =
         0.10629   -0.01966    0.01113    0.05878
C6    1    0.129357   -0.149799    0.604627    11.00000    0.12286    0.10448 =
         0.11264   -0.01774    0.01210    0.05631
C9    1    0.068918   -0.224860    0.631193    11.00000    0.12880    0.10905 =
         0.08791   -0.00723    0.00291    0.03924
AFIX 137
H9A   2    0.080722   -0.247976    0.622241    11.00000   -1.50000
H9B   2    0.027025   -0.241424    0.630044    11.00000   -1.50000
H9C   2    0.079562   -0.224890    0.646971    11.00000   -1.50000
AFIX   0
C17   1    0.084200   -0.123707    0.627647    11.00000    0.12648    0.10251 =
         0.11467   -0.01912    0.01238    0.05878
AFIX  23
H17A  2    0.085758   -0.116772    0.644064    11.00000   -1.20000
H17B  2    0.045311   -0.134466    0.621957    11.00000   -1.20000
AFIX   0
C22   1    0.129244   -0.073542    0.615761    11.00000    0.12987    0.11130 =
         0.11901   -0.01786    0.01423    0.05027
AFIX  23
H22A  2    0.116951   -0.044819    0.612906    11.00000   -1.20000
H22B  2    0.165432   -0.054980    0.624618    11.00000   -1.20000
AFIX   0
C25   1    0.137386   -0.096400    0.594607    11.00000    0.12547    0.10754 =
         0.12149   -0.01694    0.01073    0.05397
AFIX  23
H25A  2    0.176431   -0.072203    0.588173    11.00000   -1.20000
H25B  2    0.107571   -0.103165    0.583250    11.00000   -1.20000
AFIX   0
N2AA  4    0.129179   -0.326431    0.565163    11.00000    0.11829    0.06836 =
         0.09090    0.00864    0.01655    0.02787
N0AA  4    0.150342   -0.272921    0.673329    11.00000    0.16070    0.09302 =
         0.11975   -0.01655    0.02977    0.03589
C3AA  1    0.076123   -0.369180    0.552257    11.00000    0.12459    0.06749 =
         0.08642    0.00418    0.01747    0.02069
AFIX  23
H3AA  2    0.058458   -0.349897    0.543895    11.00000   -1.20000
H3AB  2    0.084670   -0.392636    0.541741    11.00000   -1.20000
AFIX   0
C8    1    0.177742   -0.220959    0.666809    11.00000    0.14759    0.09292 =
         0.11548   -0.01403    0.02268    0.04581
C4AA  1    0.180974   -0.284195    0.554391    11.00000    0.10106    0.07673 =
         0.10320    0.00950    0.03508    0.02608
AFIX 137
H4AA  2    0.177702   -0.250257    0.550667    11.00000   -1.50000
H4AB  2    0.186967   -0.300498    0.540570    11.00000   -1.50000
H4AC  2    0.213784   -0.272855    0.564547    11.00000   -1.50000
AFIX   0
C10   1    0.149599   -0.221460    0.704742    11.00000    0.14315    0.08676 =
         0.11069   -0.02581    0.03015    0.05658
AFIX  23
H10A  2    0.125578   -0.208516    0.712719    11.00000   -1.20000
H10B  2    0.177106   -0.223011    0.715469    11.00000   -1.20000
AFIX   0
C5AA  1    0.116414   -0.327151    0.587026    11.00000    0.12947    0.08476 =
         0.09558    0.00474    0.01071    0.02986
C6AA  1    0.039944   -0.403575    0.571011    11.00000    0.13201    0.07811 =
         0.08552   -0.00009    0.01710    0.01505
AFIX  23
H6AA  2    0.040653   -0.440179    0.571815    11.00000   -1.20000
H6AB  2   -0.000385   -0.413313    0.568132    11.00000   -1.20000
AFIX   0
C16   1    0.179302   -0.184597    0.685451    11.00000    0.14549    0.08650 =
         0.11082   -0.02437    0.02720    0.05605
AFIX  23
H16A  2    0.219817   -0.156666    0.689464    11.00000   -1.20000
H16B  2    0.160065   -0.162688    0.680995    11.00000   -1.20000
AFIX   0
C18   1    0.114212   -0.276896    0.693543    11.00000    0.15334    0.09126 =
         0.11777   -0.01948    0.02978    0.04650
AFIX  23
H18A  2    0.076488   -0.281774    0.688895    11.00000   -1.20000
H18B  2    0.107600   -0.309401    0.703448    11.00000   -1.20000
AFIX   0
C20   1    0.058561   -0.373880    0.592636    11.00000    0.13483    0.08739 =
         0.09082    0.00611    0.01320    0.01964
AFIX  23
H20A  2    0.033259   -0.358837    0.597616    11.00000   -1.20000
H20B  2    0.059682   -0.399421    0.604437    11.00000   -1.20000
AFIX   0
C24   1    0.131815   -0.326478    0.657510    11.00000    0.19444    0.10700 =
         0.14787   -0.02067    0.03284    0.00647
AFIX 137
H24A  2    0.166269   -0.324606    0.650895    11.00000   -1.50000
H24B  2    0.106922   -0.326129    0.645485    11.00000   -1.50000
H24C  2    0.110707   -0.362082    0.666289    11.00000   -1.50000
AFIX   0
O4    6    0.205749   -0.208232    0.648082    11.00000    0.14019    0.11212 =
         0.12313   -0.00340    0.00505    0.03983
O2    6    0.153088   -0.294631    0.601223    11.00000    0.14019    0.11212 =
         0.12313   -0.00340    0.00505    0.03983
O0AA  6    0.143923   -0.182424    0.594550    11.00000    0.14019    0.11212 =
         0.12313   -0.00340    0.00505    0.03983
PART 1
O10   6    0.287983   -0.217097    0.617455    11.00000    0.14019    0.11212 =
         0.12313   -0.00340    0.00505    0.03983
PART 0
PART 2
C1AA  1    0.369885   -0.227156    0.638953    11.00000    0.14019    0.11212 =
         0.12313   -0.00340    0.00505    0.03983
AFIX 137
H1AA  2    0.403378   -0.209468    0.649017    11.00000   -1.50000
H1AB  2    0.356941   -0.268273    0.637150    11.00000   -1.50000
H1AC  2    0.338573   -0.222783    0.645406    11.00000   -1.50000
AFIX   0
C2AA  1    0.419531   -0.153227    0.582681    11.00000    0.14019    0.11212 =
         0.12313   -0.00340    0.00505    0.03983
AFIX  23
H2AA  2    0.442222   -0.110687    0.581240    11.00000   -1.20000
H2AB  2    0.424655   -0.170856    0.568863    11.00000   -1.20000
AFIX   0
C60   1    0.437109   -0.172614    0.602597    11.00000    0.14019    0.11212 =
         0.12313   -0.00340    0.00505    0.03983
AFIX  23
H60A  2    0.469841   -0.139649    0.610269    11.00000   -1.20000
H60B  2    0.448701   -0.201240    0.598475    11.00000   -1.20000
AFIX   0
PART 0
N7AA  4    0.385912   -0.198782    0.617046    11.00000    0.14019    0.11212 =
         0.12313   -0.00340    0.00505    0.03983
C30   1    0.336268   -0.199952    0.608387    11.00000    0.14019    0.11212 =
         0.12313   -0.00340    0.00505    0.03983
C83   1    0.358570   -0.172691    0.586563    11.00000    0.14019    0.11212 =
         0.12313   -0.00340    0.00505    0.03983
AFIX  23
H83A  2    0.352742   -0.139077    0.585161    11.00000   -1.20000
H83B  2    0.335583   -0.200491    0.574591    11.00000   -1.20000
AFIX   0
HKLF 4


REM  1_a.res in R-3
REM R1 =  0.0716 for    9592 Fo > 4sig(Fo)  and  0.1260 for all   14834 data
REM    771 parameters refined using    233 restraints

END

WGHT      0.0734   3616.6011

REM Highest difference peak  3.372,  deepest hole -1.934,  1-sigma level  0.272
Q1    1   0.5609  0.3235  0.5949  11.00000  0.05    3.03
Q2    1   0.6667  0.3333  0.6557  10.33333  0.05    3.00
Q3    1   0.7322  0.3397  0.6204  11.00000  0.05    2.98
Q4    1   0.5993  0.3301  0.5485  11.00000  0.05    2.86
Q5    1   0.4955  0.0968  0.5893  11.00000  0.05    2.75
Q6    1   0.7729  0.3480  0.5765  11.00000  0.05    2.59
Q7    1   0.5422  0.1434  0.6390  11.00000  0.05    2.56
Q8    1   0.6115  0.1059  0.6052  11.00000  0.05    2.01
Q9    1   0.5969  0.3243  0.4909  11.00000  0.05    1.81
Q10   1   0.6667  0.3333  0.5997  10.33333  0.05    1.54
;
_shelx_res_checksum              27255
_shelx_fab_file                  
;
0 0 6 174.2314 33.6567
0 0 9 -108.1166 -29.0908
0 0 12 87.9072 -26.6112
0 0 15 33.8310 57.9261
0 0 18 -57.5310 -50.7352
0 0 21 55.9249 36.1706
0 0 24 -15.6814 -19.4004
0 0 27 33.1393 -1.1731
0 0 30 -44.5117 11.5548
0 0 33 13.8023 -0.5831
0 0 36 23.8034 -20.2786
0 0 39 11.0581 28.7161
0 0 42 -13.6325 -20.8060
0 0 45 8.5828 2.7374
0 0 48 -20.5574 17.3309
0 0 51 40.8053 -31.7272
0 0 54 -16.8628 28.2596
0 0 57 -3.2092 -7.7416
0 0 60 8.3157 -1.5186
0 0 63 8.3228 -11.0017
0 0 66 -4.2550 17.2935
0 1 -70 -15.7944 -19.1186
0 1 -67 19.2690 8.9349
0 1 -64 -2.3718 -6.5641
0 1 -61 2.1864 8.7390
0 1 -58 10.3777 -0.9646
0 1 -55 -10.3558 1.7134
0 1 -52 -3.7329 -18.8464
0 1 -49 40.9089 28.4326
0 1 -46 -31.3706 -16.1994
0 1 -43 -5.5137 -7.4975
0 1 -40 20.3564 26.1104
0 1 -37 8.1251 -28.9457
0 1 -34 6.2352 15.4154
0 1 -31 12.3889 9.3597
0 1 -28 -43.5282 -23.3793
0 1 -25 42.0399 7.1586
0 1 -22 -2.7906 29.0012
0 1 -19 32.8212 -50.5440
0 1 -16 -61.8236 43.3842
0 1 -13 70.2190 -29.8990
0 1 -10 131.2416 8.0986
0 1 -7 -304.6599 39.4322
0 1 -4 280.1344 -52.2572
0 1 5 -445.5584 -21.4193
0 1 8 120.9559 4.2122
0 1 11 51.2649 4.1182
0 1 14 -7.1283 -36.6198
0 1 17 13.5264 54.9413
0 1 20 -15.9123 -32.1269
0 1 23 50.8570 0.5874
0 1 26 -29.7863 10.0601
0 1 29 15.9351 -2.6301
0 1 32 -17.2367 -8.7128
0 1 35 8.0715 17.3330
0 1 38 31.5484 -20.2814
0 1 41 2.3256 10.8276
0 1 44 -31.6591 4.4784
0 1 47 23.0092 -13.1637
0 1 50 2.0983 11.3101
0 1 53 5.1002 -10.1922
0 1 56 -3.2676 13.9172
0 1 59 3.1027 -8.9789
0 1 62 -1.0925 0.4889
0 1 65 17.6744 -8.7826
0 1 68 -9.0754 18.4580
0 1 71 1.7174 -12.4487
0 2 -71 -9.3837 1.1430
0 2 -68 1.6402 -8.2153
0 2 -65 10.8824 2.7919
0 2 -62 -0.2570 2.6302
0 2 -59 1.3433 3.0548
0 2 -56 5.0098 -2.8561
0 2 -53 -9.4881 -3.2097
0 2 -50 22.2413 -0.0568
0 2 -47 -1.0361 9.2119
0 2 -44 -15.4410 -11.5000
0 2 -41 2.0556 4.5470
0 2 -38 25.9536 5.1958
0 2 -35 3.3236 -10.3682
0 2 -32 -4.0674 10.9021
0 2 -29 3.4372 -2.7103
0 2 -26 -21.6739 -11.0985
0 2 -23 46.0172 15.0142
0 2 -20 -14.1264 1.7009
0 2 -17 10.1487 -22.2099
0 2 -14 -5.2233 19.0170
0 2 -11 76.3395 -6.7364
0 2 -8 17.1992 9.5987
0 2 -5 -249.3802 6.1113
0 2 -2 303.2475 -37.5544
0 2 1 -106.8724 17.3178
0 2 4 157.2910 28.4437
0 2 7 -233.0967 -25.0094
0 2 10 116.1173 1.6709
0 2 13 44.2057 1.9364
0 2 16 -33.7830 -10.8875
0 2 19 18.1905 25.3002
0 2 22 9.2161 -19.1936
0 2 25 20.0092 -2.4059
0 2 28 -19.0739 15.5401
0 2 31 -2.2830 -11.1929
0 2 34 11.0506 -0.6079
0 2 37 4.7586 8.9315
0 2 40 26.3974 -12.4389
0 2 43 -19.3321 7.2987
0 2 46 -9.5815 3.9655
0 2 49 21.8076 -11.9897
0 2 52 1.2524 7.6973
0 2 55 -5.1640 1.8236
0 2 58 5.8325 -0.6434
0 2 61 2.6300 -4.1868
0 2 64 -1.7153 -0.8411
0 2 67 17.5625 0.6418
0 2 70 -14.6979 8.1270
0 3 -69 -7.5242 -6.2487
0 3 -66 10.2274 -0.6003
0 3 -63 0.1808 1.4423
0 3 -60 3.8836 5.4916
0 3 -57 -2.4711 -4.8123
0 3 -54 7.9522 1.2823
0 3 -51 -2.7803 -2.5291
0 3 -48 15.2426 1.6328
0 3 -45 -14.9528 4.3416
0 3 -42 -0.1101 -9.1998
0 3 -39 11.6077 7.8083
0 3 -36 19.3025 -1.0462
0 3 -33 -7.7193 -3.2409
0 3 -30 -5.5503 4.8013
0 3 -27 8.9745 -2.6630
0 3 -24 -9.9432 -5.6028
0 3 -21 38.6540 16.0572
0 3 -18 -29.7252 -15.4302
0 3 -15 35.4967 -2.0114
0 3 -12 8.9306 12.5428
0 3 -9 58.1414 -3.1651
0 3 -6 -124.1079 4.4118
0 3 -3 1.0169 -9.4433
0 3 0 192.2047 -14.9963
0 3 3 -80.2880 27.7366
0 3 6 4.1685 1.4376
0 3 9 -62.7386 -20.1691
0 3 12 84.5402 12.5684
0 3 15 2.5506 -10.2943
0 3 18 -10.4909 7.7406
0 3 21 9.3330 5.9611
0 3 24 29.4839 -14.6760
0 3 27 -21.5137 7.2340
0 3 30 2.8474 7.5518
0 3 33 -1.4272 -15.1886
0 3 36 16.1793 11.7981
0 3 39 3.4051 -3.6310
0 3 42 14.1212 -6.5601
0 3 45 -22.9548 12.0007
0 3 48 8.1822 -8.5142
0 3 51 16.6884 -1.4146
0 3 54 -11.5458 7.1248
0 3 57 10.6526 -1.5253
0 3 60 -4.9595 -3.8554
0 3 63 8.0821 1.1426
0 3 66 -0.3270 -2.8233
0 3 69 9.7143 5.8600
0 4 -70 6.2051 1.6872
0 4 -67 1.3838 -3.8170
0 4 -64 4.5436 0.1016
0 4 -61 -3.0716 3.0465
0 4 -58 6.0738 2.4691
0 4 -55 0.5434 -5.8529
0 4 -52 5.2834 3.0549
0 4 -49 6.0614 0.2235
0 4 -46 -14.6882 -3.1296
0 4 -43 12.6363 5.0253
0 4 -40 0.1657 -3.9601
0 4 -37 4.6657 0.3791
0 4 -34 20.2127 5.0945
0 4 -31 -16.0789 -5.7047
0 4 -28 -8.1846 1.1767
0 4 -25 29.4242 3.9962
0 4 -22 -21.0616 -6.4378
0 4 -19 32.3661 6.6353
0 4 -16 -28.5854 -5.9285
0 4 -13 82.5861 -2.0622
0 4 -10 -61.5343 12.4358
0 4 -7 54.6747 -4.2436
0 4 -4 -123.0918 -7.2857
0 4 -1 133.3329 0.9837
0 4 2 67.7056 -2.9041
0 4 5 -104.4162 13.2454
0 4 8 29.4097 -0.8545
0 4 11 -8.3005 -14.5571
0 4 14 41.7790 9.0041
0 4 17 -8.8099 -1.6292
0 4 20 20.1414 0.2188
0 4 23 -16.7705 3.5971
0 4 26 39.6767 -6.8733
0 4 29 -36.9981 3.3569
0 4 32 11.2290 4.8006
0 4 35 12.1324 -8.9446
0 4 38 3.9547 4.8418
0 4 41 5.2292 0.7843
0 4 44 0.0967 -5.2206
0 4 47 -4.4744 6.0150
0 4 50 -0.0707 -3.2893
0 4 53 17.6603 -0.9128
0 4 56 -13.5339 4.0893
0 4 59 16.7538 -1.5054
0 4 62 -15.8500 -3.3101
0 4 65 18.6797 0.6663
0 4 68 -4.3763 1.9119
0 4 71 2.7839 1.1668
0 5 -71 -9.9552 1.0145
0 5 -68 12.4142 -1.9465
0 5 -65 -4.0688 0.5875
0 5 -62 0.9023 -2.0681
0 5 -59 2.5304 4.6214
0 5 -56 1.3046 -0.6907
0 5 -53 13.8978 -3.4022
0 5 -50 -14.3190 2.4545
0 5 -47 13.1337 -0.2250
0 5 -44 -20.1775 -1.7138
0 5 -41 28.8877 1.9320
0 5 -38 -8.2905 0.8778
0 5 -35 3.2404 -3.1813
0 5 -32 12.1824 5.2562
0 5 -29 -10.1434 -5.1021
0 5 -26 -8.8429 2.9704
0 5 -23 37.6338 -0.3168
0 5 -20 -36.6363 -1.7406
0 5 -17 46.5080 0.2827
0 5 -14 -23.5483 1.7677
0 5 -11 78.2849 -1.6495
0 5 -8 -104.8689 4.4821
0 5 -5 61.6980 -2.3556
0 5 -2 -31.6492 -5.4752
0 5 1 78.9232 1.8327
0 5 4 24.3922 2.8889
0 5 7 -91.8656 4.1117
0 5 10 54.6413 -3.7309
0 5 13 -3.8855 -2.9539
0 5 16 25.8982 -0.9320
0 5 19 -18.2713 5.7011
0 5 22 41.7374 -3.3598
0 5 25 -30.6377 0.9113
0 5 28 20.6395 -1.1119
0 5 31 -11.6257 1.4130
0 5 34 4.6153 -0.0026
0 5 37 13.1076 -1.1684
0 5 40 -0.3790 -1.0434
0 5 43 5.7641 1.6679
0 5 46 -6.1038 -0.6132
0 5 49 4.8707 -0.8550
0 5 52 -4.9991 2.3782
0 5 55 20.0670 -2.2905
0 5 58 -13.8724 1.3555
0 5 61 10.4276 -0.4150
0 5 64 -7.7588 -0.6568
0 5 67 14.3482 -2.7648
0 5 70 -4.2742 6.4238
0 6 -69 -11.0789 0.3916
0 6 -66 19.8539 -2.6781
0 6 -63 -18.3754 2.0376
0 6 -60 6.2547 -2.3589
0 6 -57 11.5416 4.4884
0 6 -54 -6.9232 -1.3818
0 6 -51 17.1106 -3.3679
0 6 -48 -26.7975 3.7606
0 6 -45 19.3188 -2.2986
0 6 -42 -7.7555 -0.1915
0 6 -39 20.0366 3.0608
0 6 -36 -14.5889 -2.1284
0 6 -33 13.2599 -0.7756
0 6 -30 -5.7897 4.2096
0 6 -27 5.4798 -4.9296
0 6 -24 -8.9502 3.0998
0 6 -21 27.2334 -1.7968
0 6 -18 -29.0163 -0.8403
0 6 -15 56.3689 3.2715
0 6 -12 -29.9591 -0.5443
0 6 -9 37.2322 -2.8114
0 6 -6 -65.4488 4.1439
0 6 0 31.1792 -2.4138
0 6 3 -4.6232 0.3793
0 6 6 25.3649 3.2961
0 6 9 -57.3100 3.2796
0 6 12 47.3531 -6.7613
0 6 15 -8.6606 1.4691
0 6 18 25.1724 -0.9024
0 6 21 -15.5413 2.5419
0 6 24 30.5643 0.0785
0 6 27 -23.0563 -2.2924
0 6 30 4.2442 1.0010
0 6 33 9.9462 2.0595
0 6 36 -0.3600 -3.3324
0 6 39 2.0242 1.2060
0 6 42 9.5370 0.0079
0 6 45 -2.5703 -2.0183
0 6 48 -2.8801 3.6132
0 6 51 2.5663 -1.6579
0 6 54 3.0963 -1.0507
0 6 57 13.5119 1.3660
0 6 60 -15.2564 0.0840
0 6 63 6.8757 -1.7299
0 6 66 6.0417 1.5708
0 6 69 -0.1349 -2.7241
0 7 -70 11.1059 1.9176
0 7 -67 -11.1463 -2.5763
0 7 -64 13.3489 0.5387
0 7 -61 -18.6126 -1.1185
0 7 -58 14.4158 1.2475
0 7 -55 11.1779 3.0384
0 7 -52 -11.0138 -3.9940
0 7 -49 5.9703 -0.0196
0 7 -46 -18.3279 2.5079
0 7 -43 27.1543 -3.1492
0 7 -40 -11.6202 1.8562
0 7 -37 11.3563 2.8740
0 7 -34 -8.2932 -5.9953
0 7 -31 8.9425 5.3946
0 7 -28 -10.3179 -0.6475
0 7 -22 -17.0965 1.9273
0 7 -19 18.7324 -0.0217
0 7 -7 14.1364 -0.5398
0 7 -4 -10.5020 6.4854
0 7 -1 16.2035 -5.5271
0 7 2 43.2953 -2.0418
0 7 5 -31.6585 3.9575
0 7 8 18.4110 0.3190
0 7 11 -21.3911 1.4854
0 7 14 27.7633 -2.7308
0 7 17 -9.9333 -3.5780
0 7 20 23.8223 5.5835
0 7 23 -2.3959 -1.7077
0 7 26 0.8996 -0.2332
0 7 29 -10.3655 -0.0475
0 7 32 15.5608 0.6408
0 7 35 -1.8565 -0.5411
0 7 38 1.0031 -0.1609
0 7 41 2.9252 -0.7366
0 7 44 10.4820 -0.3494
0 7 47 -11.2143 1.4208
0 7 50 3.9358 0.3191
0 7 53 5.1590 -1.0570
0 7 56 3.4997 -0.9471
0 7 59 2.3422 2.1456
0 7 62 -7.6806 -1.1283
0 7 65 7.0291 -0.6056
0 7 68 6.0098 0.5664
0 8 -68 11.9585 -0.9026
0 8 -65 -13.4514 -3.5297
0 8 -62 4.7524 3.0964
0 8 -59 -3.0615 -2.1092
0 8 -56 12.1242 2.2541
0 8 -53 2.9505 1.4557
0 8 -50 -10.4403 -4.5117
0 8 -47 -1.0366 2.1564
0 8 -44 -3.8032 0.5149
0 8 -41 27.1713 -1.6457
0 8 -38 -22.2487 2.2443
0 8 -35 8.3757 0.1810
0 8 -32 4.1758 -3.6092
0 8 -29 -8.0476 6.4944
0 8 -26 3.6983 -5.4754
0 8 -23 14.4841 -0.2272
0 8 -11 -6.7801 -0.7111
0 8 -8 -6.4268 -4.5038
0 8 -5 1.4990 6.1422
0 8 -2 13.2405 -0.0182
0 8 1 8.8233 -5.0881
0 8 4 14.1930 1.3801
0 8 7 -12.6281 2.0312
0 8 10 10.6816 1.1848
0 8 13 -10.6053 -0.8293
0 8 16 13.5889 -1.5750
0 8 19 3.1649 -2.6781
0 8 22 15.0753 5.8054
0 8 25 -7.7613 -3.0326
0 8 28 0.2593 0.0540
0 8 31 -6.4671 1.1672
0 8 34 21.6244 -0.9778
0 8 37 -11.1324 -0.0111
0 8 40 -1.2191 -0.0949
0 8 43 14.2573 -0.9725
0 8 46 -3.8298 0.5061
0 8 49 -5.8693 2.0306
0 8 52 7.8113 -2.1347
0 8 55 6.7224 -0.0684
0 8 58 -4.3383 0.4969
0 8 61 -0.4806 0.6141
0 8 64 1.8466 -0.8627
0 8 67 5.6179 -0.1564
0 9 -66 6.3856 -3.2896
0 9 -63 -17.6226 -0.4329
0 9 -60 10.4165 0.9954
0 9 -57 5.0368 0.7288
0 9 -54 2.1147 0.7611
0 9 -51 -1.0560 -1.7076
0 9 -48 -12.4856 0.4758
0 9 -45 7.9140 -0.6033
0 9 -42 1.1439 0.0390
0 9 -39 11.3241 1.7712
0 9 -36 -12.1501 -1.3359
0 9 -33 -1.4948 0.0032
0 9 -30 9.7489 1.8064
0 9 -27 -10.4693 -1.8106
0 9 -24 13.7196 -0.8475
0 9 -21 -6.6011 1.0269
0 9 -18 -0.3793 0.9009
0 9 -15 8.9989 0.2490
0 9 -12 16.5479 -0.7785
0 9 -9 -25.5913 -1.5581
0 9 -6 15.0716 0.7727
0 9 -3 -2.8864 3.8668
0 9 0 9.8578 -4.4272
0 9 3 15.4830 0.2888
0 9 6 -14.7294 0.5687
0 9 9 12.2695 -0.2218
0 9 12 6.6308 4.2863
0 9 15 -22.3692 -4.0437
0 9 18 22.3493 -2.2440
0 9 21 7.7234 3.5920
0 9 24 4.3180 -1.1212
0 9 27 -18.9378 0.3143
0 9 30 17.6398 0.6735
0 9 33 -3.7521 -1.6470
0 9 36 3.7485 0.9970
0 9 39 0.7308 0.2953
0 9 42 -2.8029 -2.6331
0 9 45 11.5234 2.3031
0 9 48 -9.7495 0.5255
0 9 51 8.2846 -2.0447
0 9 54 2.8374 1.7375
0 9 57 -1.3079 -0.8043
0 9 60 0.1288 -0.9319
0 9 63 -0.4189 2.1909
0 9 66 3.6408 -1.1917
0 10 -67 -6.7776 0.0287
0 10 -64 4.8007 -4.2054
0 10 -61 -13.1182 3.3725
0 10 -58 16.2301 -0.4062
0 10 -55 -1.3076 -0.8296
0 10 -52 -2.5564 2.7314
0 10 -49 1.3830 -3.4442
0 10 -46 -18.4012 0.5100
0 10 -43 23.3966 1.7647
0 10 -40 -2.9328 -2.0597
0 10 -37 -8.4823 1.4969
0 10 -34 8.2296 1.2065
0 10 -31 -12.9275 -3.1716
0 10 -28 10.1172 3.5032
0 10 -25 -1.3575 -3.1093
0 10 -22 8.5688 0.1426
0 10 -19 -21.5426 3.0687
0 10 -16 25.0568 -2.1240
0 10 -13 -9.8361 0.2112
0 10 -10 15.0845 0.0807
0 10 -7 -19.7071 -1.0707
0 10 -4 8.3458 1.7463
0 10 -1 12.7585 0.8427
0 10 2 -6.1521 -2.6378
0 10 5 7.0242 0.2434
0 10 8 1.9415 0.8520
0 10 11 5.4595 0.4094
0 10 14 -4.3856 1.8026
0 10 17 -12.7073 -2.2585
0 10 20 30.4734 -3.0810
0 10 23 -9.7325 5.1011
0 10 26 4.6277 -2.0463
0 10 29 -11.2941 0.0436
0 10 32 14.2517 0.8604
0 10 35 0.2360 -1.7404
0 10 38 -4.3195 1.3303
0 10 41 3.4729 -0.6712
0 10 44 1.4936 -0.9761
0 10 47 1.2967 1.8198
0 10 50 2.0482 -0.7057
0 10 53 5.1034 -1.0097
0 10 56 0.9102 2.0411
0 10 59 -9.3783 -1.5359
0 10 62 11.1105 -1.0282
0 10 65 -2.8979 3.7049
0 11 -65 -25.2289 -0.2200
0 11 -62 16.1185 -1.3176
0 11 -59 -5.7855 1.3775
0 11 -56 5.0009 1.0230
0 11 -53 2.7974 -1.7586
0 11 -50 -10.4239 0.9397
0 11 -47 5.2778 0.5594
0 11 -44 -13.1677 -3.3247
0 11 -41 21.5008 3.5767
0 11 -38 -6.3717 -0.4670
0 11 -35 -12.8293 -2.1842
0 11 -32 9.6038 3.8556
0 11 -29 -8.2821 -3.1312
0 11 -26 9.7294 -0.6548
0 11 -23 -4.3453 3.2483
0 11 -20 4.2168 -2.8063
0 11 -17 -17.5530 1.4430
0 11 -14 24.5899 0.6217
0 11 -11 -9.2796 -2.6436
0 11 -8 4.0417 2.4915
0 11 -5 -8.0118 -0.7717
0 11 -2 3.7041 -0.5701
0 11 1 13.7719 1.6485
0 11 4 -13.3814 -0.7044
0 11 7 5.8973 -3.0597
0 11 10 16.0640 3.5521
0 11 13 -13.3350 1.4188
0 11 16 -5.1650 -3.3511
0 11 19 6.2396 1.7993
0 11 22 16.6085 -2.3767
0 11 25 -13.8384 1.4131
0 11 28 3.9511 2.6834
0 11 31 2.2781 -3.9889
0 11 34 4.9800 1.4710
0 11 37 -6.4972 0.9779
0 11 40 9.1839 -1.8953
0 11 43 -7.8036 0.6684
0 11 46 4.4088 0.6653
0 11 49 2.7236 -1.2811
0 11 52 13.9788 0.4588
0 11 55 -18.3307 1.6319
0 11 58 12.6517 -2.2731
0 11 61 -8.6036 0.6614
0 12 -63 -27.2697 -0.1590
0 12 -60 21.5681 2.3765
0 12 -57 0.7352 -1.6473
0 12 -54 -15.2510 -0.3279
0 12 -51 18.1491 3.0346
0 12 -48 -17.8284 -4.2417
0 12 -45 0.7635 2.1554
0 12 -42 6.2729 0.1360
0 12 -39 4.4247 -1.7484
0 12 -36 -10.7185 2.6510
0 12 -33 -2.0384 -0.5636
0 12 -30 1.5936 -2.6970
0 12 -27 -0.4107 3.2639
0 12 -24 7.3182 -1.7746
0 12 -21 -11.5148 -0.0749
0 12 -18 4.1417 1.9000
0 12 -15 -7.3944 -2.5949
0 12 -12 11.3780 1.1143
0 12 -9 1.4457 1.0892
0 12 -6 -8.2329 -1.4388
0 12 -3 -3.1790 -0.7173
0 12 0 11.9500 3.0426
0 12 3 -4.5683 -1.8681
0 12 6 -8.1228 -1.1761
0 12 9 22.8107 1.3724
0 12 12 -9.0657 -0.5709
0 12 15 -10.0007 2.4645
0 12 18 8.8588 -1.8832
0 12 21 -0.1067 -2.0481
0 12 24 3.3941 2.7051
0 12 27 3.2369 -0.7884
0 12 30 -6.1860 0.6033
0 12 33 6.6361 -0.9344
0 12 36 4.1241 0.0419
0 12 39 -9.3384 0.6815
0 12 42 10.9304 -0.5762
0 12 45 -11.3883 -0.0972
0 12 48 12.6670 -0.4136
0 12 51 2.0246 0.5039
0 12 54 9.5781 0.5732
0 12 57 -23.7652 -0.2702
0 12 60 18.2405 -0.8223
0 13 -61 -7.5426 0.7198
0 13 -58 2.1983 -0.4027
0 13 -55 11.4324 1.1116
0 13 -52 -19.9797 -1.7058
0 13 -49 10.4670 1.6006
0 13 -46 -3.6016 -0.5003
0 13 -43 -9.4159 -2.0932
0 13 -40 14.5965 2.7414
0 13 -37 -4.9323 -0.4641
0 13 -34 -11.3469 -1.6919
0 13 -31 0.1561 2.2872
0 13 -28 9.3834 -2.1448
0 13 -25 -8.1419 0.5886
0 13 -22 3.6086 2.0792
0 13 -19 -6.5738 -3.3147
0 13 -16 -0.2385 1.5001
0 13 -13 -4.8241 0.7018
0 13 -10 14.5202 -1.0782
0 13 -7 -6.6604 0.5856
0 13 -4 -7.0411 -0.1632
0 13 -1 0.0129 -0.7550
0 13 2 7.0932 1.7721
0 13 5 -4.6240 0.0398
0 13 8 -3.0592 -3.6248
0 13 11 19.5277 3.5161
0 13 14 -17.0853 0.0721
0 13 17 -3.4213 -1.2088
0 13 20 11.3972 1.3237
0 13 23 -5.9068 -2.5807
0 13 26 2.8308 1.6156
0 13 29 9.1134 1.2396
0 13 32 -10.6234 -2.3045
0 13 35 9.9683 1.1547
0 13 38 -5.4241 0.2877
0 13 41 5.6455 -0.7124
0 13 44 -5.1196 0.2933
0 13 47 -3.3692 -0.4703
0 13 50 24.1632 -0.4040
0 13 53 -9.5497 1.0714
0 13 56 -2.7203 1.4432
0 13 59 -4.1127 -4.2300
0 13 62 9.4377 4.1273
0 14 -62 2.6319 0.7394
0 14 -59 8.3905 0.9683
0 14 -56 -14.0920 -1.9621
0 14 -53 8.3912 1.2449
0 14 -50 -0.8114 1.2605
0 14 -47 -13.6832 -3.5685
0 14 -44 11.5899 2.9962
0 14 -41 -7.3967 -0.8745
0 14 -38 7.4875 -1.7121
0 14 -35 -15.3759 3.4041
0 14 -32 9.4850 -2.6690
0 14 -29 -13.5388 -1.1357
0 14 -26 15.4170 4.5142
0 14 -23 -11.1892 -3.7403
0 14 -20 1.0748 -0.2546
0 14 -17 -5.7676 2.8689
0 14 -14 0.0378 -3.2154
0 14 -11 -2.7842 1.5723
0 14 -8 17.5104 1.8187
0 14 -5 -20.9166 -4.1575
0 14 -2 2.9901 2.2882
0 14 1 -1.2646 2.2406
0 14 4 2.0676 -4.4489
0 14 7 0.6991 3.4924
0 14 10 1.9270 -1.1058
0 14 13 -1.5092 -2.6142
0 14 16 2.9931 5.5184
0 14 19 -10.8800 -2.7167
0 14 22 5.3116 -2.1811
0 14 25 4.3030 3.5719
0 14 28 0.9986 -2.6629
0 14 31 5.0749 0.9956
0 14 34 -10.6916 1.0452
0 14 37 15.8615 -1.9504
0 14 40 -14.0423 1.4917
0 14 43 11.4594 0.1439
0 14 46 -10.5350 -2.3754
0 14 49 11.3194 1.7445
0 14 52 14.4719 0.7264
0 14 55 -15.0703 -2.2300
0 14 58 -1.3065 3.9838
0 14 61 2.9819 -5.2019
0 15 -57 0.3453 -1.0625
0 15 -54 -2.0411 2.3597
0 15 -51 -7.8518 -2.5237
0 15 -48 11.3670 1.4143
0 15 -45 -15.6495 0.1021
0 15 -42 7.3557 -2.2106
0 15 -39 -3.6690 2.9127
0 15 -36 8.8490 -1.5339
0 15 -33 -30.1198 -1.5871
0 15 -30 29.7548 3.0459
0 15 -27 -19.3953 -1.6523
0 15 -24 4.5341 -0.6134
0 15 -21 0.0220 2.0375
0 15 -18 -3.1554 -3.1353
0 15 -15 -10.8901 1.6336
0 15 -12 5.5419 1.7478
0 15 -9 5.2550 -3.2620
0 15 -6 4.2743 1.5700
0 15 -3 -25.8145 1.1878
0 15 0 18.1591 -2.8865
0 15 3 -12.8956 2.4737
0 15 6 11.0461 0.6875
0 15 9 -6.6867 -3.6592
0 15 12 5.4414 3.2044
0 15 15 -3.6381 -1.0762
0 15 18 1.7163 -0.0680
0 15 21 -10.8130 2.4752
0 15 24 8.3605 -3.7202
0 15 27 5.9437 0.7862
0 15 30 -1.5986 2.0018
0 15 33 4.3844 -1.9315
0 15 36 -10.8026 0.8480
0 15 39 15.8395 0.6326
0 15 42 -9.6080 -1.1591
0 15 45 1.6479 0.1038
0 15 48 -0.6447 -0.1638
0 15 51 20.4835 0.5905
0 15 54 -7.1981 -0.2073
0 15 57 -10.9951 0.3596
0 15 60 9.6137 0.1227
0 16 -58 5.6961 0.3419
0 16 -55 -15.4789 -0.6735
0 16 -52 11.6057 0.6958
0 16 -49 -7.8807 0.1682
0 16 -46 -1.4055 -1.9635
0 16 -43 -2.0126 2.5929
0 16 -40 5.9207 -1.7133
0 16 -37 -13.5013 -0.7402
0 16 -34 13.0793 1.7653
0 16 -31 -21.8320 -1.6099
0 16 -28 17.7050 0.4258
0 16 -25 -10.5586 2.0147
0 16 -22 -0.8272 -3.8032
0 16 -19 4.3555 1.2616
0 16 -16 -14.4197 2.3014
0 16 -13 1.0068 -3.4767
0 16 -10 7.2286 1.8506
0 16 -7 -0.7113 0.9550
0 16 -4 -0.9418 -3.0633
0 16 -1 -21.9461 2.8416
0 16 2 21.4241 -0.4048
0 16 5 -13.6590 -2.3701
0 16 8 9.7488 4.3889
0 16 11 -5.9293 -3.6495
0 16 14 0.3986 -0.7479
0 16 17 8.6052 4.5052
0 16 20 -18.8112 -2.8130
0 16 23 5.2316 0.2811
0 16 26 12.6178 0.6173
0 16 29 -5.2219 -2.5336
0 16 32 4.0884 3.1342
0 16 35 -1.0168 -0.4138
0 16 38 -2.8645 -1.6998
0 16 41 10.0635 1.8369
0 16 44 -9.4702 -0.9373
0 16 47 4.3269 -0.8273
0 16 50 6.5652 0.9033
0 16 53 12.0016 1.2479
0 16 56 -12.7048 -3.4764
0 16 59 -4.5589 5.2981
0 17 -56 2.6349 0.7471
0 17 -53 -11.4273 1.6535
0 17 -50 7.7614 -3.5838
0 17 -47 -2.6460 2.8294
0 17 -44 -7.5275 -0.4148
0 17 -41 2.5598 -2.1605
0 17 -38 4.7758 2.4144
0 17 -35 -12.3898 -2.0115
0 17 -32 3.6830 -0.2732
0 17 -29 -3.9096 3.0785
0 17 -26 2.5027 -2.9381
0 17 -23 -4.0802 -0.7401
0 17 -20 -1.2594 3.1394
0 17 -17 2.4724 -3.7673
0 17 -14 -19.4869 2.1114
0 17 -11 13.0505 1.2859
0 17 -8 9.6609 -4.4189
0 17 -5 -19.0776 4.1951
0 17 -2 1.8365 -0.3048
0 17 1 -0.8040 -3.9187
0 17 4 -3.7201 4.3980
0 17 7 5.2787 -0.3911
0 17 10 -1.0201 -3.3242
0 17 13 0.0103 3.3637
0 17 16 -5.1788 -1.6764
0 17 19 12.2326 0.1826
0 17 22 -24.7696 3.0774
0 17 25 17.2581 -3.9973
0 17 28 11.4884 0.0232
0 17 31 -15.9106 2.8758
0 17 34 12.4664 -2.0279
0 17 37 -4.9301 0.7938
0 17 40 2.3312 0.7617
0 17 43 5.8966 -2.4175
0 17 46 -12.7615 1.9632
0 17 49 17.0767 0.4074
0 17 52 2.7073 -3.5521
0 17 55 0.5859 5.6917
0 18 -54 -3.0952 -0.6304
0 18 -51 -0.3551 -0.1973
0 18 -48 2.3174 0.5968
0 18 -45 -9.4059 -1.3779
0 18 -42 4.0798 1.7940
0 18 -39 1.2402 -1.8481
0 18 -36 -7.2664 -0.8650
0 18 -33 2.4598 2.2813
0 18 -30 -4.3611 -0.7928
0 18 -27 -3.4502 -1.4170
0 18 -24 6.4111 2.0523
0 18 -21 -2.9261 -2.7867
0 18 -18 -10.0964 1.3742
0 18 -15 2.4571 1.4415
0 18 -12 -1.9816 -3.5272
0 18 -9 -0.0900 2.5117
0 18 -6 6.4459 0.3772
0 18 -3 -10.1612 -2.5423
0 18 0 -11.7027 2.3826
0 18 3 19.2920 -0.3958
0 18 6 -18.1641 -1.9698
0 18 9 10.6138 3.6637
0 18 12 0.0096 -2.4495
0 18 15 -2.9653 -1.7046
0 18 18 -2.3680 4.4140
0 18 21 2.3940 -1.8661
0 18 24 -6.7954 -0.9118
0 18 27 11.0501 1.5309
0 18 30 7.0678 -2.3521
0 18 33 -14.5303 2.1100
0 18 36 13.7060 0.5286
0 18 39 -1.2315 -1.8653
0 18 42 -3.3640 1.0120
0 18 45 6.0623 0.0330
0 18 48 -6.9134 -0.6014
0 18 51 18.9980 1.0830
0 18 54 -5.5175 -2.1691
0 19 -52 6.1405 0.4191
0 19 -49 -8.6115 -2.2623
0 19 -46 3.3581 2.7274
0 19 -43 -7.6014 -1.4746
0 19 -40 7.2153 -1.2689
0 19 -37 -3.0885 1.2520
0 19 -34 -6.4069 -0.8635
0 19 -31 2.6367 0.4688
0 19 -28 -4.3538 0.7375
0 19 -25 1.2350 -2.3796
0 19 -22 2.1000 0.5977
0 19 -19 -4.3092 1.9264
0 19 -16 -8.2134 -3.3383
0 19 -13 -0.4367 2.0069
0 19 -10 13.3515 0.4980
0 19 -7 -14.5821 -2.8657
0 19 -4 -2.3019 3.3425
0 19 -1 13.8387 -1.3850
0 19 2 -25.8950 -1.7773
0 19 5 14.5634 3.3652
0 19 8 2.8373 -1.6041
0 19 11 -10.5072 -1.4447
0 19 14 12.6189 3.4286
0 19 17 -11.1713 -3.3742
0 19 20 5.2337 1.3544
0 19 23 -7.9609 2.9254
0 19 26 14.3381 -4.5476
0 19 29 -4.6903 1.5862
0 19 32 3.0374 1.5252
0 19 35 -0.7219 -2.0495
0 19 38 7.1081 1.5311
0 19 41 -1.4730 -0.0194
0 19 44 -5.1083 -1.8736
0 19 47 9.2364 2.7762
0 19 50 -1.2334 -1.7356
0 19 53 10.5804 -0.7387
0 20 -50 13.4147 1.3962
0 20 -47 -21.7663 0.4256
0 20 -44 10.3681 -2.0496
0 20 -41 -1.9375 1.7009
0 20 -38 1.9661 -1.7628
0 20 -35 -6.9768 -0.4394
0 20 -32 0.2384 2.7027
0 20 -29 0.9540 -2.0561
0 20 -26 -8.0131 -1.9022
0 20 -23 13.7438 3.9074
0 20 -20 -10.8542 -3.9542
0 20 -17 -7.0846 1.3802
0 20 -14 5.8159 1.4551
0 20 -11 -1.1165 -3.6046
0 20 -8 2.4772 3.2499
0 20 -5 -11.6452 -0.7863
0 20 -2 6.6075 -2.1924
0 20 1 3.8034 3.0502
0 20 4 -18.5741 -0.8923
0 20 7 9.5967 -2.5038
0 20 10 13.9779 4.4529
0 20 13 -26.1771 -2.6502
0 20 16 26.7683 -1.2651
0 20 19 -23.0967 3.8562
0 20 22 12.8167 -2.8325
0 20 25 -2.4815 0.6896
0 20 28 8.2639 2.0207
0 20 31 -8.8913 -4.1087
0 20 34 9.4516 2.8772
0 20 37 2.9044 1.1561
0 20 40 -0.9339 -3.7031
0 20 43 -0.2624 3.3682
0 20 46 -2.1480 -0.8450
0 20 49 10.5757 -1.4028
0 21 -45 -19.2524 1.1153
0 21 -42 19.5255 -1.4189
0 21 -39 -8.5280 -0.8539
0 21 -36 -1.8770 1.1668
0 21 -33 2.9654 -0.0531
0 21 -30 -12.3360 -1.1530
0 21 -27 13.7493 1.0159
0 21 -24 -9.5533 -1.5941
0 21 -21 7.5084 0.4939
0 21 -18 -11.5485 0.7414
0 21 -15 0.1841 -2.2325
0 21 -12 6.5466 1.6744
0 21 -9 -3.3256 0.4080
0 21 -6 -4.1527 -2.4920
0 21 -3 -5.9829 2.0086
0 21 0 18.2753 0.2985
0 21 3 -17.6534 -2.1932
0 21 6 -6.1856 2.2465
0 21 9 18.0625 -0.6253
0 21 12 -1.3701 -1.1139
0 21 15 -17.7616 2.6105
0 21 18 24.1763 -2.5044
0 21 21 -21.1029 0.2437
0 21 24 12.9541 2.9047
0 21 27 5.3830 -2.6633
0 21 30 -8.5655 0.6544
0 21 33 1.0636 -0.0033
0 21 36 17.4673 -0.1016
0 21 39 -7.6638 1.0276
0 21 42 -5.2409 -1.3161
0 21 45 10.7746 1.1565
0 21 48 -4.4307 -0.0847
0 22 -43 -10.1106 -2.6942
0 22 -40 15.6664 2.5872
0 22 -37 -6.7568 -1.9859
0 22 -34 -12.3318 -0.1878
0 22 -28 -22.3194 -2.4777
0 22 -25 17.8050 -0.4441
0 22 -22 -4.4155 2.7934
0 22 -19 -5.8124 -4.3973
0 22 -16 -5.0559 2.4842
0 22 -13 12.0338 0.6647
0 22 -10 -3.3234 -3.0624
0 22 -7 -13.4502 2.9677
0 22 -4 12.4474 -1.6115
0 22 -1 -4.6414 -0.8653
0 22 2 3.9913 2.8564
0 22 5 -7.8921 -2.2486
0 22 8 -6.0037 -0.8636
0 22 11 22.1333 3.7211
0 22 14 -14.3434 -2.7071
0 22 17 -0.5442 -0.7056
0 22 20 4.8068 3.0612
0 22 23 0.9782 -2.8358
0 22 26 3.2279 1.8182
0 22 29 -3.1828 1.4032
0 22 32 2.3816 -4.3332
0 22 35 4.0563 2.8363
0 22 38 9.4475 1.2942
0 22 41 -6.3542 -3.0805
0 22 44 -7.1095 2.4319
0 23 -41 -2.6491 -3.2248
0 23 -38 -0.9925 1.1692
0 23 -35 7.0864 0.7008
0 23 -29 23.4802 -0.0840
0 23 -26 -16.8474 2.0022
0 23 -23 9.7259 -3.7150
0 23 -20 -1.7775 1.6542
0 23 -17 -8.1328 0.0389
0 23 -14 4.2699 -1.0528
0 23 -11 7.4645 1.0694
0 23 -8 -8.7302 -0.6098
0 23 -5 -11.6992 -1.2025
0 23 -2 22.3312 1.7725
0 23 1 -6.2607 -0.3549
0 23 4 -12.5472 -1.6949
0 23 7 12.0204 2.3908
0 23 10 -12.3406 -0.7297
0 23 13 23.1610 -1.7420
0 23 16 -20.2404 3.9773
0 23 19 7.4040 -4.0558
0 23 22 2.9865 0.7821
0 23 25 2.0922 4.4122
0 23 28 1.6223 -5.1208
0 23 31 -10.9037 2.1466
0 23 34 20.3622 0.3846
0 23 37 -3.4706 -1.9191
0 23 40 -2.0598 2.7806
0 24 -33 14.0754 0.0035
0 24 -27 19.1456 -0.8395
0 24 -24 -13.4788 -0.8318
0 24 -21 6.3191 0.2385
0 24 -18 -0.1367 -1.0035
0 24 -15 -8.4087 0.8084
0 24 -12 13.1593 0.9066
0 24 -9 -5.6952 -2.6903
0 24 -6 -9.6016 1.2677
0 24 -3 5.4421 0.8150
0 24 0 13.1640 -1.7251
0 24 3 -9.8770 0.9032
0 24 6 -12.0848 0.5848
0 24 9 19.6357 -1.4561
0 24 12 -14.5887 2.2525
0 24 15 18.4993 -2.2495
0 24 18 -14.6713 0.9646
0 24 21 1.1160 0.9524
0 24 24 19.5150 -1.7239
0 24 27 -22.0922 2.7016
0 24 30 15.6710 -1.4901
0 24 33 -6.6952 -1.5968
0 25 -31 15.8815 0.5328
0 25 -25 12.4492 1.6611
0 25 -22 -9.5822 -5.3379
0 25 -19 4.2593 3.3984
0 25 -16 2.3546 0.5659
0 25 -13 -5.9699 -2.5023
0 25 -10 8.1255 1.4040
0 25 -7 -6.9080 -0.4771
0 25 -4 -6.2713 -0.9125
0 25 -1 15.0451 1.5747
0 25 2 0.4614 -1.0330
0 25 5 -8.6234 -0.8818
0 25 8 -9.2758 2.7987
0 25 11 22.6166 -1.7072
0 25 14 -11.3172 -1.2934
0 25 17 1.6085 2.6721
0 25 20 7.6291 -1.1148
0 25 23 -12.1940 -1.0639
0 25 26 21.3611 3.9685
0 26 -23 8.7566 1.5721
0 26 -20 -3.8752 -1.9782
0 26 -17 2.3606 1.5605
0 26 -14 -0.2050 0.2678
0 26 -11 1.8677 -1.1060
0 26 -8 -4.6479 -1.1989
0 26 -5 0.6580 1.8267
0 26 -2 -0.5672 0.3194
0 26 1 13.2490 -3.3537
0 26 4 -10.2795 3.0100
0 26 7 -0.9641 1.1181
0 26 10 -6.9228 -4.2631
0 26 13 21.3489 4.5064
0 26 16 -10.0907 -2.7282
0 26 19 -5.1798 -1.1441
0 26 22 17.5823 6.9681
0 26 25 -16.6551 -9.0969
0 27 -18 -7.0644 1.3441
0 27 -15 4.7285 -0.1439
0 27 -12 -2.8311 -0.8391
0 27 -9 3.7367 -0.9187
0 27 -6 -8.7349 1.6118
0 27 -3 6.9405 -1.2925
0 27 0 2.7136 0.7129
0 27 6 -15.5534 0.5161
0 27 9 9.3251 3.5078
0 27 12 -6.5673 -6.2683
0 27 15 17.6475 3.2493
0 27 18 -11.9526 2.7114
0 28 -7 -0.8116 -2.6229
0 28 -4 -4.2875 2.5572
0 28 -1 9.1640 -1.2742
0 28 2 2.5579 -1.5829
1 1 -69 3.1173 1.6521
1 1 -66 4.5267 -6.7806
1 1 -63 1.1643 4.5785
1 1 -60 11.0396 5.0125
1 1 -57 -7.7307 0.6013
1 1 -54 -1.4564 -13.4951
1 1 -51 15.8882 14.1166
1 1 -48 4.0038 -5.8305
1 1 -45 -11.1175 -1.7001
1 1 -42 -1.3749 6.5919
1 1 -39 8.8135 -7.9857
1 1 -36 22.0396 4.1366
1 1 -33 4.7775 4.8829
1 1 -30 -24.8068 -7.2090
1 1 -27 15.5924 -0.6746
1 1 -24 -5.6901 8.5781
1 1 -21 44.7639 -9.7740
1 1 -18 -43.0709 13.8727
1 1 -15 27.4160 -24.1087
1 1 -12 67.8625 13.3186
1 1 -9 -48.7691 17.3108
1 1 -6 45.8832 -13.1649
1 1 -3 -257.0267 -12.2171
1 1 0 480.8074 -1.2689
1 1 3 -268.1776 13.4876
1 1 6 63.0291 14.7835
1 1 9 -66.4209 -21.5358
1 1 12 83.2995 -8.3150
1 1 15 14.6227 20.7103
1 1 18 -32.9991 -13.7197
1 1 21 38.4090 12.5756
1 1 24 -3.6196 -12.2687
1 1 27 16.0722 3.1036
1 1 30 -25.2978 6.7669
1 1 33 3.9394 -5.7142
1 1 36 24.9959 -3.3716
1 1 39 3.0510 8.5323
1 1 42 6.1574 -8.9703
1 1 45 -17.1778 5.2175
1 1 48 5.2849 2.7354
1 1 51 20.0688 -12.7507
1 1 54 -9.1912 13.9626
1 1 57 1.2436 -1.8312
1 1 60 2.5523 -4.3601
1 1 63 7.7885 -4.1574
1 1 66 -0.1251 5.9249
1 1 69 7.1683 -1.3696
1 2 -70 0.4362 -1.9072
1 2 -67 7.0449 -2.9199
1 2 -64 5.2051 1.3923
1 2 -61 -7.8633 1.7070
1 2 -58 20.6918 5.8838
1 2 -55 -22.2749 -9.2758
1 2 -52 21.3440 0.1135
1 2 -49 2.6846 8.9995
1 2 -46 -4.7181 -10.4713
1 2 -43 -7.9788 6.4942
1 2 -40 13.5008 -0.3737
1 2 -37 6.3333 -4.6251
1 2 -34 18.3548 6.1327
1 2 -31 -12.5882 1.5559
1 2 -28 -13.8517 -11.8166
1 2 -25 26.3477 12.8316
1 2 -22 -6.3522 -3.9907
1 2 -19 30.7138 -2.3378
1 2 -16 -45.4761 1.7940
1 2 -13 82.7772 -8.8929
1 2 -10 15.0517 15.0925
1 2 -7 -80.1721 6.9347
1 2 -4 0.2520 -22.3361
1 2 -1 25.2643 -2.4266
1 2 2 202.6901 13.6730
1 2 5 -208.9193 4.6954
1 2 8 45.5731 -0.1644
1 2 11 20.8576 -15.4017
1 2 14 32.1618 5.8137
1 2 17 -9.0301 5.5251
1 2 20 5.5508 -1.2264
1 2 23 17.4297 -2.7768
1 2 26 5.6724 -0.5540
1 2 29 -14.3812 2.8161
1 2 32 4.2310 0.7693
1 2 35 0.7619 -4.4549
1 2 38 28.7113 2.9079
1 2 41 -10.5251 -1.0514
1 2 44 3.9791 -1.1214
1 2 47 -12.2340 4.4025
1 2 50 16.1099 -7.1295
1 2 53 6.8757 3.6049
1 2 56 -10.9840 4.5716
1 2 59 13.0330 -3.6861
1 2 62 -8.5719 -4.4254
1 2 65 16.5617 2.5184
1 2 68 -5.4744 1.5577
1 2 71 2.3519 2.2624
1 3 -71 -13.8213 -5.0532
1 3 -68 8.6304 -1.1355
1 3 -65 3.9187 -0.2682
1 3 -62 1.9990 2.3495
1 3 -59 -7.6291 0.1651
1 3 -56 22.3154 3.2588
1 3 -53 -21.2682 -8.5113
1 3 -50 25.0125 4.9595
1 3 -47 -8.2013 4.1281
1 3 -44 -10.2484 -10.8282
1 3 -41 11.8282 10.6652
1 3 -38 13.7325 -3.6260
1 3 -35 -7.6699 -4.5523
1 3 -32 22.6192 10.3483
1 3 -29 -22.5137 -6.6484
1 3 -26 -4.2392 -6.2375
1 3 -23 41.4502 17.4909
1 3 -20 -32.6245 -15.8066
1 3 -17 41.7651 3.0258
1 3 -14 -35.6302 5.1843
1 3 -11 119.0174 -8.8083
1 3 -8 -120.8365 17.0264
1 3 -2 15.0583 -21.1864
1 3 1 95.3155 19.0578
1 3 4 10.2097 3.0254
1 3 7 -119.0758 -5.3815
1 3 10 77.6340 7.1566
1 3 13 4.9983 -18.0673
1 3 16 15.5215 11.7089
1 3 19 -10.6309 5.4023
1 3 22 31.6415 -10.8993
1 3 25 -17.3130 5.2018
1 3 28 17.8548 2.0007
1 3 31 -20.1953 -6.5340
1 3 34 14.7005 8.4678
1 3 37 3.5998 -6.2743
1 3 40 20.2788 -1.9791
1 3 43 -15.8299 7.7543
1 3 46 2.1543 -6.9718
1 3 49 5.5221 2.0821
1 3 52 -1.2135 0.7333
1 3 55 13.7290 0.1765
1 3 58 -11.3230 0.7436
1 3 61 10.0812 -1.1244
1 3 64 -4.5645 -4.2301
1 3 67 15.1149 4.2909
1 3 70 -10.6265 1.8154
1 4 -69 -3.3894 -3.6369
1 4 -66 11.8561 -1.8262
1 4 -63 -10.3657 4.0189
1 4 -60 9.6494 -1.9090
1 4 -57 -3.8831 2.0405
1 4 -54 14.1530 0.0845
1 4 -51 -6.4409 -4.2139
1 4 -48 0.9388 3.8284
1 4 -45 2.0282 -0.0869
1 4 -42 -2.7265 -3.2393
1 4 -39 8.1321 3.8280
1 4 -36 16.7809 0.1016
1 4 -33 -14.9012 -4.2467
1 4 -30 12.0839 7.3769
1 4 -27 -5.0433 -6.7376
1 4 -24 -8.3648 1.5459
1 4 -21 43.7646 4.7535
1 4 -18 -49.9087 -7.6077
1 4 -15 78.2593 2.0527
1 4 -12 -51.8969 5.6047
1 4 -9 93.7942 -5.1068
1 4 -6 -152.8947 6.2957
1 4 -3 101.0866 -6.1993
1 4 0 32.6689 -8.7335
1 4 6 -8.8853 -1.4702
1 4 9 -52.0612 -3.4607
1 4 12 62.1857 1.0841
1 4 15 -5.8292 -5.8913
1 4 18 21.2026 4.3935
1 4 21 -22.5830 5.7935
1 4 24 48.6859 -10.4072
1 4 27 -40.3420 6.0500
1 4 30 19.1178 0.8041
1 4 33 -1.7656 -4.4090
1 4 36 4.0423 4.3941
1 4 39 7.3024 -2.7868
1 4 42 10.9382 -2.2762
1 4 45 -11.2575 5.2978
1 4 48 -1.5436 -3.4666
1 4 51 13.0276 -0.9200
1 4 54 -6.5224 4.1845
1 4 57 15.4123 -3.1643
1 4 60 -13.4633 1.2076
1 4 63 8.1317 -2.1258
1 4 66 4.7955 0.9567
1 4 69 2.2404 -0.5037
1 5 -70 3.4920 1.3517
1 5 -67 -1.8021 -2.5801
1 5 -64 9.2172 -1.5045
1 5 -61 -17.0842 4.7925
1 5 -58 19.0339 -3.8679
1 5 -55 0.6796 3.7966
1 5 -52 0.0462 -1.9167
1 5 -49 2.1779 -2.9288
1 5 -46 -12.9674 4.9694
1 5 -43 18.2395 -3.9422
1 5 -40 -3.0290 1.7564
1 5 -37 2.5047 1.4327
1 5 -34 12.7285 -1.6329
1 5 -31 -9.1391 -0.8862
1 5 -28 -3.9536 5.6018
1 5 -25 20.0304 -8.3640
1 5 -22 -23.0368 5.8930
1 5 -19 41.2003 -1.9810
1 5 -16 -36.5985 -1.7690
1 5 -13 81.8562 4.1131
1 5 -10 -73.7300 -0.9587
1 5 -7 54.1941 -2.3182
1 5 -4 -72.5234 4.7312
1 5 -1 82.4396 -6.9951
1 5 2 34.3765 -0.4926
1 5 5 -47.0987 8.5246
1 5 8 18.8115 -4.1511
1 5 11 -20.0859 2.6007
1 5 14 37.2255 -6.5083
1 5 17 -9.7971 2.2856
1 5 20 31.1308 2.2547
1 5 23 -27.7470 0.6996
1 5 26 35.9527 -4.0826
1 5 29 -32.3925 3.3806
1 5 32 19.6669 -0.8141
1 5 35 1.0319 0.0365
1 5 38 0.9753 -0.9743
1 5 41 6.6513 -0.5647
1 5 44 7.6712 1.1904
1 5 47 -12.3872 -1.3500
1 5 50 2.9552 2.4027
1 5 53 11.6321 -2.1108
1 5 56 -2.9196 0.8042
1 5 59 6.3912 -0.4966
1 5 62 -9.1709 1.7443
1 5 65 8.8695 -4.9363
1 5 68 6.7245 5.2252
1 5 71 -5.5319 -2.7183
1 6 -68 15.3773 -0.4018
1 6 -65 -11.6938 -1.8957
1 6 -62 3.1970 0.6248
1 6 -59 -3.3317 1.1356
1 6 -56 15.6780 -0.0930
1 6 -53 0.4713 1.5382
1 6 -50 -9.3395 -3.3259
1 6 -47 3.3088 0.5165
1 6 -44 -6.8807 2.4271
1 6 -41 25.7740 -2.8268
1 6 -38 -20.6172 2.0316
1 6 -35 17.7192 1.0197
1 6 -32 -4.0558 -3.3423
1 6 -29 -1.7258 3.7437
1 6 -26 -3.1905 -0.2519
1 6 -23 22.2416 -5.0918
1 6 -20 -28.5934 4.7897
1 6 -17 44.1191 -0.8263
1 6 -14 -19.3568 -0.4111
1 6 -2 1.4099 3.9533
1 6 1 22.4608 -9.1388
1 6 7 -45.6433 6.6179
1 6 10 22.3023 -6.0436
1 6 13 -4.7762 2.8461
1 6 16 22.2489 -4.0311
1 6 19 -8.8950 -0.3093
1 6 22 29.3379 6.2222
1 6 25 -22.8855 -4.6673
1 6 28 14.0479 -0.6587
1 6 31 -12.7003 3.5990
1 6 34 23.8590 -2.5113
1 6 37 -17.7386 0.0365
1 6 40 14.6772 0.5051
1 6 43 2.4735 -2.3588
1 6 46 2.2017 2.5623
1 6 49 -12.2921 0.0483
1 6 52 11.3005 -1.0222
1 6 55 9.9683 0.1000
1 6 58 -8.3626 0.0080
1 6 61 2.0035 -0.1157
1 6 64 1.9489 1.2564
1 6 67 4.4884 -3.6767
1 6 70 2.2406 3.9150
1 7 -69 -6.6731 -0.2128
1 7 -66 11.9940 -0.8371
1 7 -63 -15.9066 -2.4403
1 7 -60 3.9289 2.9321
1 7 -57 11.9350 -0.0272
1 7 -54 2.1055 -0.2665
1 7 -51 -2.9361 0.7716
1 7 -48 -10.5710 -2.7100
1 7 -45 9.9284 1.2339
1 7 -42 -3.7917 1.0743
1 7 -39 21.7862 -0.5228
1 7 -36 -27.4600 -0.7203
1 7 -33 26.5159 2.5085
1 7 -30 -17.2926 -3.1732
1 7 -27 7.1214 4.0282
1 7 -24 3.8790 -4.3344
1 7 -21 1.7723 -0.0942
1 7 -18 -6.4024 3.9902
1 7 -3 13.2670 4.2515
1 7 0 29.0433 -2.7074
1 7 3 -5.8333 -4.7785
1 7 9 -10.7443 1.4350
1 7 12 10.1564 -1.9973
1 7 15 -6.2910 -1.5615
1 7 18 20.2331 -0.0950
1 7 21 2.5263 -0.3066
1 7 24 7.4124 4.2898
1 7 27 -17.8016 -4.8216
1 7 30 19.2152 1.9133
1 7 33 -11.4778 1.0214
1 7 36 18.2016 -1.7556
1 7 39 -16.7086 0.3086
1 7 42 17.0402 -0.6880
1 7 45 -0.3239 -0.1571
1 7 48 -5.3931 1.7520
1 7 51 0.2542 -0.2191
1 7 54 10.1089 -2.0968
1 7 57 3.8069 1.6796
1 7 60 -10.0801 -0.6664
1 7 63 3.9844 0.5292
1 7 66 7.6254 -0.1891
1 7 69 -0.5878 -1.6994
1 8 -67 -0.1541 -2.0659
1 8 -64 -4.1948 0.3438
1 8 -61 -4.2898 -1.6965
1 8 -58 7.6954 2.2164
1 8 -55 9.5076 1.4531
1 8 -52 -4.8298 -2.7172
1 8 -49 -5.8701 0.6865
1 8 -46 -7.7620 0.2398
1 8 -43 20.7495 -1.6440
1 8 -40 -10.0854 2.7288
1 8 -37 9.1430 -0.6015
1 8 -34 -10.0082 -2.1269
1 8 -31 10.1019 4.1746
1 8 -28 -12.6519 -2.9587
1 8 -25 14.7221 -0.3694
1 8 -22 1.3794 0.6845
1 8 -19 -16.5949 -0.7440
1 8 -16 29.6005 3.1398
1 8 -13 -0.8616 -1.2490
1 8 -10 -7.2281 -3.6809
1 8 -7 -2.1992 3.4702
1 8 -4 6.8500 0.1564
1 8 -1 6.6729 0.5748
1 8 5 -1.7546 -0.2392
1 8 8 -4.5177 3.3272
1 8 11 10.2433 0.1068
1 8 14 -3.5639 -0.3024
1 8 17 -5.4570 -3.4505
1 8 20 25.7600 1.4932
1 8 23 -1.4383 1.6712
1 8 26 -5.2658 -0.6736
1 8 29 -10.0653 -0.7472
1 8 32 25.8469 1.1069
1 8 35 -13.2748 -0.9594
1 8 38 0.9229 0.2998
1 8 41 7.5837 -0.5938
1 8 44 0.6322 -1.1561
1 8 47 0.4677 2.4847
1 8 50 -3.8557 -0.3512
1 8 53 10.2084 -1.9451
1 8 56 1.5310 1.5831
1 8 59 -5.6657 -0.4227
1 8 62 3.1248 -0.8220
1 8 65 0.6713 2.0522
1 8 68 6.4532 -1.9460
1 9 -68 3.3287 -2.6834
1 9 -65 -8.5128 -0.5366
1 9 -62 -5.2111 -0.7102
1 9 -59 10.3670 1.1070
1 9 -56 2.4710 1.2392
1 9 -53 0.0670 -1.4790
1 9 -50 -3.1725 0.8036
1 9 -47 -4.7278 -1.1139
1 9 -44 -4.6414 -0.3583
1 9 -41 21.6872 1.3276
1 9 -38 -10.3451 0.2917
1 9 -35 -5.7733 -1.8439
1 9 -32 6.9084 3.1708
1 9 -29 -3.4946 -2.3631
1 9 -26 -0.4357 -0.0477
1 9 -23 6.4663 0.0740
1 9 -20 4.2206 0.1833
1 9 -17 -23.8184 1.1478
1 9 -14 47.1603 0.2293
1 9 -11 -30.6502 -2.3114
1 9 -8 10.3172 0.0632
1 9 -5 -6.2000 2.9714
1 9 -2 8.2303 -2.0499
1 9 1 17.8843 1.0760
1 9 4 -16.1317 -2.0065
1 9 7 10.9287 -0.5306
1 9 10 9.6407 3.8848
1 9 13 -11.3236 -0.4196
1 9 16 -1.1590 -2.9713
1 9 19 9.8214 1.1815
1 9 22 17.1020 -1.4279
1 9 25 -18.0370 2.7660
1 9 28 6.7562 -0.6106
1 9 31 -0.1759 -1.6086
1 9 34 7.6289 1.4401
1 9 37 -1.5638 -0.2922
1 9 40 -6.9606 -1.1896
1 9 43 15.5193 0.2917
1 9 46 -10.9997 0.7241
1 9 49 8.6647 -0.5539
1 9 52 0.8782 0.6956
1 9 55 1.0652 -1.0628
1 9 58 4.0558 0.6257
1 9 61 -11.6039 -0.3518
1 9 64 13.8550 0.1017
1 9 67 -3.5889 1.2121
1 10 -66 5.2454 -5.9610
1 10 -63 -19.1366 3.0615
1 10 -60 9.5256 -0.8478
1 10 -57 9.7696 -0.4488
1 10 -54 -7.0924 2.9739
1 10 -51 2.4836 -3.2968
1 10 -48 -8.9453 0.6032
1 10 -45 3.9455 1.6078
1 10 -42 -0.5754 -3.4330
1 10 -39 7.8427 3.1006
1 10 -36 -1.8130 0.7654
1 10 -33 -12.8418 -3.9188
1 10 -30 6.5297 5.0193
1 10 -27 4.0609 -3.8647
1 10 -24 0.7467 -0.6229
1 10 -21 -10.3942 4.1966
1 10 -18 18.0448 -3.4237
1 10 -15 -24.0528 1.1798
1 10 -12 35.7534 1.1911
1 10 -9 -23.4708 -3.5971
1 10 -6 1.8600 3.2448
1 10 -3 5.5571 -0.0592
1 10 0 5.2347 -1.6076
1 10 3 6.1148 1.6565
1 10 6 -14.3747 -1.8870
1 10 9 19.3261 -0.6368
1 10 12 4.7923 4.2151
1 10 15 -24.9382 -0.9505
1 10 18 17.4060 -4.3416
1 10 21 6.0532 3.5232
1 10 24 5.4636 -1.5085
1 10 27 -16.2980 1.0673
1 10 30 12.1885 1.1341
1 10 33 4.9474 -3.3207
1 10 36 -6.5010 2.4860
1 10 39 4.3017 -0.2203
1 10 42 -1.7978 -2.1701
1 10 45 5.4812 2.0072
1 10 48 -6.4493 -0.2543
1 10 51 15.0589 -1.4098
1 10 54 -1.7719 2.0895
1 10 57 -10.9395 -0.7662
1 10 60 13.5689 -1.8262
1 10 63 -10.3135 2.5178
1 10 66 10.4382 -0.7648
1 11 -64 6.5786 -4.1628
1 11 -61 -13.0212 2.9079
1 11 -58 11.0292 0.3164
1 11 -55 6.6530 -1.6798
1 11 -52 -14.7146 1.3666
1 11 -49 8.8222 0.7640
1 11 -46 -11.8088 -3.6681
1 11 -43 6.6391 3.2389
1 11 -40 3.6817 -0.9105
1 11 -37 -2.4753 -0.9504
1 11 -34 -3.5999 2.5857
1 11 -31 -5.6350 -1.7272
1 11 -28 4.2526 -1.6449
1 11 -25 6.3812 3.1589
1 11 -22 -5.0972 -2.3078
1 11 -19 -9.6737 1.0292
1 11 -16 15.1242 0.6447
1 11 -13 -11.7639 -2.1799
1 11 -10 14.2892 2.1404
1 11 -7 -6.6828 -0.7593
1 11 -4 -11.1203 -0.5843
1 11 -1 17.8602 0.4957
1 11 2 -1.5711 2.0194
1 11 5 -8.4490 -3.4031
1 11 8 6.6027 0.2250
1 11 11 16.0267 2.7120
1 11 14 -17.9811 -1.1533
1 11 17 -6.2018 0.8256
1 11 20 23.6977 -1.8253
1 11 23 -12.3187 -1.2657
1 11 26 6.6908 4.2128
1 11 29 -3.7843 -2.3916
1 11 32 5.0359 -0.4222
1 11 35 2.3921 0.9940
1 11 38 -3.6150 -0.5208
1 11 41 3.9256 -0.2974
1 11 44 -4.7007 0.3463
1 11 47 4.9347 -0.2389
1 11 50 6.8353 -1.0631
1 11 53 3.1062 2.3581
1 11 56 -6.1549 -1.0408
1 11 59 -2.3828 -1.0471
1 11 65 -3.0479 1.1720
1 12 -62 10.5194 0.7992
1 12 -59 1.0789 0.5282
1 12 -56 -7.2643 -1.6109
1 12 -53 12.3807 2.6739
1 12 -50 -12.0978 -2.4069
1 12 -47 -3.1703 0.6891
1 12 -44 4.7130 0.4110
1 12 -41 0.1568 -1.8325
1 12 -38 -1.9659 1.9967
1 12 -35 1.6018 0.8130
1 12 -32 -9.3164 -3.4303
1 12 -29 -0.1196 3.0356
1 12 -26 9.5813 -1.5084
1 12 -23 -4.9355 -0.1675
1 12 -20 -7.1053 1.8878
1 12 -17 3.1200 -2.2447
1 12 -14 -1.3106 0.1303
1 12 -11 3.6119 1.9240
1 12 -8 2.2385 -1.1262
1 12 -5 -7.0339 -1.2750
1 12 -2 -4.0993 1.9332
1 12 1 15.4073 -0.2935
1 12 4 -15.8101 -0.2248
1 12 7 10.6936 -0.2310
1 12 10 0.2912 -1.6569
1 12 13 4.7333 3.3125
1 12 16 -11.2332 -0.0781
1 12 19 0.4142 -2.7464
1 12 22 11.9768 1.7108
1 12 25 -6.2373 -1.4201
1 12 28 2.8360 2.0768
1 12 31 1.8531 -0.7457
1 12 34 1.4312 -1.2985
1 12 37 1.6759 1.5093
1 12 40 -5.2732 -0.3892
1 12 43 7.8946 -0.4666
1 12 46 -9.7766 -0.2225
1 12 49 12.5540 0.1101
1 12 52 9.8726 -0.0912
1 12 55 -10.9527 1.3986
1 12 58 -4.4499 -0.7850
1 12 61 9.0741 -2.3981
1 13 -63 -14.4412 0.1537
1 13 -60 9.4953 0.4017
1 13 -57 6.5410 0.2881
1 13 -54 -14.4986 -1.1614
1 13 -51 4.7051 1.3291
1 13 -48 7.1455 0.1355
1 13 -45 -22.2669 -2.8899
1 13 -42 15.6716 3.1333
1 13 -39 1.9033 -1.2058
1 13 -36 -12.0461 -1.0649
1 13 -33 -0.9159 2.8376
1 13 -30 6.2484 -3.3300
1 13 -27 -10.1208 0.6683
1 13 -24 8.8211 3.1542
1 13 -21 -5.0370 -4.0739
1 13 -18 -5.9636 1.1504
1 13 -15 -0.2719 1.7017
1 13 -12 2.6361 -2.7640
1 13 -9 4.3781 2.4448
1 13 -6 -4.6405 -0.3383
1 13 -3 -7.0404 -2.6099
1 13 0 2.5336 2.7962
1 13 3 7.9693 1.3158
1 13 6 -17.2235 -4.4905
1 13 9 21.8653 3.0706
1 13 12 -10.0830 -0.4724
1 13 15 -1.5627 -0.8961
1 13 18 2.0594 3.2601
1 13 21 -3.8239 -3.4514
1 13 24 1.8283 -0.3454
1 13 27 9.6802 2.8852
1 13 30 -7.4557 -2.1378
1 13 33 7.4006 0.4019
1 13 36 -6.7513 0.8326
1 13 39 11.4645 -1.2126
1 13 42 -12.5780 0.9986
1 13 45 5.6631 -0.4276
1 13 48 2.5478 -1.7500
1 13 51 11.6835 1.9848
1 13 54 -3.2391 1.0371
1 13 57 -7.4523 -3.0146
1 13 60 3.0300 3.1121
1 14 -61 -3.1138 1.5911
1 14 -58 6.4806 -1.3893
1 14 -55 -4.9564 -0.1951
1 14 -52 2.0713 2.5274
1 14 -49 -11.7513 -3.6082
1 14 -46 15.8754 2.1050
1 14 -43 -19.4266 -0.0865
1 14 -40 9.7021 -2.0424
1 14 -37 -0.3342 2.6443
1 14 -34 -4.0881 -0.9909
1 14 -31 -13.1459 -2.4265
1 14 -28 20.3410 3.8405
1 14 -25 -16.2949 -1.7058
1 14 -22 2.7901 -1.5680
1 14 -19 -0.3267 2.7450
1 14 -16 -3.6179 -2.5404
1 14 -13 -9.1721 0.4830
1 14 -10 15.2396 2.7592
1 14 -7 -3.6160 -3.6831
1 14 -4 -8.5758 0.7898
1 14 -1 -4.7549 2.8206
1 14 2 7.4710 -3.9551
1 14 5 -1.3007 3.0070
1 14 8 -3.8353 0.1198
1 14 11 5.8178 -4.2387
1 14 14 -0.8847 4.6276
1 14 17 -1.0254 -0.1009
1 14 20 -10.2410 -2.8440
1 14 23 12.1516 3.0684
1 14 26 -5.1543 -2.7231
1 14 29 9.4097 0.3270
1 14 32 -5.5123 2.5352
1 14 35 7.7917 -2.6285
1 14 38 -13.1147 0.7428
1 14 41 19.3605 1.3883
1 14 44 -17.0269 -2.2211
1 14 47 4.8886 0.2732
1 14 50 15.6105 0.8984
1 14 53 -0.3882 -0.6291
1 14 56 -7.7732 1.5194
1 14 59 -2.3971 -2.0149
1 15 -59 -3.5053 -1.0286
1 15 -56 9.7453 1.6971
1 15 -53 -17.3068 -1.3419
1 15 -50 11.8663 0.4171
1 15 -47 -8.3155 0.5271
1 15 -44 1.5941 -2.1697
1 15 -41 -6.7827 2.4904
1 15 -38 10.2685 -1.2219
1 15 -35 -15.5805 -1.5798
1 15 -32 9.5112 2.7079
1 15 -29 -11.1685 -1.8336
1 15 -26 8.7554 -0.0032
1 15 -23 -9.4890 2.0621
1 15 -20 3.7084 -3.7026
1 15 -17 -5.1302 1.6324
1 15 -14 -5.7599 2.1245
1 15 -11 1.7426 -3.8360
1 15 -8 11.9509 2.5548
1 15 -5 -16.2051 0.2161
1 15 -2 2.1024 -2.5762
1 15 1 -8.8645 2.6741
1 15 4 12.5826 -0.1582
1 15 7 -7.5124 -2.0284
1 15 10 2.0987 2.7889
1 15 13 -0.2691 -2.8394
1 15 16 0.8508 0.7744
1 15 19 2.2388 3.6374
1 15 22 -21.2079 -4.0008
1 15 25 28.1923 0.4500
1 15 28 -9.8533 1.3103
1 15 31 1.8214 -1.8563
1 15 34 4.7084 2.2756
1 15 37 -2.3860 -0.7537
1 15 40 -4.2329 -1.0563
1 15 43 14.7503 1.4467
1 15 46 -19.9222 -1.3964
1 15 49 18.5871 0.0974
1 15 52 8.9995 0.5761
1 15 55 -11.1515 0.9028
1 15 58 1.4180 -1.8797
1 16 -57 -10.2786 -0.3973
1 16 -54 8.4637 1.2030
1 16 -51 -8.0216 -0.0849
1 16 -48 -0.5245 -2.3800
1 16 -45 1.7545 3.0919
1 16 -42 -2.5146 -1.8942
1 16 -39 -8.1855 -0.7823
1 16 -36 11.9086 1.8198
1 16 -33 -13.4596 -2.0725
1 16 -30 3.1736 0.6558
1 16 -27 -2.9501 2.0989
1 16 -24 2.7578 -3.3089
1 16 -21 -7.1689 0.3260
1 16 -18 0.7218 2.5730
1 16 -15 -1.7929 -3.3534
1 16 -12 -9.5000 1.8175
1 16 -9 10.8881 0.8352
1 16 -6 4.8793 -2.9560
1 16 -3 -23.2506 2.7655
1 16 0 8.5012 -0.1355
1 16 3 -0.8873 -3.0317
1 16 6 1.8849 4.3082
1 16 9 -3.4628 -1.3793
1 16 12 0.6783 -3.1535
1 16 15 5.7497 3.8751
1 16 18 -10.9320 -0.8582
1 16 21 7.0275 -0.3831
1 16 24 -12.3414 1.5096
1 16 27 19.4960 -3.3973
1 16 30 -2.7852 1.6069
1 16 33 -6.7972 1.9802
1 16 36 11.3901 -2.3281
1 16 39 -6.6463 0.8866
1 16 42 0.5527 0.4267
1 16 45 10.1454 -1.5629
1 16 48 -17.7731 0.8017
1 16 51 29.1184 1.1845
1 16 54 -7.3179 -3.3539
1 16 57 -7.0372 5.4529
1 17 -55 -8.2885 3.0169
1 17 -52 3.0909 -2.6757
1 17 -49 3.5385 0.3335
1 17 -46 -11.1880 1.5152
1 17 -43 3.3582 -2.4103
1 17 -40 2.8815 1.5364
1 17 -37 -9.8131 -0.8763
1 17 -34 4.0197 -1.4597
1 17 -31 -1.1189 2.9649
1 17 -28 -3.4776 -1.3704
1 17 -25 -5.8618 -1.9664
1 17 -22 10.0652 3.0078
1 17 -19 -8.7659 -3.0433
1 17 -16 -8.7325 1.2248
1 17 -13 7.2882 1.8584
1 17 -10 -2.4912 -4.1939
1 17 -7 0.7028 3.0030
1 17 -4 -4.6761 0.9391
1 17 -1 0.4760 -3.8602
1 17 2 -14.2182 2.9212
1 17 5 16.9016 0.7708
1 17 8 -4.8204 -3.2187
1 17 11 -6.9319 3.4805
1 17 14 6.2811 -2.1410
1 17 17 4.4408 -1.1600
1 17 20 -15.4524 4.9073
1 17 23 7.5211 -3.0630
1 17 26 5.0376 -1.7878
1 17 29 -1.9756 3.0103
1 17 32 9.6431 -2.0069
1 17 35 -12.7757 1.3507
1 17 38 14.0390 0.6600
1 17 41 -3.7413 -2.4556
1 17 44 -6.4963 1.5580
1 17 47 15.7822 0.7730
1 17 50 -13.7790 -2.9595
1 17 53 25.9016 3.5610
1 17 56 -16.4261 -2.6587
1 18 -53 0.7248 0.3129
1 18 -50 1.7581 -0.1472
1 18 -47 -1.9310 -1.5201
1 18 -44 -7.4726 2.5520
1 18 -41 7.2447 -2.1843
1 18 -38 -5.4522 -0.9393
1 18 -35 -2.1356 1.8288
1 18 -32 2.7215 -0.8551
1 18 -29 -7.8924 -0.2705
1 18 -26 5.5821 0.9676
1 18 -23 -6.9631 -2.4178
1 18 -20 4.1704 1.1484
1 18 -17 -6.5385 1.3311
1 18 -14 -4.3208 -2.9721
1 18 -11 4.3042 1.9282
1 18 -8 0.0434 0.3690
1 18 -5 0.8302 -2.3960
1 18 -2 -19.7976 2.8580
1 18 1 27.1854 -1.2008
1 18 4 -31.9229 -1.8345
1 18 7 19.2122 3.9639
1 18 10 5.8782 -2.2595
1 18 13 -22.0858 -1.5738
1 18 16 19.6342 3.3718
1 18 19 -7.7249 -2.0432
1 18 22 -5.3206 0.7290
1 18 25 3.9693 1.6820
1 18 28 13.3383 -4.0596
1 18 31 -15.5105 2.4910
1 18 34 18.0155 1.0058
1 18 37 -12.9788 -1.6526
1 18 40 12.6160 0.5739
1 18 43 -3.1464 0.1435
1 18 46 -9.2939 -0.6893
1 18 49 22.8169 1.3793
1 18 52 -13.7042 -2.0988
1 19 -51 5.0530 -2.5223
1 19 -48 -6.0131 2.0834
1 19 -45 -0.9398 -0.5327
1 19 -42 -1.1987 -1.5368
1 19 -39 3.8771 1.1188
1 19 -36 -7.5889 -1.3156
1 19 -33 1.8061 0.5014
1 19 -30 0.8030 1.3294
1 19 -27 -8.5083 -2.2391
1 19 -24 8.2413 -0.4965
1 19 -21 -5.3274 2.5721
1 19 -18 -2.7175 -3.1660
1 19 -15 -4.8471 1.3299
1 19 -12 6.4673 1.1481
1 19 -9 -1.8448 -3.2596
1 19 -6 -10.5777 3.2377
1 19 -3 15.5134 -1.1749
1 19 0 -21.6528 -1.4437
1 19 3 15.5001 2.5192
1 19 6 -13.4113 -1.1219
1 19 9 8.3839 -1.3462
1 19 12 7.6753 3.4842
1 19 15 -23.3606 -3.1330
1 19 18 27.0917 -0.1224
1 19 21 -21.8070 3.9289
1 19 24 10.8033 -3.4631
1 19 27 2.2134 0.5637
1 19 30 3.6753 1.4351
1 19 33 -9.7997 -2.5817
1 19 36 21.1445 2.4824
1 19 39 -14.6943 0.4018
1 19 42 7.3958 -3.5999
1 19 45 2.2009 4.1022
1 19 48 -7.6680 -1.4816
1 19 51 19.2757 -1.8781
1 20 -49 -0.6201 1.2095
1 20 -46 -11.5339 -1.7154
1 20 -43 8.9204 1.1108
1 20 -40 0.0829 -1.0866
1 20 -37 -6.9102 -1.3143
1 20 -34 0.3660 2.2397
1 20 -31 5.3883 -0.4032
1 20 -28 -12.9462 -2.6787
1 20 -25 8.5940 2.9853
1 20 -22 1.6008 -2.3534
1 20 -19 -12.2756 -0.1604
1 20 -16 4.6192 2.0736
1 20 -13 -0.2961 -2.9556
1 20 -10 1.9322 1.6843
1 20 -7 -7.4345 0.6204
1 20 -4 -1.6851 -2.6641
1 20 -1 11.3524 2.1787
1 20 2 -15.7351 0.8135
1 20 5 3.1560 -3.5641
1 20 8 4.1564 3.5445
1 20 11 -0.0845 -0.4733
1 20 14 1.2904 -2.3079
1 20 17 -9.4269 3.0435
1 20 20 14.6877 -1.8857
1 20 23 -12.7893 0.0562
1 20 26 10.8382 3.0123
1 20 29 0.8552 -3.8337
1 20 32 -3.9308 0.8870
1 20 35 5.0946 1.9072
1 20 38 11.4236 -1.7313
1 20 41 -11.8513 0.7252
1 20 44 1.6470 -0.2365
1 20 47 10.6969 0.6247
1 21 -44 1.9502 -2.0631
1 21 -41 5.5939 -0.9371
1 21 -38 -5.0795 1.3091
1 21 -35 0.3807 -1.0601
1 21 -32 -7.5924 0.1542
1 21 -26 -16.2817 -1.9580
1 21 -23 9.3092 0.5569
1 21 -20 1.8544 0.9233
1 21 -17 -15.7125 -2.7220
1 21 -14 10.7678 2.0650
1 21 -11 2.7263 0.4652
1 21 -8 -6.3646 -2.9495
1 21 -5 -13.2797 2.6079
1 21 -2 23.4230 -0.7849
1 21 1 -8.8893 -1.0003
1 21 4 -17.5138 2.1148
1 21 7 21.3825 -1.7914
1 21 10 -8.9764 -0.1812
1 21 13 3.7357 3.0147
1 21 16 -2.9282 -3.0335
1 21 19 3.0923 -0.1968
1 21 22 -4.2944 3.1066
1 21 25 12.1362 -2.2750
1 21 28 -8.2217 1.1686
1 21 31 3.8389 -0.3424
1 21 34 2.6369 -1.6313
1 21 37 8.4053 2.5850
1 21 40 -4.5994 -0.5027
1 21 43 1.2476 -1.6077
1 21 46 -1.9956 2.0658
1 22 -42 11.8868 0.7464
1 22 -36 -14.9190 -0.8134
1 22 -33 17.3541 2.1567
1 22 -27 13.4579 -1.2766
1 22 -24 -4.7266 3.1767
1 22 -21 -4.1700 -4.3034
1 22 -18 5.1380 1.5156
1 22 -15 -8.6162 1.4378
1 22 -12 11.0703 -2.6624
1 22 -9 -7.1860 1.9792
1 22 -6 -2.7079 -1.1234
1 22 -3 -5.6604 -0.9213
1 22 0 21.9745 2.3652
1 22 3 -16.3102 -1.0999
1 22 6 -15.1278 -1.7868
1 22 9 34.6652 3.2139
1 22 12 -27.4891 -1.2389
1 22 15 18.2366 -1.4243
1 22 18 -12.9719 2.9487
1 22 21 11.3743 -3.0151
1 22 24 -6.1442 1.3532
1 22 27 11.9857 3.4429
1 22 30 -13.2920 -5.5119
1 22 33 11.0812 1.9692
1 22 36 4.2861 2.2021
1 22 39 2.4168 -3.0900
1 22 42 -7.2820 2.2654
1 23 -34 -19.6154 -3.0586
1 23 -31 20.7719 1.3782
1 23 -25 4.9915 -2.7685
1 23 -22 1.9734 0.9135
1 23 -19 -7.5141 -0.4912
1 23 -16 5.5210 -0.2402
1 23 -13 -2.1883 0.6752
1 23 -10 6.5302 0.0378
1 23 -7 -14.2139 -2.0126
1 23 -4 4.7883 1.4479
1 23 -1 7.1571 0.6182
1 23 2 0.3069 -1.7921
1 23 5 -8.6113 1.3024
1 23 8 -7.2502 0.2782
1 23 11 28.9809 -1.6682
1 23 14 -28.1549 2.9766
1 23 17 19.5545 -2.5197
1 23 20 -10.1889 -0.4386
1 23 23 7.0462 3.6588
1 23 26 2.8466 -3.0239
1 23 29 -4.2749 1.7956
1 23 32 2.4707 -1.0134
1 23 35 7.7046 -1.0452
1 23 38 1.0449 2.8079
1 24 -32 -12.6089 -2.8303
1 24 -29 14.7645 2.4137
1 24 -23 2.9423 0.1211
1 24 -20 0.9982 -2.0192
1 24 -17 -3.8902 1.5594
1 24 -14 4.7779 1.1125
1 24 -11 1.1989 -2.6055
1 24 -8 -5.7935 0.8483
1 24 -5 -2.6465 0.2209
1 24 -2 5.6601 -0.4969
1 24 1 8.5222 0.2451
1 24 4 -12.1788 0.2563
1 24 7 1.5243 -0.8095
1 24 10 -3.0891 1.6484
1 24 13 18.6668 -1.2282
1 24 16 -15.9404 -0.2917
1 24 19 3.0976 1.5446
1 24 22 11.5114 -1.5761
1 24 25 -10.9575 1.6571
1 24 28 9.0001 0.6412
1 25 -21 9.5912 2.9158
1 25 -18 -5.3331 -0.0874
1 25 -15 2.1629 -0.1645
1 25 -12 1.0885 -0.3039
1 25 -9 3.2272 0.3367
1 25 -6 -15.1064 -2.0314
1 25 -3 15.0645 2.1828
1 25 0 -2.4740 0.0948
1 25 3 7.1142 -3.1915
1 25 6 -16.6879 3.8123
1 25 9 10.1409 -0.1514
1 25 12 -0.2904 -3.8883
1 25 15 6.6432 4.6966
1 25 18 -3.5556 -2.3284
1 25 21 -5.4569 -1.2689
1 25 24 17.3481 5.6729
1 26 -22 -6.0269 -6.3343
1 26 -19 15.7298 3.7789
1 26 -16 -14.0481 -1.0106
1 26 -13 8.8186 1.4443
1 26 -10 -2.5092 -3.6676
1 26 -7 1.9494 2.4494
1 26 -4 -14.4805 0.1781
1 26 -1 26.4769 -2.1339
1 26 2 -15.2812 1.5383
1 26 8 -16.3807 -1.8732
1 26 11 17.7476 3.5515
1 26 14 -4.6304 -4.3070
1 26 17 3.6552 1.3475
1 26 20 -0.2829 4.1773
1 27 -14 -12.7309 -2.8719
1 27 -11 7.3466 1.3361
1 27 -8 -2.1912 -1.6177
1 27 -5 0.3677 0.8583
1 27 -2 -8.2339 0.6743
1 27 4 -23.0387 0.1718
1 27 10 -11.0955 -4.8764
2 1 -71 -4.0777 -2.9077
2 1 -68 -0.3813 -3.0125
2 1 -65 11.0295 -1.3308
2 1 -62 0.0811 5.3043
2 1 -59 -1.6090 1.2991
2 1 -56 7.8943 -2.8640
2 1 -53 -7.5498 -2.7720
2 1 -50 18.5735 3.5074
2 1 -47 -4.0834 0.6664
2 1 -44 -7.7608 -3.5839
2 1 -41 -0.2680 3.9760
2 1 -38 21.3687 -3.2905
2 1 -35 4.2464 2.7778
2 1 -32 5.5236 0.5673
2 1 -29 -17.1014 -0.9162
2 1 -26 3.4741 -5.0658
2 1 -23 27.0516 9.2989
2 1 -20 -10.0068 -2.3485
2 1 -17 12.6977 -7.2695
2 1 -14 2.4795 1.0717
2 1 -11 57.6625 6.3989
2 1 -8 7.9122 6.4946
2 1 -5 -181.3337 -5.1082
2 1 -2 193.6046 -18.1570
2 1 1 16.2638 7.5258
2 1 4 22.2141 21.0509
2 1 7 -110.9738 -11.6766
2 1 10 50.5491 -5.7244
2 1 13 47.8426 -0.2595
2 1 16 -16.4592 2.0983
2 1 19 11.7419 4.9763
2 1 22 2.3951 -2.3009
2 1 25 24.4093 -6.9963
2 1 28 -16.2479 9.2366
2 1 31 -8.0929 -2.7429
2 1 34 16.6745 -3.2387
2 1 37 1.3341 3.4967
2 1 40 23.2440 -2.3977
2 1 43 -17.2439 -0.8236
2 1 46 -0.0869 4.7972
2 1 49 4.9311 -5.6654
2 1 52 10.4104 -0.6129
2 1 55 -3.0960 8.0470
2 1 58 -0.6074 -4.6319
2 1 61 7.3278 -1.8755
2 1 64 -2.1992 -2.3709
2 1 67 11.4755 4.2620
2 1 70 -5.1833 1.5541
2 2 -69 3.0554 -5.9555
2 2 -66 5.4896 1.0671
2 2 -63 -3.7720 -0.2883
2 2 -60 12.1504 5.5949
2 2 -57 -12.0494 -3.7155
2 2 -54 17.3411 -0.9263
2 2 -51 -7.9590 0.4407
2 2 -48 13.5635 0.8737
2 2 -45 -12.2779 0.2560
2 2 -42 2.5484 -2.4941
2 2 -39 6.3416 4.0272
2 2 -36 21.6842 -3.6934
2 2 -33 -12.3929 4.2920
2 2 -30 9.0213 -2.7250
2 2 -27 -13.9080 0.0954
2 2 -24 8.6255 -1.6439
2 2 -21 34.9316 8.0892
2 2 -18 -42.2488 -10.5732
2 2 -15 54.1996 1.3606
2 2 -12 -0.5993 4.1925
2 2 -9 45.2815 3.7030
2 2 -6 -111.8619 1.7292
2 2 -3 32.0097 -13.6121
2 2 0 115.5894 -2.8643
2 2 3 1.1146 16.9152
2 2 6 -65.1802 0.2241
2 2 9 -5.7870 -10.4707
2 2 12 52.0697 5.1233
2 2 15 1.8844 -9.2460
2 2 18 3.4484 12.3735
2 2 21 6.3246 -2.7419
2 2 24 15.3971 -6.6080
2 2 27 -8.3324 5.8576
2 2 30 2.3925 0.9579
2 2 33 -6.7647 -5.9739
2 2 36 18.4092 7.0193
2 2 39 1.3400 -5.9093
2 2 42 15.6320 -0.2552
2 2 45 -22.5438 6.9396
2 2 48 9.2533 -8.3787
2 2 51 11.1494 2.8972
2 2 54 -7.6746 2.7216
2 2 57 12.4641 -0.2625
2 2 60 -9.0035 -3.5194
2 2 63 8.8862 1.3745
2 2 66 2.6831 -2.9574
2 2 69 2.8280 5.9468
2 3 -70 -6.4226 -0.1760
2 3 -67 13.7764 -2.9799
2 3 -64 0.3171 1.6783
2 3 -61 -15.4563 1.2801
2 3 -58 30.4876 1.3088
2 3 -55 -23.6556 -2.4185
2 3 -52 23.7546 0.1790
2 3 -49 -9.6593 0.9966
2 3 -46 0.2483 -1.5277
2 3 -43 -0.8652 1.2557
2 3 -40 13.2648 0.4820
2 3 -37 -9.9139 -2.0948
2 3 -34 34.3262 3.6753
2 3 -31 -28.9599 -1.4108
2 3 -28 5.8290 -2.5556
2 3 -25 13.9404 4.3485
2 3 -22 -14.1540 -3.0616
2 3 -19 43.5289 0.9157
2 3 -16 -52.8661 -1.2344
2 3 -13 103.2502 -1.4806
2 3 -10 -68.6457 7.1313
2 3 -7 40.3178 0.1993
2 3 -4 -99.1197 -8.4632
2 3 -1 138.7349 -0.2224
2 3 2 12.0304 1.9473
2 3 5 -34.2118 6.5602
2 3 8 -19.2563 0.3251
2 3 11 15.8113 -8.3701
2 3 14 30.7812 1.9984
2 3 17 -5.3043 1.2394
2 3 20 17.1077 1.2844
2 3 23 -9.5043 0.0622
2 3 26 25.2482 -2.7341
2 3 29 -26.2635 1.6054
2 3 32 15.6625 1.9473
2 3 35 -0.7786 -2.9757
2 3 38 9.3067 0.4950
2 3 41 5.3092 0.0815
2 3 44 3.4666 -0.7024
2 3 47 -11.7805 1.6487
2 3 50 5.8767 -2.0493
2 3 53 12.1315 0.9960
2 3 56 -5.7041 1.9617
2 3 59 5.6591 -2.0060
2 3 62 -3.9253 -1.4892
2 3 65 8.1018 0.4101
2 3 68 2.6842 1.5694
2 3 71 -2.1839 -0.1234
2 4 -68 4.0098 -1.4491
2 4 -65 1.4227 1.0288
2 4 -62 1.5282 -0.9641
2 4 -59 -13.5196 2.6169
2 4 -56 35.1775 -1.1165
2 4 -53 -25.4128 -0.1138
2 4 -50 16.6799 -0.2466
2 4 -47 -9.8240 -1.1524
2 4 -44 3.6539 2.3120
2 4 -41 2.3877 -2.0894
2 4 -38 14.2521 2.1903
2 4 -35 -12.8137 -1.6995
2 4 -32 25.7308 2.5676
2 4 -29 -23.5132 -2.9978
2 4 -26 1.2990 2.9464
2 4 -23 32.0566 -2.6317
2 4 -20 -38.1205 0.7968
2 4 -17 59.2749 -0.2547
2 4 -14 -43.2963 0.3894
2 4 -11 89.3046 0.8807
2 4 -8 -104.4811 1.8187
2 4 -5 53.8829 -2.2391
2 4 -2 -21.6175 -2.8795
2 4 1 86.0832 0.7205
2 4 4 -21.3688 1.3044
2 4 7 -28.1711 5.2692
2 4 10 8.3124 -4.0103
2 4 13 15.2362 -1.8992
2 4 16 19.0370 -1.9447
2 4 19 -10.0611 5.4842
2 4 22 28.6274 -2.7681
2 4 25 -22.2125 0.8108
2 4 28 18.5981 -0.9820
2 4 31 -13.7764 0.4093
2 4 34 14.5346 1.3694
2 4 37 -4.7720 -1.4843
2 4 40 11.7823 -1.9036
2 4 43 3.7069 2.1432
2 4 46 -4.6797 0.2010
2 4 49 -4.5664 -2.3877
2 4 52 8.7765 3.6400
2 4 55 7.1217 -2.6391
2 4 58 -1.8428 1.2130
2 4 61 -4.5858 -1.4433
2 4 64 8.7365 1.3757
2 4 67 1.1686 -3.1520
2 4 70 2.1043 4.9255
2 5 -69 -1.8681 -3.4349
2 5 -66 12.2034 -1.0239
2 5 -63 -16.1656 2.8042
2 5 -60 10.0033 -2.6214
2 5 -57 -1.4026 2.6820
2 5 -54 19.9112 -0.0188
2 5 -51 -19.0335 -1.8611
2 5 -48 5.1844 0.5742
2 5 -45 -0.5202 -0.8098
2 5 -42 6.4412 1.8141
2 5 -39 2.7296 -0.7557
2 5 -36 2.1744 -0.1763
2 5 -33 5.3109 0.6453
2 5 -30 -2.8679 1.0695
2 5 -27 -2.7240 -2.3945
2 5 -24 3.0925 2.4203
2 5 -21 19.3917 -3.4511
2 5 -18 -28.6564 1.9149
2 5 -15 63.5083 2.2024
2 5 -12 -41.7932 -2.3377
2 5 -9 41.8199 0.3798
2 5 -6 -63.2967 1.5373
2 5 -3 48.4229 -2.4294
2 5 0 23.0274 0.9747
2 5 6 -8.3493 2.5462
2 5 9 -8.6500 6.0676
2 5 12 4.7948 -8.4446
2 5 15 15.4195 1.3750
2 5 18 15.2485 0.4547
2 5 21 -11.1526 0.7980
2 5 24 24.0907 0.9611
2 5 27 -22.3788 -1.7322
2 5 30 14.4568 -0.4736
2 5 33 -3.1612 2.9032
2 5 36 10.0054 -2.2826
2 5 39 -11.3600 -1.0872
2 5 42 22.7613 1.5689
2 5 45 -7.9596 -1.9219
2 5 48 -5.1748 2.3586
2 5 51 2.7226 -0.4259
2 5 54 10.0166 -1.0828
2 5 57 2.5256 0.0363
2 5 60 -6.1520 1.6067
2 5 63 -0.8731 -3.1818
2 5 66 13.5771 3.3886
2 5 69 -5.7183 -3.5572
2 6 -67 -0.2903 -4.0671
2 6 -64 -2.4429 1.4918
2 6 -61 -6.7079 -0.6829
2 6 -58 12.6871 0.5049
2 6 -55 3.8676 2.4860
2 6 -52 2.4508 -3.0917
2 6 -49 -11.2395 0.5330
2 6 -46 -1.0991 0.4357
2 6 -43 16.4608 -1.2316
2 6 -40 -9.8495 1.8721
2 6 -37 13.0630 0.5024
2 6 -34 -9.0601 -3.3603
2 6 -31 12.1800 4.9172
2 6 -28 -14.1691 -2.4431
2 6 -25 11.0651 -1.0753
2 6 -22 3.4272 0.5532
2 6 -19 -0.4616 -0.4837
2 6 -16 5.1538 2.3294
2 6 -13 36.2853 0.3261
2 6 -10 -41.8956 -3.7266
2 6 -7 18.8774 1.6438
2 6 -4 -5.4522 3.0281
2 6 -1 14.8142 -3.6704
2 6 8 -5.7150 3.2074
2 6 11 13.3066 1.4945
2 6 14 -4.6021 -4.5871
2 6 17 8.8821 -1.1994
2 6 20 18.6547 3.9255
2 6 23 -6.2305 -1.4779
2 6 26 1.1135 0.6272
2 6 29 -7.8733 -1.1960
2 6 32 22.1068 0.8819
2 6 35 -17.4983 0.7130
2 6 38 13.3475 -1.7740
2 6 41 -4.6253 -0.5030
2 6 44 15.7330 0.8941
2 6 47 -13.0251 -0.0420
2 6 50 -1.2199 0.6420
2 6 53 13.6669 -0.0082
2 6 56 -1.5454 -2.0485
2 6 59 0.2482 1.6560
2 6 62 -3.0698 0.4410
2 6 65 3.0258 -1.8260
2 6 68 9.3621 1.4396
2 7 -68 4.0416 -0.9231
2 7 -65 1.2871 -3.0050
2 7 -62 -18.2926 3.3228
2 7 -59 19.4655 -2.4863
2 7 -56 2.0828 1.8481
2 7 -53 -0.9668 2.1726
2 7 -50 -1.1105 -5.1863
2 7 -47 -7.0006 2.5629
2 7 -44 -0.5372 0.9129
2 7 -41 23.7773 -2.8363
2 7 -38 -23.0061 3.2404
2 7 -35 18.6925 -0.4025
2 7 -32 -11.2695 -3.1414
2 7 -29 5.7363 6.1886
2 7 -26 -2.5292 -5.4610
2 7 -23 3.5521 -0.5054
2 7 -20 8.3160 3.8651
2 7 -17 -9.5626 -2.3845
2 7 -14 26.3823 2.4002
2 7 -11 -3.2982 -1.0752
2 7 -8 -17.6346 -4.5456
2 7 -5 5.6491 6.8123
2 7 -2 23.8419 -0.8846
2 7 1 -2.5755 -4.8666
2 7 7 -0.1775 0.1832
2 7 10 -7.0854 2.0142
2 7 13 11.4276 -0.3874
2 7 16 -4.6495 -2.5969
2 7 19 11.8312 -1.0844
2 7 25 -9.2933 -1.5013
2 7 28 -2.3413 -0.4872
2 7 31 3.7678 0.5194
2 7 34 15.8718 0.2008
2 7 37 -20.4541 -0.4388
2 7 40 13.1441 -0.7745
2 7 43 5.7608 -0.3645
2 7 46 -3.0585 0.7807
2 7 49 -3.3477 1.1173
2 7 52 3.0298 -1.4061
2 7 55 12.9449 -0.1040
2 7 58 -9.0607 0.1314
2 7 61 -2.8374 0.2724
2 7 64 10.0141 0.0353
2 7 67 -3.6960 -0.2060
2 8 -66 -6.4389 -3.2753
2 8 -63 -0.0922 -0.0283
2 8 -60 -12.3749 1.1001
2 8 -57 27.4349 0.1995
2 8 -54 -8.5043 0.4906
2 8 -51 -6.9548 -0.7528
2 8 -48 3.1145 -0.3381
2 8 -45 -3.0325 -0.5992
2 8 -42 2.2581 1.3734
2 8 -39 12.3742 -0.8305
2 8 -36 -11.4077 0.8205
2 8 -33 5.5105 -0.3663
2 8 -30 -8.8677 0.8922
2 8 -27 10.7869 -1.1478
2 8 -24 2.2703 -0.5955
2 8 -21 -16.3279 -0.0826
2 8 -18 31.5358 2.4328
2 8 -15 -25.2447 -0.7784
2 8 -12 31.9095 -1.1722
2 8 -9 -23.0143 -0.0239
2 8 -6 5.4679 -0.5685
2 8 -3 0.0020 3.8381
2 8 0 22.2553 -3.1496
2 8 3 -0.1936 -1.0149
2 8 6 -15.7984 0.9966
2 8 9 24.5624 0.7253
2 8 12 -5.1888 1.9269
2 8 15 -12.5347 -1.8704
2 8 18 14.3969 -2.4430
2 8 21 13.9037 2.4788
2 8 24 -5.6031 -0.5968
2 8 27 -9.9053 0.9944
2 8 30 11.8144 -0.6830
2 8 33 4.5535 -0.7715
2 8 36 -6.7105 1.4083
2 8 39 2.6362 -1.0996
2 8 42 4.1083 -1.2482
2 8 45 3.1446 1.3363
2 8 48 -6.2364 0.7996
2 8 51 8.3759 -1.6326
2 8 54 1.4566 1.2149
2 8 57 -0.7708 -1.0058
2 8 60 1.7879 -0.0189
2 8 63 -8.4519 0.9062
2 8 66 17.6244 -0.2884
2 9 -67 3.7159 0.8003
2 9 -64 -12.3563 -3.8613
2 9 -61 5.8412 3.1540
2 9 -58 -2.0147 -0.3365
2 9 -55 13.1059 -1.0467
2 9 -52 -6.4802 2.3644
2 9 -49 -7.9917 -2.5738
2 9 -46 1.4316 0.0483
2 9 -43 4.5447 1.3196
2 9 -40 4.0428 -0.9909
2 9 -37 -5.9198 -0.0931
2 9 -34 6.1207 2.6531
2 9 -31 -7.8180 -3.5558
2 9 -28 -4.9906 2.5978
2 9 -25 18.5796 -2.0086
2 9 -22 -4.2124 -0.2107
2 9 -19 -26.3277 2.6378
2 9 -16 50.6544 -1.2686
2 9 -13 -40.7660 -0.8040
2 9 -10 30.1349 0.6839
2 9 -7 -18.7149 -0.7353
2 9 -4 1.8106 0.8884
2 9 -1 16.0469 1.0436
2 9 2 1.2693 -1.8625
2 9 5 -6.2823 -0.2988
2 9 8 2.8651 0.3430
2 9 11 15.7899 1.6594
2 9 14 -12.7604 0.1992
2 9 17 -8.7343 -1.1788
2 9 20 27.3302 -2.3787
2 9 23 -7.2919 3.0843
2 9 26 -2.3728 -0.7254
2 9 29 -2.1742 0.3023
2 9 32 8.5390 -0.4007
2 9 35 5.9191 -0.6735
2 9 38 -16.5437 1.2542
2 9 41 16.2650 -1.5526
2 9 44 -5.4611 0.0913
2 9 47 2.1763 0.8991
2 9 50 1.5732 -0.2497
2 9 53 7.2693 -0.7755
2 9 56 -2.5821 1.5112
2 9 59 -6.7507 -1.8722
2 9 62 10.6067 0.4708
2 9 65 -8.1552 1.6313
2 10 -65 -10.6677 0.9488
2 10 -62 -6.0908 -1.8392
2 10 -59 15.0238 1.6011
2 10 -56 -7.0630 0.9779
2 10 -53 5.3413 -2.2737
2 10 -50 -4.4737 1.4092
2 10 -47 -4.8612 0.6625
2 10 -44 0.0240 -3.6813
2 10 -41 6.2364 3.5633
2 10 -38 4.2100 -0.3742
2 10 -35 -12.7907 -2.1397
2 10 -32 4.9347 3.7697
2 10 -29 -1.6711 -3.1740
2 10 -26 -1.4137 -0.8906
2 10 -23 7.9836 3.8405
2 10 -20 -3.2274 -3.3447
2 10 -17 -17.3712 1.6320
2 10 -14 35.0484 0.6554
2 10 -11 -25.6129 -2.9895
2 10 -8 12.5582 3.2770
2 10 -5 -7.7036 -1.5349
2 10 -2 1.0292 -0.4298
2 10 1 17.7449 1.8310
2 10 4 -14.0646 -0.5237
2 10 7 -1.8925 -3.1478
2 10 10 21.0008 3.0284
2 10 13 -9.2739 1.7351
2 10 16 -10.2931 -2.7057
2 10 19 7.0769 0.4671
2 10 22 19.8608 -0.7682
2 10 25 -23.9026 0.1369
2 10 28 13.9832 2.6197
2 10 31 0.2969 -2.7044
2 10 34 -2.0075 0.1139
2 10 37 7.4041 1.3982
2 10 40 -11.7834 -1.4608
2 10 43 13.8485 0.1044
2 10 46 -12.6480 0.5318
2 10 49 15.4336 -0.7749
2 10 52 -0.5277 0.2123
2 10 55 -1.1488 1.5052
2 10 58 -3.5403 -2.0072
2 10 61 2.7437 -0.2172
2 10 64 1.7632 1.8460
2 11 -63 -12.7002 1.3765
2 11 -60 2.2673 0.5088
2 11 -57 17.1227 -0.7240
2 11 -54 -18.6696 0.1035
2 11 -51 8.3407 1.3450
2 11 -48 -1.6475 -2.3761
2 11 -45 -9.2592 1.1866
2 11 -42 5.7008 -0.1708
2 11 -39 6.7176 -0.7958
2 11 -36 -7.3584 1.4463
2 11 -33 -5.2468 0.5852
2 11 -30 2.0068 -3.3566
2 11 -27 2.5091 2.8028
2 11 -24 -1.1950 -0.7622
2 11 -21 -0.8043 -0.3190
2 11 -18 -3.0336 0.8336
2 11 -15 -2.0001 -0.9658
2 11 -12 9.1041 -0.2401
2 11 -9 -1.2247 1.7346
2 11 -6 -9.0585 -1.1256
2 11 -3 3.4989 -1.7906
2 11 0 5.9898 4.0109
2 11 3 0.9431 -2.1168
2 11 6 -12.8907 -1.1426
2 11 9 18.5098 1.1915
2 11 12 -0.8474 -0.4186
2 11 15 -11.6856 1.8557
2 11 18 6.4264 -0.2205
2 11 21 -1.7663 -4.0599
2 11 24 12.5011 3.8484
2 11 27 -15.8361 -0.6418
2 11 30 13.9227 -0.6974
2 11 33 -1.0352 0.6250
2 11 36 -5.1312 -0.6922
2 11 39 10.6423 0.1146
2 11 42 -14.1640 0.5261
2 11 45 12.5300 -0.6044
2 11 48 -7.8400 -1.4452
2 11 51 20.8375 2.5010
2 11 54 -14.0654 -1.0003
2 11 57 4.4445 0.0864
2 11 60 -5.9681 -0.4420
2 11 63 7.9204 -0.6618
2 12 -64 -6.3640 -0.7112
2 12 -61 -1.6942 1.3606
2 12 -58 0.6071 -1.4766
2 12 -55 11.5725 1.5415
2 12 -52 -14.3859 -1.0192
2 12 -49 -2.5644 -0.0016
2 12 -46 13.5004 1.0358
2 12 -43 -17.3023 -2.9768
2 12 -40 2.4876 2.7731
2 12 -37 17.9136 -0.0331
2 12 -34 -24.1289 -2.3462
2 12 -31 -0.1117 2.9812
2 12 -28 14.9004 -2.7703
2 12 -25 -10.5570 0.4935
2 12 -22 -3.8888 2.8851
2 12 -19 7.5511 -3.6932
2 12 -16 -10.1094 0.4803
2 12 -13 1.8716 2.5797
2 12 -10 6.8390 -2.7453
2 12 -7 -0.0772 1.6807
2 12 -4 -17.2596 -0.7002
2 12 -1 16.8060 -0.9863
2 12 2 -7.2544 2.7447
2 12 5 3.8873 -0.9353
2 12 8 -9.6792 -3.0533
2 12 11 19.5973 3.2897
2 12 14 -11.7039 -0.0899
2 12 17 -4.0934 -0.9622
2 12 20 4.9229 1.7021
2 12 23 0.4395 -3.5227
2 12 26 3.2009 2.2632
2 12 29 -3.9222 1.2111
2 12 32 8.4541 -2.8022
2 12 35 -0.2954 1.8187
2 12 38 -10.9773 -0.1511
2 12 41 20.1015 -1.0203
2 12 44 -21.6577 1.2474
2 12 47 12.0318 -1.4045
2 12 50 8.5605 -0.9246
2 12 53 5.5818 3.5003
2 12 56 -19.2475 -1.6533
2 12 59 14.5662 -2.2183
2 12 62 -5.5574 3.3306
2 13 -62 -2.0450 0.6412
2 13 -59 4.2133 0.0659
2 13 -56 -0.9566 -0.9487
2 13 -53 -4.3191 0.9697
2 13 -50 7.7656 0.6759
2 13 -47 -18.9437 -3.0144
2 13 -44 17.3703 3.0144
2 13 -41 -8.7230 -1.7982
2 13 -38 -9.1049 -0.2329
2 13 -35 19.1565 2.0400
2 13 -32 -19.8654 -2.1908
2 13 -29 -2.3181 -0.6436
2 13 -26 17.2963 3.3006
2 13 -23 -15.9121 -2.8498
2 13 -20 -1.3982 0.0836
2 13 -17 4.6078 1.7478
2 13 -14 -5.8139 -2.7161
2 13 -11 -1.3415 2.2122
2 13 -8 9.2656 0.6422
2 13 -5 -6.3565 -2.9884
2 13 -2 -14.8022 1.3058
2 13 1 20.4923 2.6707
2 13 4 -16.5700 -3.8565
2 13 7 11.9820 2.4152
2 13 10 -8.3820 -0.5999
2 13 13 7.1581 -2.0711
2 13 16 -2.2320 4.1611
2 13 19 -1.8936 -1.2587
2 13 22 -12.3811 -2.7618
2 13 25 26.0807 2.9153
2 13 28 -16.2018 -1.5282
2 13 31 4.6660 0.0837
2 13 34 7.5754 1.4010
2 13 37 -2.8941 -1.6978
2 13 40 -10.7149 0.6394
2 13 43 19.9311 0.8167
2 13 46 -19.1112 -1.9946
2 13 49 13.5849 0.0440
2 13 52 13.1313 2.0441
2 13 55 -12.2472 -1.0348
2 13 58 -3.5986 0.2339
2 13 61 5.0136 -1.3702
2 14 -60 6.5491 -0.8768
2 14 -57 -3.7795 -1.4177
2 14 -54 4.9421 3.3229
2 14 -51 -15.1276 -2.9231
2 14 -48 16.8127 0.4015
2 14 -45 -16.0650 1.4999
2 14 -42 4.3002 -2.6943
2 14 -39 1.3429 1.7842
2 14 -36 -7.1739 0.5520
2 14 -33 5.4532 -3.2921
2 14 -30 -8.5125 3.2376
2 14 -27 2.2649 -0.7151
2 14 -24 1.9195 -1.7789
2 14 -21 -10.0348 2.4506
2 14 -18 7.7728 -2.1861
2 14 -15 -11.5855 -0.2186
2 14 -12 3.8977 3.0102
2 14 -9 2.2869 -3.0944
2 14 -6 1.4895 0.6526
2 14 -3 -12.3804 1.7878
2 14 0 -1.1786 -2.8568
2 14 3 10.6902 2.2339
2 14 6 -9.8139 0.8248
2 14 9 3.8221 -3.3241
2 14 12 -0.6604 2.1512
2 14 15 4.5147 0.3039
2 14 18 -11.0254 -0.9288
2 14 21 11.2143 2.3554
2 14 24 -21.0971 -2.8219
2 14 27 32.5396 -0.2663
2 14 30 -19.3263 2.3283
2 14 33 6.7051 -1.4456
2 14 36 3.7542 0.2647
2 14 39 -2.7531 0.5819
2 14 42 -4.2893 -0.8526
2 14 45 9.8040 -0.0167
2 14 48 -8.5079 -0.0808
2 14 51 15.8845 -0.5045
2 14 54 2.9569 1.7840
2 14 57 -15.6459 -0.5984
2 15 -58 10.6138 -0.6711
2 15 -55 -12.6285 0.3860
2 15 -52 4.7150 0.6461
2 15 -49 -3.3463 -0.8023
2 15 -46 2.1569 -1.3587
2 15 -43 -8.2192 2.8438
2 15 -40 6.0463 -2.4634
2 15 -37 -7.3875 -0.3382
2 15 -34 0.5633 2.1064
2 15 -31 5.3421 -2.4881
2 15 -28 -14.8752 0.9607
2 15 -25 8.5491 1.9855
2 15 -22 -1.2905 -4.1318
2 15 -19 -10.4135 1.7775
2 15 -16 7.3742 2.0358
2 15 -13 -9.7480 -4.0062
2 15 -10 5.0624 2.9560
2 15 -7 0.1027 0.0040
2 15 -4 0.1097 -2.5560
2 15 -1 -16.7180 2.6538
2 15 2 8.7784 -0.4258
2 15 5 5.9085 -1.9609
2 15 8 -8.1929 3.6728
2 15 11 -2.9474 -2.8669
2 15 14 9.1251 -1.3117
2 15 17 1.7046 4.5270
2 15 20 -23.4396 -2.0494
2 15 23 27.0175 -1.0013
2 15 26 -18.5516 1.6500
2 15 29 15.0347 -2.7705
2 15 32 0.7197 2.3850
2 15 35 -6.1842 0.8282
2 15 38 3.6554 -2.5640
2 15 41 5.7251 1.4925
2 15 44 -12.0576 0.2114
2 15 47 13.8647 -1.8619
2 15 50 -4.0840 1.1662
2 15 53 13.1903 0.8720
2 15 56 -6.7454 -1.6881
2 16 -56 3.9844 0.0293
2 16 -53 -5.6722 1.9738
2 16 -50 -3.8892 -3.1334
2 16 -47 7.4550 1.5979
2 16 -44 -4.8864 0.3839
2 16 -41 -11.0266 -1.8502
2 16 -38 13.8077 1.1572
2 16 -35 -10.0251 -0.6845
2 16 -32 -3.0304 -0.8542
2 16 -29 8.9873 2.4378
2 16 -26 -13.5828 -1.8947
2 16 -23 2.2541 -1.1848
2 16 -20 3.2939 2.4481
2 16 -17 -6.8113 -2.0990
2 16 -14 -4.5454 0.4041
2 16 -11 2.3196 1.6876
2 16 -8 5.7976 -3.1080
2 16 -5 -9.6430 2.2473
2 16 -2 -3.5003 0.8896
2 16 1 1.8445 -3.7129
2 16 4 -5.1988 3.2349
2 16 7 9.1368 0.9063
2 16 10 -5.2565 -3.9354
2 16 13 -7.2408 3.0213
2 16 16 14.3918 -0.6740
2 16 19 -7.5448 -0.8935
2 16 22 -13.3893 3.7168
2 16 25 21.1375 -4.0041
2 16 28 -7.2138 -0.4439
2 16 31 -1.2082 3.2106
2 16 34 15.7758 -1.9283
2 16 37 -18.4032 0.5198
2 16 40 10.0752 0.5657
2 16 43 9.7322 -1.8832
2 16 46 -24.9132 1.6211
2 16 49 31.7947 -0.1467
2 16 52 -13.6113 -2.2757
2 16 55 12.9702 4.1609
2 17 -54 -3.4899 -1.0046
2 17 -51 8.0216 -0.5778
2 17 -48 -13.1688 1.2270
2 17 -45 6.7622 -1.8981
2 17 -42 0.5261 1.5829
2 17 -39 -12.9316 -1.0669
2 17 -36 9.0401 -1.5994
2 17 -33 -0.4853 2.5135
2 17 -30 -6.7155 -0.7975
2 17 -27 -1.4813 -1.5654
2 17 -24 3.7321 2.0874
2 17 -21 -6.2004 -2.5328
2 17 -18 -2.1023 0.8376
2 17 -15 2.8012 2.0953
2 17 -12 -7.8040 -4.0662
2 17 -9 4.7976 2.6327
2 17 -6 -2.9017 0.7253
2 17 -3 3.5371 -2.9178
2 17 0 -22.1837 2.4446
2 17 3 23.1963 -0.1261
2 17 6 -13.4533 -2.2821
2 17 9 2.5380 3.9676
2 17 12 5.1242 -2.7405
2 17 15 -12.3254 -1.3974
2 17 18 16.9295 4.1949
2 17 21 -18.1015 -1.9048
2 17 24 8.6889 -0.7051
2 17 27 2.7812 1.4824
2 17 30 4.2471 -2.6032
2 17 33 -8.7893 2.1584
2 17 36 20.2410 1.0215
2 17 39 -20.6630 -2.5320
2 17 42 12.1624 0.8269
2 17 45 8.9135 1.1604
2 17 48 -26.5368 -1.8058
2 17 51 40.8120 0.9220
2 17 54 -22.8000 -0.3037
2 18 -52 -2.5942 -0.9257
2 18 -49 11.2608 -1.3242
2 18 -46 -21.6471 2.5072
2 18 -43 15.6506 -2.0764
2 18 -40 -4.7730 -0.5525
2 18 -37 -10.6435 0.9493
2 18 -34 10.9408 -0.9879
2 18 -31 -3.8989 0.6272
2 18 -28 -5.1330 0.4406
2 18 -25 -1.7361 -2.1338
2 18 -22 5.2895 0.8065
2 18 -19 -7.6182 0.9423
2 18 -16 -1.9270 -1.9675
2 18 -13 3.1488 1.1642
2 18 -10 -4.9213 0.2394
2 18 -7 6.4468 -1.7989
2 18 -4 -19.0719 2.3138
2 18 -1 26.0040 -1.0049
2 18 2 -32.8849 -1.3155
2 18 5 18.5413 2.5416
2 18 8 3.3722 -1.1675
2 18 11 -13.6243 -0.8322
2 18 14 10.8948 1.9876
2 18 17 -8.9165 -1.9264
2 18 20 13.2112 0.6413
2 18 23 -20.4647 2.6147
2 18 26 21.7745 -3.6059
2 18 29 -8.9906 0.9697
2 18 32 8.0241 1.1121
2 18 35 -8.5555 -1.2080
2 18 38 20.7303 1.3475
2 18 41 -19.5061 -0.8170
2 18 44 7.0175 -1.1857
2 18 47 13.9546 3.0118
2 18 50 -21.9822 -2.8182
2 19 -50 -8.5386 -0.6928
2 19 -47 9.3862 2.0687
2 19 -44 -18.3968 -2.5214
2 19 -41 18.7763 0.7313
2 19 -38 -11.8023 -0.2269
2 19 -35 -4.8296 -1.4046
2 19 -32 11.2383 2.5199
2 19 -29 -7.2026 -1.4133
2 19 -26 -6.4534 -2.2023
2 19 -23 7.2795 3.3779
2 19 -20 -2.4444 -2.7157
2 19 -17 -9.5979 -0.2575
2 19 -14 8.3615 2.8605
2 19 -11 -1.2768 -3.8894
2 19 -8 -8.7407 2.2713
2 19 -5 7.3252 0.4798
2 19 -2 -10.2726 -2.6201
2 19 1 13.4764 2.5142
2 19 4 -21.6924 0.0900
2 19 7 14.3888 -3.1275
2 19 10 5.4963 4.1971
2 19 13 -17.0286 -1.3976
2 19 16 13.1616 -2.6812
2 19 19 -4.6681 4.2709
2 19 22 2.0605 -2.0408
2 19 25 -2.7005 -0.4627
2 19 28 9.4560 2.6269
2 19 31 -6.7018 -3.7011
2 19 34 9.3991 1.4651
2 19 37 -3.7241 2.5105
2 19 40 9.7130 -3.6267
2 19 43 -9.0462 1.5350
2 19 46 0.5298 1.0488
2 19 49 15.8461 -1.6507
2 20 -48 -18.2164 -2.2522
2 20 -45 10.0890 2.7821
2 20 -42 -3.5720 -2.6154
2 20 -39 2.1550 -0.6516
2 20 -36 -8.3994 1.7561
2 20 -33 8.9193 -0.8605
2 20 -30 -8.2059 -0.8042
2 20 -27 4.3014 1.0470
2 20 -24 -4.0164 -1.6314
2 20 -21 -1.6571 0.3370
2 20 -18 4.1951 0.6317
2 20 -15 -11.3047 -1.7386
2 20 -12 13.8009 1.4260
2 20 -9 -9.9065 0.2016
2 20 -6 -3.4431 -2.2682
2 20 -3 1.8016 2.0054
2 20 0 8.0040 0.2164
2 20 3 -12.4054 -1.8844
2 20 6 -4.3098 1.8461
2 20 9 20.4443 -0.5572
2 20 12 -16.0461 -0.5741
2 20 15 2.9327 2.1001
2 20 18 3.4537 -2.5770
2 20 21 1.6208 0.4463
2 20 24 -7.2617 3.1050
2 20 27 17.1812 -2.8947
2 20 30 -15.9827 0.4764
2 20 33 12.7371 0.3511
2 20 36 2.1042 -0.4426
2 20 39 1.7632 1.2081
2 20 42 -4.2066 -1.0394
2 20 45 5.3385 0.0905
2 20 48 -1.6920 0.9422
2 21 -43 9.0947 0.0656
2 21 -37 -2.0114 -0.3199
2 21 -34 -8.8757 -0.1766
2 21 -31 18.2029 0.9695
2 21 -25 5.5409 -0.2959
2 21 -22 6.5303 1.4930
2 21 -19 -16.3045 -2.7327
2 21 -16 13.2247 0.9818
2 21 -13 -8.2378 1.7956
2 21 -10 12.0604 -3.1813
2 21 -7 -23.9168 2.0394
2 21 -4 17.2773 -0.9006
2 21 -1 -3.2385 -0.3412
2 21 2 0.5280 1.6825
2 21 5 -8.6866 -1.3264
2 21 8 2.8746 -1.0976
2 21 11 16.6979 3.3506
2 21 14 -26.3234 -1.8926
2 21 17 24.6679 -1.2031
2 21 20 -17.8262 2.4465
2 21 23 17.3993 -1.6490
2 21 26 -13.7145 1.4225
2 21 29 19.3443 0.8734
2 21 32 -23.1792 -3.8035
2 21 35 29.1709 2.5212
2 21 38 -12.4703 1.7055
2 21 41 5.6225 -3.5471
2 21 44 -4.7427 2.4925
2 22 -41 8.4234 -0.2296
2 22 -35 11.2053 3.2524
2 22 -32 -11.7925 -2.3563
2 22 -29 11.5361 -0.7234
2 22 -26 -5.3310 2.8528
2 22 -23 -6.4558 -3.7421
2 22 -20 12.7424 0.4293
2 22 -17 -15.8216 1.6195
2 22 -14 13.0065 -1.8787
2 22 -11 -5.3018 1.1746
2 22 -8 3.8098 -0.2931
2 22 -5 -20.8020 -1.7653
2 22 -2 27.6156 1.8288
2 22 1 -9.0198 0.6790
2 22 4 -10.1255 -2.7461
2 22 7 8.2196 2.3480
2 22 10 -2.3815 -0.0859
2 22 13 11.7420 -1.4120
2 22 16 -20.1063 2.4239
2 22 19 22.9126 -2.3925
2 22 22 -17.6328 -0.1871
2 22 25 19.6917 4.4963
2 22 28 -16.8719 -4.0957
2 22 31 17.9281 0.5778
2 22 34 -14.0232 1.0433
2 22 37 20.8504 -1.2793
2 22 40 -10.0704 1.9891
2 23 -33 14.7258 3.5194
2 23 -30 -4.6243 -1.5381
2 23 -24 3.9014 0.6719
2 23 -21 -6.7578 -1.8208
2 23 -18 6.2947 0.0772
2 23 -15 -5.1295 1.0828
2 23 -12 7.5149 0.2781
2 23 -9 -4.7346 -2.2719
2 23 -6 -6.3332 1.0850
2 23 -3 2.0956 0.3829
2 23 0 15.2819 -0.7191
2 23 3 -13.9861 0.4001
2 23 6 -3.6094 0.3327
2 23 9 11.0367 -1.1035
2 23 12 -5.3708 1.9008
2 23 15 8.0192 -0.8091
2 23 18 -8.0513 -1.6544
2 23 21 6.0419 2.9659
2 23 24 1.7386 -1.7902
2 23 27 3.1133 1.6519
2 24 -28 3.4925 -3.1709
2 24 -22 2.4269 -3.5797
2 24 -19 5.0565 0.9928
2 24 -16 -7.2153 1.6671
2 24 -13 7.1945 -1.5518
2 24 -10 -1.3693 -0.1721
2 24 -7 -2.7441 0.1816
2 24 -4 -9.4231 -0.6244
2 24 -1 21.2506 0.7232
2 24 2 -6.9239 0.2682
2 24 5 -8.5624 -1.7290
2 24 8 4.2868 2.5607
2 24 11 4.7873 -0.9762
2 24 14 0.7550 -1.6074
2 24 17 -2.0302 3.2886
2 24 20 5.1007 -3.2568
2 24 23 -5.1993 1.8882
2 25 -26 3.5246 -7.6871
2 25 -23 -3.6887 3.1815
2 25 -20 -3.3872 -2.4448
2 25 -17 13.7027 2.0270
2 25 -14 -14.6301 -1.3856
2 25 -11 12.4139 1.9589
2 25 -8 -8.7034 -4.0099
2 25 -5 4.3039 2.5936
2 25 -2 -11.2853 1.0342
2 25 1 30.1584 -3.7743
2 25 7 2.4148 0.9721
2 25 10 7.3590 -3.7433
2 25 13 1.1893 3.9950
2 25 16 0.8914 -2.4842
2 25 19 -2.5147 -0.2440
2 26 -15 13.1891 3.6024
2 26 -12 -9.3922 -5.0897
2 26 -9 7.0695 3.7285
2 26 -6 -11.4316 -2.3667
2 26 -3 15.6380 0.5518
2 26 3 28.7832 -1.2090
2 26 9 11.9739 2.9856
2 26 12 4.0347 -4.6439
2 27 -1 21.8314 0.1836
2 27 2 -17.4369 -1.5220
2 27 5 16.5699 2.8437
2 27 8 -20.8309 -1.8420
3 1 -70 -12.3372 -2.2548
3 1 -67 20.0504 -4.0308
3 1 -64 -6.4162 5.3344
3 1 -61 1.2417 -1.2035
3 1 -58 5.8585 1.9469
3 1 -55 -0.0223 -1.8932
3 1 -52 2.4303 -1.3811
3 1 -49 9.2178 1.3628
3 1 -46 -4.7468 1.8502
3 1 -43 -7.0593 -3.6566
3 1 -40 11.6731 1.6468
3 1 -37 8.2272 2.8703
3 1 -34 14.7966 -5.0530
3 1 -31 -19.5274 7.1804
3 1 -28 12.5169 -7.4576
3 1 -25 -9.1984 2.4764
3 1 -22 19.9474 4.8117
3 1 -19 11.1180 -4.4537
3 1 -16 -18.6770 -6.3383
3 1 -13 46.1788 9.7251
3 1 -10 38.9192 -1.8368
3 1 -7 -91.0563 6.3566
3 1 -4 -5.4475 -8.5502
3 1 -1 100.3378 -13.2281
3 1 2 23.8707 19.0528
3 1 5 -10.0189 2.8942
3 1 8 -82.4746 -9.0327
3 1 11 76.8181 1.1995
3 1 14 4.1396 -1.7081
3 1 17 8.6813 -2.2364
3 1 20 -8.8616 12.7122
3 1 23 30.0134 -14.2570
3 1 26 -7.7934 4.9177
3 1 29 -9.3544 5.1987
3 1 32 10.8850 -7.8586
3 1 35 -2.0471 3.6841
3 1 38 11.7062 2.2326
3 1 41 11.5559 -8.3680
3 1 44 -8.3177 8.5891
3 1 47 -6.4271 -1.9954
3 1 50 11.2075 -6.7327
3 1 53 5.1580 9.2497
3 1 56 -5.5507 -2.8789
3 1 59 10.6366 -0.7034
3 1 62 -6.8123 -3.0466
3 1 65 8.4987 2.3149
3 1 68 5.4949 -0.2848
3 1 71 -10.3825 3.7992
3 2 -71 2.7320 -2.2162
3 2 -68 -4.8066 -1.9962
3 2 -65 14.9517 -0.8952
3 2 -62 -6.5279 5.1043
3 2 -59 -5.4007 -2.5810
3 2 -56 21.4297 0.0593
3 2 -53 -13.2870 0.5924
3 2 -50 12.2589 -1.1565
3 2 -47 -4.2154 0.1439
3 2 -44 -1.2319 1.1677
3 2 -41 1.5840 -1.3136
3 2 -38 13.9922 0.6474
3 2 -35 -1.8126 1.3194
3 2 -32 17.7592 -0.9274
3 2 -29 -26.7220 0.6621
3 2 -26 12.1559 -2.5391
3 2 -23 18.6184 4.4510
3 2 -20 -17.4847 -2.7609
3 2 -17 34.8051 -2.1350
3 2 -14 -17.6513 0.6295
3 2 -11 68.9244 4.7380
3 2 -8 -65.3933 1.2880
3 2 -5 -11.1927 -3.6452
3 2 -2 15.9370 -7.5992
3 2 1 124.5382 4.9950
3 2 4 -84.7637 6.5928
3 2 7 13.8666 -2.5507
3 2 10 -19.2960 -0.4235
3 2 13 37.6539 -5.6535
3 2 16 10.5324 3.5257
3 2 19 0.9078 2.0253
3 2 22 3.8732 -1.1755
3 2 25 10.5558 -1.7440
3 2 28 -1.8133 2.4730
3 2 31 -10.0554 -1.6956
3 2 34 14.3773 1.4418
3 2 37 0.6713 -1.0801
3 2 40 7.9162 -1.9105
3 2 43 8.0244 2.6070
3 2 46 -14.2076 -0.8545
3 2 49 8.2034 -1.4748
3 2 52 -0.7985 1.6140
3 2 55 11.6617 1.4548
3 2 58 -5.2921 -2.1117
3 2 61 1.9303 0.1899
3 2 64 3.0893 -2.4157
3 2 67 4.9348 2.9714
3 2 70 -0.3513 0.8435
3 3 -69 9.5232 -3.2108
3 3 -66 4.1921 -0.0023
3 3 -63 -10.8067 1.5026
3 3 -60 15.4664 0.8144
3 3 -57 -14.8138 -0.9499
3 3 -54 29.3359 0.1073
3 3 -51 -21.5677 0.8424
3 3 -48 12.0489 -1.8744
3 3 -45 -9.2557 -0.1883
3 3 -42 15.9561 3.6560
3 3 -39 -13.2980 -4.7559
3 3 -36 25.0955 3.6698
3 3 -33 -6.8032 0.2155
3 3 -30 -0.3672 -2.3897
3 3 -27 -2.2371 1.7127
3 3 -24 -0.8280 0.6352
3 3 -21 31.8472 -2.9932
3 3 -18 -39.0452 2.3179
3 3 -15 66.6560 -1.4999
3 3 -12 -31.0096 0.7413
3 3 -9 42.1536 5.2884
3 3 -6 -86.6003 -5.7614
3 3 -3 70.1493 -1.4431
3 3 0 11.6340 0.6411
3 3 3 55.9085 0.9101
3 3 6 -73.5928 3.3048
3 3 9 28.4611 0.5165
3 3 12 -3.5673 -5.1959
3 3 15 23.4886 0.6414
3 3 18 10.1256 1.1793
3 3 21 -6.2061 1.2771
3 3 24 16.2668 -0.9242
3 3 27 -9.8544 -0.7597
3 3 30 5.0086 0.6601
3 3 33 1.1498 0.7408
3 3 36 2.9442 -0.7579
3 3 39 4.5080 -1.3020
3 3 42 9.6519 0.4200
3 3 45 -0.7586 0.6563
3 3 48 -12.2940 -0.4563
3 3 51 11.3512 -0.4973
3 3 54 4.4679 2.2563
3 3 57 0.8695 -1.8497
3 3 60 0.9926 -0.2711
3 3 63 -3.6518 -0.6810
3 3 66 11.1188 1.6085
3 3 69 -2.9835 -1.7540
3 4 -70 -0.9482 2.0310
3 4 -67 4.7851 -2.7158
3 4 -64 4.4367 0.3772
3 4 -61 -21.7487 2.0493
3 4 -58 34.4706 -1.6191
3 4 -55 -21.1485 1.2414
3 4 -52 23.1182 0.2386
3 4 -49 -21.1282 -2.1306
3 4 -46 10.9639 1.1174
3 4 -43 -4.0203 -0.1487
3 4 -40 17.0582 0.9857
3 4 -37 -16.0263 -1.2120
3 4 -34 21.9570 1.5779
3 4 -31 -2.1387 -0.9116
3 4 -28 -19.5679 1.0295
3 4 -25 25.2398 -1.1639
3 4 -22 -12.0821 -0.2093
3 4 -19 23.5547 -0.4694
3 4 -16 -19.2044 1.4254
3 4 -13 59.9234 0.5441
3 4 -10 -48.2368 -0.6704
3 4 -7 16.2940 0.8028
3 4 -4 -25.6918 -1.7176
3 4 -1 62.7595 -0.3491
3 4 2 -0.1815 0.2407
3 4 5 11.8379 0.0459
3 4 8 -38.2116 3.2753
3 4 11 29.9545 0.2047
3 4 14 -3.6308 -6.6377
3 4 17 17.8786 4.0664
3 4 20 8.8064 -0.0973
3 4 23 -7.0878 -0.0868
3 4 26 10.1027 1.0714
3 4 29 -8.6122 -2.7428
3 4 32 10.6754 1.9607
3 4 35 -2.4549 1.7658
3 4 38 1.2848 -4.6028
3 4 41 8.3964 1.5435
3 4 44 7.1981 1.8319
3 4 47 -10.6330 -3.5092
3 4 50 -1.7214 3.5878
3 4 53 11.0791 -0.7138
3 4 56 5.8723 -1.8354
3 4 59 -8.5461 0.9765
3 4 62 5.6492 0.7030
3 4 65 -0.7379 -2.7987
3 4 68 7.8989 3.8253
3 5 -68 11.8744 0.6270
3 5 -65 -5.0214 -0.0469
3 5 -62 -6.2336 -0.0379
3 5 -59 1.0062 -0.5307
3 5 -56 23.9915 1.7644
3 5 -53 -19.1114 0.2493
3 5 -50 10.9115 -2.4828
3 5 -47 -10.7921 0.8575
3 5 -44 7.1878 0.5186
3 5 -41 6.7592 -0.1128
3 5 -38 -1.7567 -0.2888
3 5 -35 4.1245 1.2938
3 5 -32 2.9260 -1.1626
3 5 -29 -0.7734 1.2269
3 5 -26 -9.7086 -0.3262
3 5 -23 20.0763 -1.7269
3 5 -20 -7.9168 -0.2004
3 5 -17 14.0927 3.0151
3 5 -14 6.1178 -0.8086
3 5 -11 17.8865 -0.7594
3 5 -8 -35.0771 -0.2457
3 5 -5 9.7495 -0.2036
3 5 -2 27.9332 2.6222
3 5 1 8.5330 -4.1666
3 5 4 5.7857 0.1820
3 5 7 3.3338 3.7119
3 5 10 -26.6810 0.3919
3 5 13 34.3598 -2.6141
3 5 16 -6.1065 -0.8923
3 5 19 9.1496 0.2087
3 5 22 11.9885 1.9091
3 5 25 -7.3492 -0.2835
3 5 28 -3.6915 -1.2641
3 5 31 9.4983 0.2923
3 5 34 6.9184 1.5558
3 5 37 -16.1242 -1.4244
3 5 40 16.9643 -1.4011
3 5 43 5.0379 0.9407
3 5 46 -5.0012 0.1975
3 5 49 -4.2533 0.4439
3 5 52 2.7533 -0.1803
3 5 55 14.6006 -0.2531
3 5 58 -7.6316 -0.7221
3 5 61 -3.9228 0.3412
3 5 64 9.4401 1.0114
3 5 67 -1.3493 -1.7770
3 5 70 3.1593 1.1557
3 6 -69 0.8857 -2.6466
3 6 -66 -0.3853 -0.3295
3 6 -63 -0.5358 0.1347
3 6 -60 -12.2442 0.5386
3 6 -57 24.5151 -0.3100
3 6 -54 -1.4783 1.0695
3 6 -51 -10.8259 0.0863
3 6 -48 2.5694 -2.7724
3 6 -45 3.1554 1.8026
3 6 -42 -1.5562 0.5722
3 6 -39 12.3994 -0.7866
3 6 -36 -10.2033 -0.2567
3 6 -33 11.8915 2.2226
3 6 -30 -9.4104 -2.2967
3 6 -27 2.0867 2.1307
3 6 -24 8.0185 -2.6840
3 6 -21 -6.7874 -0.3536
3 6 -18 15.0022 3.1684
3 6 -15 3.6703 -0.3455
3 6 -12 7.6191 -1.4649
3 6 -9 -11.1463 -0.0806
3 6 -6 3.3773 -0.4170
3 6 -3 -7.1406 2.3891
3 6 0 48.2830 -0.2045
3 6 6 -2.5048 4.0726
3 6 9 20.4720 1.9446
3 6 12 -22.8436 -1.1392
3 6 15 19.5173 -2.4494
3 6 18 3.6011 0.9526
3 6 21 8.8220 -0.4997
3 6 24 -2.0967 1.8543
3 6 27 -3.2158 -0.7942
3 6 30 2.4630 -1.0880
3 6 33 8.9237 1.6477
3 6 36 -3.2091 -0.5404
3 6 39 -8.4404 -1.3132
3 6 42 20.6317 0.1327
3 6 45 -4.5338 0.1464
3 6 48 -9.6395 0.4430
3 6 51 11.3576 1.4101
3 6 54 -3.6768 -2.9916
3 6 57 12.8691 1.4132
3 6 60 -12.6405 0.1443
3 6 63 1.0224 -0.6289
3 6 66 12.9734 0.7914
3 6 69 -6.7750 -0.7533
3 7 -67 10.8676 -2.1130
3 7 -64 -22.9971 0.9780
3 7 -61 17.7791 -0.6278
3 7 -58 -11.1604 0.0830
3 7 -55 20.7887 2.3189
3 7 -52 -8.5954 -2.4001
3 7 -49 -8.8399 -0.0449
3 7 -46 2.4162 1.3851
3 7 -43 11.1957 -2.6330
3 7 -40 -7.4900 2.8102
3 7 -37 6.9746 -0.5551
3 7 -34 -0.2275 -1.5999
3 7 -31 -1.4756 3.2887
3 7 -28 -6.4956 -1.9172
3 7 -25 10.7650 -1.9879
3 7 -19 -22.5094 -1.5367
3 7 -16 40.6120 2.6090
3 7 -13 -20.0529 -0.3538
3 7 -10 10.6595 -4.3117
3 7 -7 -18.5942 4.0046
3 7 -4 26.0146 -0.1288
3 7 -1 -12.6844 -0.6482
3 7 2 31.2850 -0.2997
3 7 5 -14.1628 -1.6490
3 7 8 -9.1777 1.9915
3 7 11 28.1951 1.9999
3 7 14 -18.4512 -1.6104
3 7 17 2.2001 -2.2637
3 7 20 19.3155 1.2325
3 7 23 2.1473 0.9239
3 7 26 -15.4204 -0.8186
3 7 29 8.7591 0.9639
3 7 32 8.1386 -1.0470
3 7 35 -2.6179 0.4817
3 7 38 -7.4300 -0.0162
3 7 41 9.0833 -1.4273
3 7 44 8.2999 0.4494
3 7 47 -11.7904 0.8354
3 7 50 2.9143 0.0987
3 7 53 12.5045 -0.6392
3 7 56 -8.7551 -0.4086
3 7 59 4.0043 0.4170
3 7 62 -0.2322 -0.1186
3 7 65 -3.2641 0.4724
3 7 68 13.9817 -0.4570
3 8 -65 4.1592 -0.5894
3 8 -62 -24.2325 0.2564
3 8 -59 31.0965 0.8935
3 8 -56 -12.7225 -0.2486
3 8 -53 3.8472 0.0130
3 8 -50 3.0468 0.2991
3 8 -47 -13.0198 -1.6008
3 8 -44 5.2994 1.3221
3 8 -41 10.0897 -0.7995
3 8 -38 -3.1414 0.7758
3 8 -35 -5.3981 -0.3334
3 8 -32 5.4176 1.3840
3 8 -29 -2.5798 -1.9510
3 8 -26 -3.8295 0.8726
3 8 -23 8.8820 -1.5291
3 8 -20 6.8200 1.8043
3 8 -17 -26.5047 0.5818
3 8 -14 47.1664 -1.0835
3 8 -11 -33.9366 -0.1640
3 8 -8 16.0747 -0.8905
3 8 -5 -15.8438 2.1583
3 8 -2 24.2838 -0.6430
3 8 1 0.9682 -0.2496
3 8 4 -5.1242 -0.8802
3 8 7 1.4996 0.0559
3 8 10 10.1183 1.1599
3 8 13 -1.9060 1.4217
3 8 16 -8.2448 -2.0962
3 8 19 11.0296 -0.6350
3 8 22 11.7599 -0.1251
3 8 25 -12.2920 2.0946
3 8 28 -0.0053 -1.2139
3 8 31 11.7631 0.1677
3 8 34 -5.4182 -0.1136
3 8 37 2.5764 -0.1496
3 8 40 -3.6903 -0.1498
3 8 43 5.8246 -0.9199
3 8 46 3.2193 1.2323
3 8 49 -6.8947 -0.4824
3 8 52 10.2866 0.3864
3 8 55 0.2184 -0.6606
3 8 58 -3.6764 0.2391
3 8 61 -1.5089 -0.4829
3 8 64 7.6547 0.7523
3 8 67 -4.9071 0.2226
3 9 -66 -6.4369 -3.6338
3 9 -63 -1.9325 1.9880
3 9 -60 -9.8900 -0.4391
3 9 -57 25.7507 -0.1244
3 9 -54 -14.1411 1.3852
3 9 -51 -2.4496 -1.8832
3 9 -48 6.3275 0.6076
3 9 -45 -9.7819 0.5702
3 9 -42 6.1419 -2.0524
3 9 -39 2.9480 1.7958
3 9 -36 4.0485 0.6958
3 9 -33 -13.5086 -1.8664
3 9 -30 1.4874 2.2575
3 9 -27 12.0802 -2.6425
3 9 -24 -9.1075 0.2548
3 9 -21 -3.5133 2.4845
3 9 -18 19.5664 -2.1233
3 9 -15 -27.6124 0.7859
3 9 -12 32.9320 0.1897
3 9 -9 -19.3940 -1.5168
3 9 -6 1.3048 1.8876
3 9 -3 -0.5896 -0.7718
3 9 0 19.4665 0.1227
3 9 6 -7.3299 -1.5218
3 9 9 12.2294 0.0075
3 9 12 10.4525 2.3288
3 9 15 -20.9666 -0.1460
3 9 18 8.5920 -2.0491
3 9 21 10.3624 0.0611
3 9 24 1.0415 0.3079
3 9 27 -14.9637 1.3362
3 9 30 15.6147 -0.6645
3 9 33 4.2252 -0.9497
3 9 36 -14.7582 0.9101
3 9 39 13.2259 -0.5033
3 9 42 -4.5767 -0.4138
3 9 45 -1.2511 0.2546
3 9 48 5.5361 -0.0777
3 9 51 4.4829 -0.0884
3 9 54 -1.2857 0.6772
3 9 57 -1.6668 -0.6928
3 9 60 -0.8484 -0.4235
3 9 63 2.6973 0.3892
3 9 66 2.4203 0.8105
3 10 -64 -15.5293 -1.5630
3 10 -61 8.5281 1.7392
3 10 -58 -4.5344 0.1294
3 10 -55 13.4727 -1.1569
3 10 -52 -12.2014 0.6008
3 10 -49 -0.4762 1.0876
3 10 -46 3.2535 -2.8343
3 10 -43 -5.5380 1.7778
3 10 -40 5.1578 -0.0274
3 10 -37 2.2362 -1.0261
3 10 -34 -3.6124 1.8935
3 10 -31 -8.8383 -0.4425
3 10 -28 6.1214 -3.0456
3 10 -25 7.4932 3.4884
3 10 -22 -10.6323 -1.1039
3 10 -19 -2.1202 -0.4948
3 10 -16 13.8458 0.9832
3 10 -13 -16.1584 -1.3620
3 10 -10 16.0655 0.8430
3 10 -7 -7.0762 0.7143
3 10 -4 -9.6436 -1.5453
3 10 -1 14.0242 -0.0416
3 10 2 8.4556 3.5473
3 10 5 -22.5647 -4.3194
3 10 8 14.3818 0.4753
3 10 11 9.2219 2.4152
3 10 14 -9.2896 -1.0788
3 10 17 -7.0328 0.4933
3 10 20 15.1408 -0.1773
3 10 23 -7.9124 -3.0936
3 10 26 8.6495 4.1352
3 10 29 -10.7723 -0.6111
3 10 32 13.3476 -2.4324
3 10 35 0.0178 2.2528
3 10 38 -13.9236 -0.9322
3 10 41 19.6707 -0.7059
3 10 44 -17.2088 1.3559
3 10 47 9.6211 -1.4058
3 10 50 5.8467 -0.7918
3 10 53 4.9504 3.3704
3 10 56 -15.3933 -2.5390
3 10 59 13.8660 -0.5836
3 10 62 -9.8280 1.7435
3 10 65 7.7368 -1.1359
3 11 -62 -15.6919 1.2432
3 11 -59 19.1664 -0.2398
3 11 -56 -10.1172 -0.7447
3 11 -53 4.6669 1.5079
3 11 -50 -1.9039 -1.5696
3 11 -47 -8.2044 0.4785
3 11 -44 7.3180 0.4183
3 11 -41 -1.7415 -2.1020
3 11 -38 -5.4587 2.3259
3 11 -35 11.5731 0.3972
3 11 -32 -14.7919 -2.8789
3 11 -29 -2.5530 2.3973
3 11 -26 15.5280 -1.3211
3 11 -23 -10.1065 0.1181
3 11 -20 -6.7919 1.7702
3 11 -17 8.8193 -2.4214
3 11 -14 -3.9002 -0.2137
3 11 -11 -1.0848 3.0312
3 11 -8 6.0112 -2.3639
3 11 -5 -7.5468 -0.2818
3 11 -2 -5.0117 1.3640
3 11 1 16.6271 -0.7615
3 11 4 -10.9616 1.3262
3 11 7 -3.6204 -1.5471
3 11 10 11.1608 -1.1867
3 11 13 0.1550 2.9742
3 11 16 -6.3734 0.2040
3 11 19 -2.6931 -2.7066
3 11 22 8.6344 1.7594
3 11 25 -4.3617 -1.3750
3 11 28 5.6997 1.0019
3 11 31 -5.2117 0.9252
3 11 34 8.8724 -2.2863
3 11 37 -0.7766 1.2921
3 11 40 -13.6440 0.2050
3 11 43 22.0366 -0.7380
3 11 46 -22.9515 -0.2244
3 11 49 21.4410 -0.1813
3 11 52 0.8842 0.0336
3 11 55 -1.8835 2.3139
3 11 58 -13.1240 -2.8254
3 11 61 17.2755 -0.4880
3 11 64 -9.2078 3.0835
3 12 -63 -3.4525 1.0822
3 12 -60 -5.2932 -0.4420
3 12 -57 15.0364 -0.0827
3 12 -54 -9.1465 0.2206
3 12 -51 -8.8022 -0.2712
3 12 -48 17.9202 0.7854
3 12 -45 -19.1799 -2.4271
3 12 -42 1.7961 2.3854
3 12 -39 15.8630 -1.1911
3 12 -36 -23.3453 -0.2994
3 12 -33 13.7995 1.6884
3 12 -30 -7.0453 -2.3162
3 12 -27 -3.4843 -0.1383
3 12 -24 7.7425 3.4340
3 12 -21 -7.7639 -3.5970
3 12 -18 -2.2469 0.4802
3 12 -15 0.9505 1.8630
3 12 -12 0.5573 -2.8605
3 12 -9 2.2543 3.2179
3 12 -6 -6.3560 -1.4964
3 12 -3 2.1328 -1.8674
3 12 0 -8.4474 2.8899
3 12 3 17.3175 0.3271
3 12 6 -19.7995 -2.9511
3 12 9 11.7364 2.2138
3 12 12 0.5716 -1.0130
3 12 15 -1.9550 0.1459
3 12 18 -3.1428 2.6389
3 12 21 0.8241 -3.2800
3 12 24 -3.1197 -0.1757
3 12 27 11.7777 2.6531
3 12 30 -7.0824 -2.6522
3 12 33 3.4778 1.5969
3 12 36 2.1109 -0.0714
3 12 39 0.1050 -1.4799
3 12 42 -8.1569 1.9458
3 12 45 10.1505 -1.0650
3 12 48 -5.9318 -1.9457
3 12 51 16.5615 2.4193
3 12 54 -6.6274 0.4862
3 12 57 -4.4509 -1.6659
3 12 60 2.9938 0.4451
3 12 63 -2.5058 -0.4463
3 13 -61 -3.9281 0.9145
3 13 -58 5.2460 -1.7663
3 13 -55 -1.2399 0.7434
3 13 -52 1.6052 1.6727
3 13 -49 -15.8377 -3.3696
3 13 -46 21.2912 2.2026
3 13 -43 -14.5530 -0.3780
3 13 -40 -10.7319 -1.5432
3 13 -37 26.9310 1.9490
3 13 -34 -27.7322 -0.5626
3 13 -31 10.8509 -2.3413
3 13 -28 -3.4043 3.3113
3 13 -25 1.3074 -1.5863
3 13 -22 -6.3047 -0.7929
3 13 -19 -1.1608 1.6882
3 13 -16 6.4483 -1.9505
3 13 -13 -15.8364 0.3892
3 13 -10 12.5290 2.3086
3 13 -7 1.5654 -2.5772
3 13 -4 -17.1251 -0.2535
3 13 -1 10.7559 2.7566
3 13 2 -10.4670 -2.6540
3 13 5 16.5335 1.5031
3 13 8 -18.7499 0.6647
3 13 11 7.4319 -3.1244
3 13 14 6.8728 2.3613
3 13 17 -3.3644 1.5441
3 13 20 -19.4820 -2.6231
3 13 23 29.0053 1.4289
3 13 26 -22.2496 -1.0045
3 13 29 14.6784 -0.3820
3 13 32 0.9318 1.5422
3 13 35 -2.8359 -0.4324
3 13 38 -1.7426 -1.2143
3 13 41 5.2078 1.4150
3 13 44 -4.4113 -0.2196
3 13 47 -1.3125 -2.1845
3 13 50 14.3776 1.7206
3 13 53 -0.3139 0.3868
3 13 56 -4.3476 -0.0813
3 13 59 -5.8037 -0.8316
3 14 -59 -3.7639 -2.1411
3 14 -56 7.7824 1.6156
3 14 -53 -11.1387 0.1253
3 14 -50 5.3033 -1.5189
3 14 -47 -5.2283 1.3167
3 14 -44 5.2843 -1.4681
3 14 -41 -8.7440 1.0237
3 14 -38 -3.3364 -0.1721
3 14 -35 14.8366 -1.4852
3 14 -32 -23.4811 1.4861
3 14 -29 20.1698 -0.4883
3 14 -26 -19.0921 -0.7083
3 14 -23 8.6298 1.6545
3 14 -20 -3.1931 -2.2805
3 14 -17 -8.1131 0.2968
3 14 -14 9.4795 2.2282
3 14 -11 -14.3042 -2.9784
3 14 -8 13.8354 1.7919
3 14 -5 -7.3911 0.3924
3 14 -2 -10.7768 -2.1035
3 14 1 8.2883 1.7256
3 14 4 -5.1853 0.7508
3 14 7 8.8422 -2.1080
3 14 10 -13.4691 1.7843
3 14 13 5.1858 -1.2111
3 14 16 8.0669 -0.3897
3 14 19 -5.8890 3.1896
3 14 22 -22.6808 -2.0432
3 14 25 41.5958 -1.6166
3 14 28 -30.3240 2.1332
3 14 31 11.5026 -1.2777
3 14 34 13.6863 0.7848
3 14 37 -18.8926 0.8068
3 14 40 6.5769 -2.1261
3 14 43 7.9030 1.2136
3 14 46 -11.6501 0.5842
3 14 49 8.7484 -3.1179
3 14 52 12.3126 3.0527
3 14 55 -9.3510 0.4221
3 14 58 0.6343 -2.5602
3 15 -57 -4.8809 -0.3992
3 15 -54 -0.1292 1.4709
3 15 -51 -0.8973 -0.4761
3 15 -48 -2.1872 -2.3446
3 15 -45 -0.8994 3.1583
3 15 -42 5.9186 -1.9434
3 15 -39 -19.3221 -0.7545
3 15 -36 12.2634 1.7150
3 15 -33 7.7449 -1.7722
3 15 -30 -28.2600 -0.0339
3 15 -27 27.6763 2.7160
3 15 -24 -21.8560 -3.7035
3 15 -21 3.8119 0.7431
3 15 -18 3.4562 2.1799
3 15 -15 -8.0368 -3.0843
3 15 -12 1.6025 1.4392
3 15 -9 -5.4332 1.2351
3 15 -6 14.0382 -2.9042
3 15 -3 -20.4749 2.3108
3 15 0 -1.6063 0.3670
3 15 3 13.8849 -3.3376
3 15 6 -9.8865 4.3758
3 15 9 -1.0701 -1.1354
3 15 12 3.5167 -3.5476
3 15 15 -2.2945 4.1605
3 15 18 2.8437 -0.6328
3 15 21 -5.4127 -1.5605
3 15 24 -4.9300 3.1410
3 15 27 17.0367 -4.2801
3 15 30 -10.5340 1.1996
3 15 33 4.8752 2.8571
3 15 36 9.2695 -2.7640
3 15 39 -15.9243 0.5033
3 15 42 9.7187 0.9022
3 15 45 6.9363 -1.7284
3 15 48 -17.7932 1.3479
3 15 51 26.6802 -1.1943
3 15 54 -8.0200 0.6476
3 16 -55 -4.3255 2.8833
3 16 -52 -6.8166 -2.0628
3 16 -49 10.3847 -0.6823
3 16 -46 -7.2221 2.0173
3 16 -43 -7.6286 -2.0710
3 16 -40 16.6559 0.5296
3 16 -37 -26.3449 0.1456
3 16 -34 16.4582 -1.6930
3 16 -31 6.1211 2.1617
3 16 -28 -26.4747 -0.6630
3 16 -25 19.6377 -1.6509
3 16 -19 1.2078 -1.0572
3 16 -16 -2.5278 -0.2826
3 16 -13 -0.4785 1.9984
3 16 -10 -0.9657 -3.3672
3 16 -7 -2.6971 2.4894
3 16 -4 2.4727 0.5040
3 16 -1 -6.4298 -2.7503
3 16 2 -9.6049 2.0828
3 16 5 18.5354 0.5671
3 16 8 -8.0088 -2.0565
3 16 11 -13.0952 2.3573
3 16 14 21.4303 -1.8446
3 16 17 -16.4441 -0.4970
3 16 20 9.1487 3.8588
3 16 23 -11.2731 -2.8492
3 16 26 13.3967 -0.7262
3 16 29 -7.4185 1.6124
3 16 32 11.3427 -1.3463
3 16 35 -7.1534 1.2950
3 16 38 7.3159 0.5849
3 16 41 -4.6810 -2.7707
3 16 44 -1.2097 2.0707
3 16 47 14.8084 0.3582
3 16 50 -21.2691 -2.5233
3 16 53 33.4698 1.9014
3 17 -53 3.7830 0.1423
3 17 -50 -10.9688 -0.6069
3 17 -47 10.4687 -0.7527
3 17 -44 -6.0110 1.7433
3 17 -41 -7.1411 -1.8994
3 17 -38 10.8362 -0.5301
3 17 -35 -16.4659 1.2109
3 17 -32 16.1254 -0.4942
3 17 -29 -7.9919 -0.6360
3 17 -26 -10.3569 1.1453
3 17 -17 9.7004 1.6171
3 17 -14 -8.4377 -2.8035
3 17 -11 1.4295 1.5144
3 17 -8 -2.6000 0.3914
3 17 -5 5.6595 -1.3718
3 17 -2 -17.5436 1.1947
3 17 1 15.5005 -0.0206
3 17 4 -14.6449 -1.6327
3 17 7 8.8632 2.6254
3 17 10 4.5959 -1.0012
3 17 13 -21.3040 -1.4379
3 17 16 27.4342 1.9201
3 17 19 -23.9432 -0.4771
3 17 22 18.7803 -0.0307
3 17 25 -17.5411 1.1212
3 17 28 19.5839 -2.3773
3 17 31 -13.2516 0.8765
3 17 34 18.7546 1.3679
3 17 37 -16.7643 -1.1438
3 17 40 13.9262 0.1057
3 17 43 -1.7182 -0.2097
3 17 46 -12.4524 0.3715
3 17 49 27.8169 0.1556
3 17 52 -23.1339 -1.4812
3 18 -51 15.6528 -1.4078
3 18 -48 -24.4510 0.6998
3 18 -45 16.9156 0.4351
3 18 -39 -9.1667 0.6684
3 18 -36 7.9041 -0.1730
3 18 -33 -5.2512 -0.6728
3 18 -30 6.1449 1.6652
3 18 -27 -9.0695 -2.1645
3 18 -24 -3.4394 -0.0846
3 18 -18 -15.7876 -1.7912
3 18 -15 10.1490 0.2469
3 18 -12 -5.2527 1.5152
3 18 -9 0.9457 -2.7690
3 18 -6 -10.2909 2.1598
3 18 -3 15.0114 0.1015
3 18 0 -17.1219 -2.2865
3 18 3 4.9731 2.5594
3 18 6 1.8893 -0.4951
3 18 9 -0.0530 -1.9592
3 18 12 -0.3239 3.4282
3 18 15 -9.4609 -2.0610
3 18 18 21.0392 -1.5191
3 18 21 -24.0724 4.3428
3 18 24 20.3909 -2.7425
3 18 27 -11.2163 -0.4608
3 18 30 9.7084 2.1425
3 18 33 -6.4661 -2.7159
3 18 36 17.9337 1.8594
3 18 39 -17.2492 0.9941
3 18 42 10.2415 -3.3485
3 18 45 4.8533 2.8171
3 18 48 -15.1225 -0.0334
3 18 51 25.0815 -2.6233
3 19 -49 15.3227 2.5740
3 19 -46 -28.1620 -2.7296
3 19 -43 23.0234 1.3313
3 19 -40 -6.6578 -0.8434
3 19 -37 -12.9682 -1.5088
3 19 -34 12.3971 2.4082
3 19 -31 1.2557 -0.9270
3 19 -28 -12.2045 -2.0444
3 19 -25 7.1498 2.4069
3 19 -19 0.3327 -0.9031
3 19 -16 -0.4746 2.4691
3 19 -13 -0.7864 -2.8163
3 19 -10 2.2097 1.4318
3 19 -7 -8.6023 0.5674
3 19 -4 0.8933 -2.3164
3 19 -1 6.5417 2.0812
3 19 2 -6.7149 0.3703
3 19 5 -8.1499 -2.6896
3 19 8 16.2945 2.7577
3 19 11 -5.3864 -0.2645
3 19 14 -10.9107 -1.6720
3 19 17 13.7760 2.1360
3 19 20 -1.4462 -1.5279
3 19 23 -7.6192 0.1778
3 19 26 10.7309 2.6462
3 19 29 -0.8983 -3.1102
3 19 32 -4.6226 0.0849
3 19 35 11.7368 2.0253
3 19 38 1.5940 -1.2179
3 19 41 -5.6966 -0.1019
3 19 44 0.5947 0.5306
3 19 47 10.8392 -0.0007
3 20 -44 -7.6849 -3.4955
3 20 -41 11.6364 0.3106
3 20 -38 -11.6262 0.6295
3 20 -35 2.3451 -0.9416
3 20 -32 0.7848 0.3915
3 20 -29 5.3250 0.1439
3 20 -26 -12.2919 -1.6427
3 20 -23 4.3160 1.2078
3 20 -20 3.6144 -0.7448
3 20 -17 -11.6912 -0.8667
3 20 -14 13.7244 1.0557
3 20 -11 -11.2065 0.2416
3 20 -8 8.5944 -1.7137
3 20 -5 -21.7210 1.2432
3 20 -2 26.7546 -0.3456
3 20 1 -15.0698 0.0082
3 20 4 -2.2737 0.4965
3 20 7 2.4000 -0.8377
3 20 10 7.4139 0.0857
3 20 13 -5.0034 2.1284
3 20 16 -9.3212 -2.1911
3 20 19 23.0831 -0.5695
3 20 22 -21.8872 2.6785
3 20 25 19.0089 -1.4925
3 20 28 -12.2568 0.7721
3 20 31 14.4560 -0.2467
3 20 34 -14.6992 -1.9206
3 20 37 25.9722 2.7262
3 20 40 -17.1149 -0.1950
3 20 43 5.9562 -2.3386
3 20 46 -0.1462 2.7249
3 21 -42 3.1274 -1.6302
3 21 -39 3.2976 0.6062
3 21 -36 -16.7975 -1.3732
3 21 -33 19.6209 1.8181
3 21 -30 -10.4962 -1.2889
3 21 -27 -0.8924 -1.2187
3 21 -24 5.8800 2.2178
3 21 -21 -12.0839 -2.2952
3 21 -18 12.3966 -1.0952
3 21 -15 -12.2267 3.5246
3 21 -12 16.5422 -3.0755
3 21 -9 -19.3631 0.8653
3 21 -6 11.2058 0.3360
3 21 -3 -15.0369 -1.4694
3 21 0 28.3251 1.5684
3 21 3 -28.6336 0.6166
3 21 6 9.8235 -3.0511
3 21 9 6.1851 3.0083
3 21 12 -7.0643 -0.0328
3 21 15 7.7504 -1.8385
3 21 18 -10.8814 1.7596
3 21 21 18.2214 -1.3908
3 21 24 -18.1768 0.6872
3 21 27 25.1487 2.7133
3 21 30 -28.9692 -3.8200
3 21 33 33.4320 0.5106
3 21 36 -21.7673 2.0738
3 21 39 20.8865 -1.6020
3 21 42 -12.2639 0.7810
3 22 -34 -15.8160 -2.6361
3 22 -31 14.8664 0.5278
3 22 -28 -1.1762 1.5885
3 22 -25 -14.3242 -2.9241
3 22 -22 16.3894 0.8048
3 22 -19 -11.5294 -0.1016
3 22 -16 4.3510 -0.9088
3 22 -13 0.0477 1.3810
3 22 -10 7.8693 -0.1287
3 22 -7 -21.1989 -2.3223
3 22 -4 13.8691 1.6275
3 22 -1 -0.0973 0.8504
3 22 2 7.3117 -2.0152
3 22 5 -23.1191 1.4797
3 22 8 21.8261 -0.0592
3 22 11 -5.2183 -1.1326
3 22 14 -4.6030 2.4645
3 22 17 11.0503 -1.7649
3 22 20 -10.0337 -1.6015
3 22 23 11.2105 4.3026
3 22 26 -7.4490 -2.3026
3 22 29 14.9737 0.2438
3 22 32 -21.3888 0.2085
3 22 35 29.6223 -1.2930
3 23 -35 13.9108 2.9668
3 23 -29 0.6132 0.4242
3 23 -26 9.0032 0.9261
3 23 -23 -16.2635 -2.5584
3 23 -20 10.2686 0.2352
3 23 -17 2.6533 0.2927
3 23 -14 -9.5739 1.2064
3 23 -11 12.1387 -1.9312
3 23 -8 -6.4094 0.5049
3 23 -5 -10.1830 -0.3151
3 23 -2 13.8383 0.3059
3 23 1 3.5135 0.0127
3 23 4 -7.8442 0.2069
3 23 7 -8.8572 -0.8245
3 23 10 21.3544 1.4417
3 23 13 -13.2838 -0.4500
3 23 16 6.9200 -1.0516
3 23 19 -1.0430 1.7843
3 23 22 1.4562 -1.8690
3 23 25 2.9395 2.4655
3 23 28 -2.5648 -0.2588
3 24 -30 2.6501 -2.5647
3 24 -27 -8.5602 3.0683
3 24 -24 7.4315 -3.5062
3 24 -21 -2.7240 -0.6550
3 24 -18 -4.5839 2.1856
3 24 -15 13.1395 -0.9795
3 24 -12 -12.2602 -0.4425
3 24 -9 10.6694 0.7886
3 24 -6 -14.1489 -1.9638
3 24 -3 10.4569 1.2341
3 24 0 -0.1842 1.1702
3 24 3 5.4586 -3.1654
3 24 6 -10.3378 3.1209
3 24 9 -1.6138 -0.2609
3 24 12 18.1143 -2.6564
3 24 15 -13.2778 3.8970
3 24 18 8.0072 -3.1806
3 24 24 5.7339 2.7125
3 25 -22 2.4552 -4.4285
3 25 -19 8.9190 2.2676
3 25 -16 -13.1673 -0.6217
3 25 -13 12.8874 1.8853
3 25 -10 -5.8275 -3.9829
3 25 -7 3.7686 2.3889
3 25 -4 -16.8780 0.1829
3 25 -1 30.9056 -1.8267
3 25 2 -21.1247 1.1806
3 25 8 -4.5915 -1.6686
3 25 11 0.4997 2.0180
3 26 -5 4.4919 1.2582
3 26 -2 -17.7071 0.6664
3 26 1 37.1254 -1.2546
3 26 4 -30.6360 -0.5470
3 26 7 8.9082 3.6460
3 26 10 2.4374 -3.7970
3 26 13 2.3716 1.0182
4 1 -69 11.3099 -1.1511
4 1 -66 -2.7008 0.8573
4 1 -63 8.4353 -0.5556
4 1 -60 -9.9473 2.8409
4 1 -57 13.4771 -0.7380
4 1 -54 -5.0439 -2.9843
4 1 -51 11.8829 3.2914
4 1 -48 -5.0819 -0.4960
4 1 -45 -2.5894 -3.5277
4 1 -42 3.6090 4.9235
4 1 -39 9.3670 -2.3314
4 1 -36 1.6108 -1.2649
4 1 -33 9.1998 5.7294
4 1 -30 2.3847 -5.7254
4 1 -27 -25.5059 0.0810
4 1 -24 33.8615 6.0083
4 1 -21 -1.5087 -5.9292
4 1 -18 -4.7947 -0.0856
4 1 -15 20.2866 2.0641
4 1 -12 39.2350 -2.1477
4 1 -9 -33.4838 9.0069
4 1 -6 -23.9375 -4.8988
4 1 -3 20.2230 -10.9084
4 1 0 37.8903 8.7463
4 1 3 84.1684 2.5000
4 1 6 -132.3529 -1.9359
4 1 9 68.9757 3.1341
4 1 12 -17.4295 -5.7736
4 1 15 36.3101 -1.7901
4 1 18 -11.2197 7.9974
4 1 21 22.0620 -5.7971
4 1 24 -9.1431 0.6102
4 1 27 8.2329 3.9623
4 1 30 -2.3819 -5.7758
4 1 33 -0.4270 4.1766
4 1 36 2.4822 0.1579
4 1 39 17.5433 -5.1827
4 1 42 -7.8752 4.4007
4 1 45 11.4418 0.1537
4 1 48 -19.6696 -4.4339
4 1 51 21.2654 4.2636
4 1 54 -10.7385 0.2480
4 1 57 14.8303 -1.5183
4 1 60 -5.1912 -0.3676
4 1 63 -1.3243 -1.1670
4 1 66 10.7541 0.9210
4 1 69 -6.4622 1.8554
4 2 -70 -6.5976 -3.1550
4 2 -67 14.4610 -0.7307
4 2 -64 -1.7321 3.5394
4 2 -61 -11.1480 -2.2264
4 2 -58 18.2953 1.0211
4 2 -55 -5.4020 0.7531
4 2 -52 7.6402 -1.8880
4 2 -49 -2.7076 1.4035
4 2 -46 0.1343 -0.7767
4 2 -43 -1.1773 -1.1687
4 2 -40 10.7439 3.6112
4 2 -37 -0.5513 -3.6688
4 2 -34 7.9004 2.7442
4 2 -31 7.5897 0.8244
4 2 -28 -20.9582 -4.2966
4 2 -25 17.0448 4.2567
4 2 -22 1.7367 0.0914
4 2 -19 14.7067 -5.9264
4 2 -16 -11.7259 5.2371
4 2 -13 46.2622 -0.3423
4 2 -10 -9.6574 -0.0724
4 2 -7 -31.9182 4.4272
4 2 -4 -9.1234 -10.0220
4 2 -1 86.6767 2.4119
4 2 2 -28.5211 5.2892
4 2 5 44.1791 -3.7517
4 2 8 -72.8855 3.7886
4 2 11 43.8665 -1.0675
4 2 14 6.3793 -5.6015
4 2 17 15.9938 4.7025
4 2 20 -6.1014 0.0503
4 2 23 13.7939 -2.3242
4 2 26 -0.9822 3.2768
4 2 29 -5.9727 -2.5646
4 2 32 8.1160 -0.2301
4 2 35 3.2101 3.7007
4 2 38 -7.4302 -5.0788
4 2 41 25.1799 1.0801
4 2 44 -13.1216 2.5202
4 2 47 6.9557 -3.5082
4 2 50 -14.7532 1.7559
4 2 53 20.4153 1.6233
4 2 56 -2.9011 -1.7303
4 2 59 0.5415 -0.1232
4 2 62 1.2242 -0.8822
4 2 65 1.0535 -0.0170
4 2 68 5.9479 3.1116
4 2 71 -4.4226 -3.8369
4 3 -68 13.4060 -0.3484
4 3 -65 -8.7419 0.9402
4 3 -62 8.8758 1.3982
4 3 -59 -18.1222 -2.3099
4 3 -56 35.4590 1.6347
4 3 -53 -22.1682 1.0384
4 3 -50 12.7335 -2.3343
4 3 -47 -11.2009 -0.0738
4 3 -44 14.5839 1.9104
4 3 -41 -10.0535 -1.8173
4 3 -38 13.7574 1.3350
4 3 -35 4.6805 0.2689
4 3 -32 -8.1614 -0.3146
4 3 -29 19.3492 -0.0479
4 3 -26 -35.5865 0.6973
4 3 -23 44.2109 -1.2083
4 3 -20 -21.5846 -0.4316
4 3 -17 23.9522 0.4417
4 3 -14 1.8393 0.8858
4 3 -11 24.9329 1.8252
4 3 -8 -37.4128 -2.0424
4 3 -5 2.5050 -0.7471
4 3 -2 21.6871 -0.7016
4 3 1 54.9923 1.3817
4 3 4 -43.0758 -0.8054
4 3 7 30.1519 1.7481
4 3 10 -38.0937 1.6027
4 3 13 33.1310 -3.6440
4 3 16 10.2244 -0.9275
4 3 19 1.8121 2.6223
4 3 22 5.3420 -0.8186
4 3 25 1.1418 0.2382
4 3 28 -1.0599 0.5000
4 3 31 2.8500 -2.0311
4 3 34 4.0202 2.6510
4 3 37 -2.7956 -0.6787
4 3 40 3.7138 -3.4911
4 3 43 18.0486 3.2152
4 3 46 -16.2829 -0.4270
4 3 49 2.0250 -2.0159
4 3 52 1.7704 3.5213
4 3 55 8.4403 -1.4087
4 3 58 3.2025 -1.9486
4 3 61 -9.2704 1.2283
4 3 64 8.7439 0.4710
4 3 67 1.3395 -1.5108
4 3 70 0.2773 2.7368
4 4 -69 -9.3218 -4.9376
4 4 -66 21.2188 -0.1482
4 4 -63 -25.7871 3.4310
4 4 -60 18.1192 -2.0687
4 4 -57 -7.2458 -1.4698
4 4 -54 22.2357 4.5477
4 4 -51 -20.4449 -2.7872
4 4 -48 7.4762 -2.2209
4 4 -45 -2.9857 3.6003
4 4 -42 14.6519 -1.8922
4 4 -39 -13.3515 0.3766
4 4 -36 11.8775 0.8715
4 4 -33 15.1600 -0.4314
4 4 -30 -31.0222 0.3283
4 4 -27 30.8931 0.5634
4 4 -24 -24.2753 -1.9375
4 4 -21 27.9146 0.4229
4 4 -18 -9.3053 0.0461
4 4 -15 20.2844 1.8976
4 4 -12 5.9095 -0.3234
4 4 -9 -12.9508 -1.1520
4 4 -6 -6.6941 -0.3068
4 4 -3 13.0964 0.2683
4 4 0 32.2446 1.4057
4 4 3 6.0880 -3.3082
4 4 6 -21.6815 1.6765
4 4 9 22.0564 3.6281
4 4 12 -25.4364 -2.6641
4 4 15 34.6678 -2.4584
4 4 18 0.8199 2.1332
4 4 21 -2.3748 -0.9907
4 4 24 11.6885 1.8063
4 4 27 -8.8183 -0.8761
4 4 30 1.6635 -1.3441
4 4 33 13.6957 2.4935
4 4 36 -12.1918 -1.2148
4 4 39 2.2404 -1.5788
4 4 42 15.8134 1.1432
4 4 45 -0.4542 -0.7891
4 4 48 -14.5208 0.4323
4 4 51 9.1096 1.9380
4 4 54 4.9970 -2.7022
4 4 57 2.7110 0.9522
4 4 60 -2.5916 -0.1674
4 4 63 -1.6435 -1.0609
4 4 66 7.0541 2.5519
4 4 69 0.4016 -2.4373
4 5 -67 -3.4526 -2.1829
4 5 -64 -2.3858 -0.1153
4 5 -61 -4.3592 1.4015
4 5 -58 10.9159 -0.8847
4 5 -55 3.1777 0.3472
4 5 -52 0.7569 1.3018
4 5 -49 -6.3448 -2.0698
4 5 -46 -2.1685 -0.7370
4 5 -43 12.8909 3.0776
4 5 -40 -1.2157 -2.9938
4 5 -37 -5.7970 2.0097
4 5 -34 13.9403 -0.0408
4 5 -31 2.1498 -0.4783
4 5 -28 -24.6103 0.7870
4 5 -25 29.7055 -0.2202
4 5 -22 -10.0629 -3.4826
4 5 -19 2.4113 3.9749
4 5 -16 18.3214 0.5986
4 5 -13 0.3438 -1.9525
4 5 -10 1.5870 1.0233
4 5 -7 -25.2505 -1.9796
4 5 -4 39.3152 1.8392
4 5 -1 -17.4335 0.8382
4 5 2 39.6596 -2.2382
4 5 5 -13.6839 -1.3849
4 5 8 -16.7906 4.6541
4 5 11 30.0680 -1.1560
4 5 14 -18.6787 -1.1643
4 5 17 17.4174 -1.3876
4 5 20 8.4129 0.9507
4 5 23 -1.8844 0.7861
4 5 26 -3.9987 0.1729
4 5 29 4.6696 -1.3058
4 5 32 4.0031 0.8214
4 5 35 2.9550 1.1369
4 5 38 -12.6592 -2.7460
4 5 41 16.0745 0.7821
4 5 44 5.3010 0.1764
4 5 47 -8.6583 -0.4385
4 5 50 -6.4236 1.2124
4 5 53 18.5370 0.5085
4 5 56 -7.8852 -3.3260
4 5 59 4.9707 2.6284
4 5 62 -4.7858 -0.6593
4 5 65 4.6192 -0.4212
4 5 68 3.2257 1.0467
4 6 -68 2.2098 -1.1900
4 6 -65 4.3374 -0.5858
4 6 -62 -23.3588 0.9512
4 6 -59 28.3798 -0.3737
4 6 -56 -8.6669 -0.1098
4 6 -53 5.1180 1.7544
4 6 -50 -4.4595 -2.0349
4 6 -47 0.4413 -0.7293
4 6 -44 -5.3409 2.2836
4 6 -41 18.4333 -1.6023
4 6 -38 -9.0201 -0.2805
4 6 -35 -2.8609 2.5473
4 6 -32 15.9866 -2.1473
4 6 -29 -14.5045 1.1876
4 6 -26 -2.9157 -0.1650
4 6 -23 19.2056 -2.6961
4 6 -20 -6.4589 2.4503
4 6 -17 -2.2069 1.1421
4 6 -14 25.8097 -1.0008
4 6 -11 -19.7459 -0.2580
4 6 -8 11.9393 -1.6331
4 6 -5 -28.0436 1.9949
4 6 -2 58.9323 1.4674
4 6 1 -33.3856 -3.0264
4 6 7 -2.7008 1.5184
4 6 10 -11.6268 0.8374
4 6 13 20.7464 -0.4889
4 6 16 -8.2905 -0.4103
4 6 19 5.8856 -1.9428
4 6 22 12.2805 1.6168
4 6 25 -6.3202 1.1383
4 6 28 -8.2364 -1.7559
4 6 31 18.6891 0.9278
4 6 34 -6.5983 0.0272
4 6 37 -3.1911 -0.4886
4 6 40 1.4069 -0.6549
4 6 43 11.0976 -0.1752
4 6 46 -3.6568 0.3560
4 6 49 -4.7825 1.0992
4 6 52 1.9065 -0.9497
4 6 55 14.3534 -0.1927
4 6 58 -13.6736 -0.4196
4 6 61 5.2422 0.7650
4 6 64 1.4990 -0.5570
4 6 67 1.5544 0.9636
4 7 -66 -12.3498 -0.4505
4 7 -63 7.2534 -0.5221
4 7 -60 -17.9048 0.1355
4 7 -57 32.6248 1.7452
4 7 -54 -17.0509 -1.7811
4 7 -51 0.4063 0.2234
4 7 -48 1.7784 1.5208
4 7 -45 0.2777 -3.5859
4 7 -42 -3.9738 3.2153
4 7 -39 12.4352 -0.7421
4 7 -36 -1.6069 -1.6157
4 7 -33 -9.9918 3.3974
4 7 -30 9.1637 -1.4115
4 7 -27 -2.0159 -2.5416
4 7 -24 -3.0755 3.2555
4 7 -21 8.2357 -3.0100
4 7 -18 3.6354 2.5957
4 7 -15 -5.9986 1.3315
4 7 -12 17.8966 -4.5231
4 7 -9 -19.9054 2.9452
4 7 -6 16.5395 -0.6517
4 7 -3 -20.7507 0.0858
4 7 0 47.3815 1.1491
4 7 6 -2.4099 -0.9077
4 7 9 15.4651 3.1708
4 7 12 1.8045 -0.9274
4 7 15 -11.3848 -0.4552
4 7 18 9.6239 0.0211
4 7 21 11.2384 -1.4950
4 7 24 -7.1855 1.0946
4 7 27 -3.6774 1.5639
4 7 30 7.8819 -2.0649
4 7 33 7.7294 0.9054
4 7 36 -15.2751 -0.0686
4 7 39 7.0210 -0.9598
4 7 42 9.5872 0.3708
4 7 45 -12.6078 -0.7127
4 7 48 11.6504 1.2368
4 7 51 -3.6050 -0.0907
4 7 54 1.3851 -1.0094
4 7 57 4.9955 0.4309
4 7 60 -6.3365 -0.1408
4 7 63 2.3388 -0.0310
4 7 66 4.7419 0.3569
4 8 -67 6.5005 -1.9853
4 8 -64 -19.2438 0.8138
4 8 -61 14.4310 0.1314
4 8 -58 -7.4913 -0.2094
4 8 -55 13.0014 0.7335
4 8 -52 -5.8444 -0.6891
4 8 -49 -5.9903 -0.3862
4 8 -46 2.2809 1.0177
4 8 -43 5.3145 -1.6603
4 8 -40 -4.5133 0.8168
4 8 -37 5.1874 0.5896
4 8 -34 1.9727 -0.2138
4 8 -31 -10.2423 0.3731
4 8 -28 0.5172 -0.7053
4 8 -25 15.0262 -1.4001
4 8 -22 -12.7878 2.2717
4 8 -19 0.9995 -0.5059
4 8 -16 14.8394 -0.2517
4 8 -13 -12.6471 0.5117
4 8 -10 10.3645 -1.7250
4 8 -7 -8.9645 1.7671
4 8 -4 4.7464 -0.2911
4 8 -1 2.9042 -0.5806
4 8 2 18.9249 1.0730
4 8 5 -25.3404 -1.0422
4 8 8 12.3310 -1.0791
4 8 11 8.6315 2.6544
4 8 14 -2.3961 -0.2943
4 8 17 -10.0173 -1.1028
4 8 20 12.4486 -0.2762
4 8 23 6.1505 -0.4505
4 8 26 -10.9522 1.1392
4 8 29 2.4768 0.7151
4 8 32 11.3614 -1.6365
4 8 35 -5.0056 0.5155
4 8 38 -7.8690 0.1051
4 8 41 8.5524 -0.8831
4 8 44 6.5679 0.6503
4 8 47 -18.2637 -0.7098
4 8 50 24.1346 0.7506
4 8 53 -8.5170 -0.0016
4 8 56 -3.5617 -0.6173
4 8 59 6.3596 0.0375
4 8 62 -5.2190 0.0971
4 8 65 5.4854 0.0965
4 9 -65 -1.6704 -0.9798
4 9 -62 -16.4819 1.2888
4 9 -59 21.2276 -0.7394
4 9 -56 -7.1568 1.0132
4 9 -53 -0.5166 -1.0047
4 9 -50 2.8309 -0.4206
4 9 -47 -6.1289 2.1838
4 9 -44 -0.8307 -3.3884
4 9 -41 7.8945 1.5703
4 9 -38 -3.4811 1.0435
4 9 -35 1.4327 -1.6330
4 9 -32 -6.0912 1.7340
4 9 -29 2.2221 -0.8898
4 9 -26 0.2233 -2.5642
4 9 -23 4.0028 4.1370
4 9 -20 -4.0885 -1.5863
4 9 -17 -1.8654 -1.2986
4 9 -14 7.8116 2.2469
4 9 -11 -2.7586 -2.0971
4 9 -8 0.1318 1.0616
4 9 -5 -5.9776 0.6839
4 9 -2 8.3194 -1.9041
4 9 1 5.4694 1.5185
4 9 4 -0.4300 1.2998
4 9 7 -18.5393 -3.9514
4 9 10 29.4264 2.2143
4 9 13 -9.8271 1.7823
4 9 16 -8.3481 -1.7007
4 9 19 9.1093 0.0080
4 9 22 0.9979 -0.4745
4 9 25 -2.6045 -0.5656
4 9 28 3.2448 2.4555
4 9 31 0.5865 -1.3642
4 9 34 2.9911 -1.1004
4 9 37 -2.4979 1.5332
4 9 40 -2.7633 -1.1175
4 9 43 5.2928 0.1268
4 9 46 -2.7595 0.2844
4 9 49 1.8421 -1.1997
4 9 52 12.4009 1.2380
4 9 55 -10.3611 0.6562
4 9 58 -4.9794 -2.0481
4 9 61 14.6850 0.6263
4 9 64 -13.5212 0.9979
4 10 -63 1.2725 0.8735
4 10 -60 -8.1383 0.7743
4 10 -57 16.3316 -1.4157
4 10 -54 -8.4991 0.6561
4 10 -51 -2.9965 0.6724
4 10 -48 5.2023 -1.8564
4 10 -45 -6.3732 1.5507
4 10 -42 -0.4048 -1.0390
4 10 -39 8.4625 -0.5570
4 10 -36 -6.9911 1.9845
4 10 -33 -0.5292 -0.4151
4 10 -30 -3.4568 -2.3561
4 10 -27 3.5850 2.0288
4 10 -24 2.3629 -0.5935
4 10 -21 -7.5634 0.2768
4 10 -18 4.6694 0.4022
4 10 -15 -3.2878 -1.8403
4 10 -12 2.0068 1.2152
4 10 -9 4.2892 1.3461
4 10 -6 -8.6421 -2.1095
4 10 -3 -2.2750 -0.1516
4 10 0 16.2521 2.3674
4 10 3 -11.7101 -1.6019
4 10 6 0.4353 0.3190
4 10 9 -0.9261 -0.6657
4 10 12 13.5035 0.0369
4 10 15 -10.8358 1.9696
4 10 18 -1.0649 -0.3587
4 10 21 3.1195 -2.7838
4 10 24 1.2847 1.7961
4 10 27 -0.3020 0.5063
4 10 30 2.0997 -0.9328
4 10 33 3.0295 0.7814
4 10 36 -4.6011 -0.9711
4 10 39 5.5478 0.0388
4 10 42 -8.8461 0.9483
4 10 45 7.7761 -0.9853
4 10 48 -3.6151 -1.2407
4 10 51 14.3800 1.8895
4 10 54 -8.4559 -0.0155
4 10 57 -0.7343 -0.6882
4 10 60 -3.1141 -0.4658
4 10 63 9.6399 0.2214
4 11 -61 7.6784 0.9986
4 11 -58 -0.2331 -1.5862
4 11 -55 2.9389 1.0091
4 11 -52 -1.8544 -0.2068
4 11 -49 -8.8499 -0.6899
4 11 -46 11.6257 1.1753
4 11 -43 -7.7788 -2.1886
4 11 -40 -6.8340 1.4914
4 11 -37 18.4533 0.4479
4 11 -34 -16.4953 -1.4365
4 11 -31 -3.6908 0.9914
4 11 -28 12.3909 -0.8556
4 11 -25 -7.6453 -0.4751
4 11 -22 -3.4724 2.7472
4 11 -19 2.7010 -2.6941
4 11 -16 0.7996 -0.6025
4 11 -13 -9.4981 2.5687
4 11 -10 12.1190 -1.6654
4 11 -7 -3.1112 0.8727
4 11 -4 -13.7940 -0.8067
4 11 -1 12.2217 -0.4953
4 11 2 1.5618 2.3399
4 11 5 -8.8615 -1.0081
4 11 8 1.6648 -1.8920
4 11 11 3.7821 1.8209
4 11 14 5.2831 0.0594
4 11 17 -9.9407 -0.0284
4 11 20 -0.7286 0.6130
4 11 23 5.9027 -1.9832
4 11 26 -3.3744 0.4208
4 11 29 5.1846 1.9672
4 11 32 -1.5006 -2.2410
4 11 35 5.1320 1.0320
4 11 38 -9.6671 -0.1782
4 11 41 10.1580 -0.5423
4 11 44 -9.9650 1.1719
4 11 47 4.8962 -1.9831
4 11 50 8.9655 -0.3481
4 11 53 3.9196 3.1952
4 11 56 -13.8609 -1.8298
4 11 59 5.7907 -1.4074
4 11 62 3.8772 1.9145
4 12 -62 -11.0398 1.5136
4 12 -59 8.3669 -0.9550
4 12 -56 3.7444 -0.4840
4 12 -53 -12.1097 1.0981
4 12 -50 10.7796 -0.1563
4 12 -47 -10.8322 -1.9813
4 12 -44 3.9732 2.3101
4 12 -41 4.0126 -1.4441
4 12 -38 -17.3920 -0.4695
4 12 -35 21.2760 2.0140
4 12 -32 -16.1200 -1.8846
4 12 -29 -0.8419 -1.2302
4 12 -26 6.5810 3.7636
4 12 -23 -3.1898 -2.9546
4 12 -20 -8.6439 0.1787
4 12 -17 4.3283 1.4874
4 12 -14 4.0989 -2.6132
4 12 -11 -14.1434 2.2518
4 12 -8 13.0413 0.6807
4 12 -5 -2.2517 -3.0041
4 12 -2 -20.0682 1.5472
4 12 1 23.3096 1.6980
4 12 4 -13.0205 -2.5313
4 12 7 3.0684 1.7815
4 12 10 -4.8876 -0.7811
4 12 13 5.4478 -1.4264
4 12 16 6.2263 3.1261
4 12 19 -13.6328 -0.5954
4 12 22 -6.3562 -2.4108
4 12 25 26.6089 2.3802
4 12 28 -24.3901 -1.8037
4 12 31 13.5439 0.7108
4 12 34 5.4367 0.9761
4 12 37 -10.5860 -1.4407
4 12 40 3.0730 0.0493
4 12 43 1.4010 1.3975
4 12 46 -1.0871 -1.7333
4 12 49 1.2668 -1.1675
4 12 52 15.1269 2.7391
4 12 55 -12.1053 -0.2400
4 12 58 1.4774 -1.6708
4 12 61 -5.0612 0.4098
4 13 -60 2.5605 -0.4088
4 13 -57 3.8593 -1.3334
4 13 -54 1.3078 2.4540
4 13 -51 -13.9523 -1.7099
4 13 -48 12.2326 -0.6701
4 13 -45 -1.6778 1.7229
4 13 -42 -13.2189 -2.0353
4 13 -39 13.3439 1.1889
4 13 -36 -12.7445 0.0177
4 13 -33 11.0953 -1.7050
4 13 -30 -15.4810 1.5274
4 13 -27 15.7786 -0.2111
4 13 -24 -19.0938 -0.8132
4 13 -21 9.0627 0.9898
4 13 -18 -0.8110 -1.0888
4 13 -15 -11.0467 -0.5813
4 13 -12 10.6536 2.4039
4 13 -9 -8.0712 -1.9887
4 13 -6 3.0455 0.1785
4 13 -3 -2.1403 1.1474
4 13 0 -16.0083 -1.4045
4 13 3 25.3365 0.6561
4 13 6 -19.0334 1.5339
4 13 9 3.4478 -2.4352
4 13 12 -0.3586 0.4499
4 13 15 7.8300 1.3430
4 13 18 -10.3252 -0.7563
4 13 21 2.1409 1.0086
4 13 24 -7.9517 -0.9879
4 13 27 21.0474 -1.0862
4 13 30 -19.4232 1.2198
4 13 33 14.1383 0.5309
4 13 36 3.8504 -1.0988
4 13 39 -19.6780 0.5875
4 13 42 22.1420 -0.2883
4 13 45 -16.6737 -0.2368
4 13 48 11.0080 -0.0778
4 13 51 3.4297 -1.2438
4 13 54 5.7067 2.8850
4 13 57 -13.4758 -0.9450
4 13 60 10.6099 -2.3563
4 14 -58 8.7685 -0.3515
4 14 -55 -1.6736 1.3419
4 14 -52 -5.7632 -0.7239
4 14 -49 1.2481 -0.3762
4 14 -46 1.7385 -0.5689
4 14 -43 -2.3576 1.3731
4 14 -40 -4.8499 -1.3954
4 14 -37 -0.0958 0.0256
4 14 -34 0.1051 0.2466
4 14 -31 9.8617 -0.3578
4 14 -28 -27.7786 -0.2790
4 14 -25 29.6149 1.6505
4 14 -22 -26.8816 -2.6381
4 14 -19 8.0106 0.6982
4 14 -16 6.6181 1.7786
4 14 -13 -17.9277 -3.0101
4 14 -10 12.4826 2.0748
4 14 -7 -6.3762 0.3831
4 14 -4 1.2647 -2.1392
4 14 -1 -8.9271 1.6989
4 14 2 -4.1475 0.4450
4 14 5 22.0336 -2.3463
4 14 8 -23.5218 3.4458
4 14 11 1.1890 -2.0692
4 14 14 14.2130 -1.8843
4 14 17 -5.3733 4.1098
4 14 20 -15.4060 -1.0757
4 14 23 17.1014 -1.9804
4 14 26 -6.2565 2.3386
4 14 29 -1.8946 -2.5856
4 14 32 11.1814 1.0263
4 14 35 -2.7354 2.2901
4 14 38 -2.3457 -3.0934
4 14 41 -5.0802 0.6079
4 14 44 16.5916 1.7329
4 14 47 -18.6229 -2.7567
4 14 50 15.7795 1.0273
4 14 53 6.3265 0.5151
4 14 56 -8.3540 0.3411
4 15 -56 4.3378 1.4866
4 15 -53 -0.8000 1.1276
4 15 -50 -7.9080 -3.1326
4 15 -47 5.8212 1.7440
4 15 -44 4.1503 0.4806
4 15 -41 -19.3754 -2.2578
4 15 -38 16.4187 1.6211
4 15 -35 -11.4017 -0.6471
4 15 -32 2.8430 -1.5550
4 15 -29 9.6268 3.0676
4 15 -26 -27.6305 -2.2786
4 15 -23 24.7599 -0.7024
4 15 -17 9.6749 -1.4165
4 15 -14 -1.1249 -0.3033
4 15 -11 -14.4551 1.8633
4 15 -8 18.8030 -2.6175
4 15 -5 -15.2627 1.9412
4 15 -2 -2.0928 0.5661
4 15 1 2.4855 -3.1186
4 15 4 -3.5198 3.0885
4 15 7 7.2965 0.1514
4 15 10 -8.1301 -2.6125
4 15 13 -6.7485 2.2156
4 15 16 21.6630 -0.7223
4 15 19 -22.0319 -0.5569
4 15 22 8.0837 3.1569
4 15 25 -1.0764 -3.4921
4 15 28 5.2174 -0.1904
4 15 31 -7.3733 2.3093
4 15 34 18.4016 -1.4104
4 15 37 -14.4382 0.5020
4 15 40 3.1068 0.2960
4 15 43 4.7591 -1.9411
4 15 46 -2.9116 2.5104
4 15 49 3.1702 -1.8016
4 15 52 2.5823 -0.7727
4 15 55 11.5094 2.8544
4 16 -54 -1.1470 1.1299
4 16 -51 6.1775 -2.1310
4 16 -48 -7.8559 1.0897
4 16 -45 -2.4852 -0.4223
4 16 -42 16.3524 -0.1300
4 16 -39 -32.3968 -0.3797
4 16 -36 24.7192 -0.5274
4 16 -33 -8.6592 0.4979
4 16 -30 -0.3955 0.3350
4 16 -27 0.1387 -1.2275
4 16 -24 -12.8195 0.7329
4 16 -18 -22.1790 -0.2546
4 16 -15 18.4376 1.8039
4 16 -12 -11.4714 -2.9640
4 16 -9 -6.8292 1.8943
4 16 -6 13.7392 0.4007
4 16 -3 -10.8438 -1.3762
4 16 0 -10.4921 0.6736
4 16 3 13.9124 0.3970
4 16 6 -1.5904 -0.9414
4 16 9 -12.0436 1.5912
4 16 12 14.0723 -0.9481
4 16 15 -17.1775 -1.1066
4 16 18 24.3344 2.1572
4 16 21 -30.4210 -0.2530
4 16 24 29.6255 -0.9298
4 16 27 -23.9221 0.6270
4 16 30 18.7412 -1.0488
4 16 33 -5.0526 0.5191
4 16 36 8.7196 1.5251
4 16 39 -11.6375 -2.0488
4 16 42 7.7549 0.1877
4 16 45 5.4784 1.1529
4 16 48 -14.6533 -0.7829
4 16 51 23.5342 -1.1815
4 17 -52 -2.5434 -0.2902
4 17 -49 10.3551 -1.1738
4 17 -46 -12.3739 1.4949
4 17 -43 0.7989 -0.9503
4 17 -40 13.1094 -1.1805
4 17 -37 -31.2348 1.0064
4 17 -34 30.1142 -0.2393
4 17 -31 -12.7432 -0.9066
4 17 -28 -3.4203 1.6274
4 17 -25 3.5909 -2.3238
4 17 -22 -14.3225 0.5845
4 17 -16 -23.0477 -1.7296
4 17 -13 15.8285 0.5388
4 17 -10 -11.1557 0.7003
4 17 -7 1.9563 -1.3272
4 17 -4 -3.7816 1.0788
4 17 -1 3.6991 0.3358
4 17 2 -9.2810 -1.9906
4 17 5 3.0093 2.1807
4 17 8 11.0452 -0.1184
4 17 11 -20.4366 -1.7465
4 17 14 15.9920 2.2963
4 17 17 -13.4219 -1.3525
4 17 20 21.9105 -0.4960
4 17 23 -30.6380 2.8904
4 17 26 32.3947 -2.6726
4 17 29 -25.2146 0.0114
4 17 32 21.8018 1.5009
4 17 35 -8.0487 -1.5263
4 17 38 7.3956 1.3960
4 17 41 -5.3773 -0.7817
4 17 44 -0.9822 -0.8531
4 17 47 13.8926 2.2013
4 17 50 -16.5456 -2.0883
4 18 -50 -10.3561 -0.8029
4 18 -47 9.9471 2.1616
4 18 -44 -8.1402 -2.6914
4 18 -38 2.2921 -0.0507
4 18 -35 -15.5576 -1.2734
4 18 -32 24.1131 2.0451
4 18 -29 -15.2255 -1.6820
4 18 -26 -6.9833 -0.8220
4 18 -23 14.5756 1.6979
4 18 -20 -21.1636 -1.4020
4 18 -17 19.9080 -0.7464
4 18 -14 -13.6331 2.4690
4 18 -11 4.0035 -3.1799
4 18 -8 -4.1271 1.9619
4 18 -5 -0.8987 0.4105
4 18 -2 0.5809 -2.3710
4 18 1 -2.5550 2.4296
4 18 4 -0.0909 -0.2435
4 18 7 -1.6464 -2.4076
4 18 10 8.7680 3.5164
4 18 13 -14.9343 -1.2305
4 18 16 11.4325 -1.8576
4 18 19 -5.2749 2.8239
4 18 22 9.9514 -1.2228
4 18 25 -15.2840 -0.4962
4 18 28 18.6053 2.3195
4 18 31 -14.4483 -2.8256
4 18 34 17.2667 0.1546
4 18 37 -5.3199 2.8195
4 18 40 0.3083 -2.6664
4 18 43 4.6756 0.0844
4 18 46 -8.7325 2.0957
4 18 49 16.2496 -1.9596
4 19 -45 8.2297 1.7050
4 19 -42 3.2877 -2.0000
4 19 -36 -0.8829 1.0101
4 19 -33 7.5014 -0.2749
4 19 -30 -1.9249 -1.1831
4 19 -27 -4.4609 0.8740
4 19 -24 -3.9462 -0.8384
4 19 -21 6.8717 -0.1440
4 19 -18 -8.5119 0.1994
4 19 -15 5.3822 -0.7012
4 19 -12 2.1586 0.7243
4 19 -9 -11.3806 -0.2440
4 19 -6 6.6408 -0.5568
4 19 -3 -8.6604 0.3053
4 19 0 15.8662 0.5483
4 19 3 -22.0827 -0.6179
4 19 6 14.1127 0.1355
4 19 9 0.4167 0.1749
4 19 12 -7.4291 0.2709
4 19 15 3.6143 0.4689
4 19 18 2.9527 -1.2454
4 19 21 -1.4608 0.0152
4 19 24 2.0500 2.2062
4 19 27 2.4657 -1.4863
4 19 30 -5.1224 0.0321
4 19 33 10.2862 -0.0543
4 19 36 -0.2342 -0.6722
4 19 39 4.8758 1.9645
4 19 42 -8.6830 -1.4665
4 19 45 10.0049 -0.2686
4 20 -43 6.2988 -0.3416
4 20 -40 -2.0964 0.3681
4 20 -34 -5.5952 -0.1001
4 20 -31 16.8461 1.2043
4 20 -28 -12.9369 -2.3854
4 20 -25 -4.0785 1.1617
4 20 -22 8.7914 -0.1916
4 20 -19 -7.9939 -1.0140
4 20 -16 4.9730 -0.3626
4 20 -13 -4.6954 2.1570
4 20 -10 12.4954 -2.2560
4 20 -7 -27.1200 0.3887
4 20 -4 21.7067 0.7093
4 20 -1 -9.7142 -1.0051
4 20 2 10.9909 1.0566
4 20 5 -24.4251 0.0557
4 20 8 27.3267 -1.9915
4 20 11 -11.0960 2.9378
4 20 14 -8.8434 -0.4175
4 20 17 19.7170 -2.3915
4 20 20 -14.2054 2.3053
4 20 23 9.0478 -0.6679
4 20 26 -2.9056 0.3693
4 20 29 10.3715 1.3280
4 20 32 -21.0331 -2.9937
4 20 35 34.7819 0.9632
4 20 38 -20.6830 1.8121
4 20 41 9.1544 -1.5903
4 20 44 -3.1985 0.0334
4 21 -41 6.6338 -0.5888
4 21 -38 -17.3658 -0.4035
4 21 -32 -10.5463 -0.3886
4 21 -29 5.2703 -1.0849
4 21 -26 3.3703 1.4808
4 21 -23 -16.9507 -1.3551
4 21 -20 16.6638 -1.6293
4 21 -17 -7.1188 2.7230
4 21 -14 0.6113 -2.0236
4 21 -11 0.6467 0.6177
4 21 -8 5.8113 0.6138
4 21 -5 -25.8297 -2.2406
4 21 -2 31.7448 1.6541
4 21 1 -15.4954 1.0670
4 21 4 3.7610 -2.7176
4 21 7 -11.9704 1.9764
4 21 10 23.2728 0.1087
4 21 13 -16.4642 -1.0673
4 21 16 1.5519 1.9728
4 21 19 13.5337 -2.4093
4 21 22 -15.0408 0.3403
4 21 25 17.2601 3.3586
4 21 28 -14.6329 -2.7456
4 21 31 19.4665 -0.0683
4 21 34 -20.3445 0.7721
4 21 37 28.5705 -0.8045
4 22 -36 -18.6871 -0.2745
4 22 -30 -3.7768 2.0145
4 22 -27 -11.1978 -2.8529
4 22 -24 16.3779 1.7340
4 22 -21 -15.5046 -1.9556
4 22 -18 5.4467 0.1320
4 22 -15 7.7579 0.8486
4 22 -12 -9.0138 0.3528
4 22 -9 4.2943 -1.9608
4 22 -6 -3.8479 0.8963
4 22 -3 -6.5347 0.2423
4 22 0 22.4328 -0.4294
4 22 3 -20.5242 0.2898
4 22 6 8.5810 0.3307
4 22 9 -5.8285 -1.0631
4 22 12 12.8521 1.8197
4 22 15 -9.5196 -0.7017
4 22 18 5.3426 -1.2520
4 22 21 0.8179 1.5342
4 22 24 -0.9733 0.0053
4 22 27 9.9788 0.3992
4 22 30 -14.4579 -0.2623
4 23 -31 7.2501 -2.1749
4 23 -28 5.8295 2.9240
4 23 -25 -17.1832 -3.0235
4 23 -22 13.0167 0.3652
4 23 -19 1.0991 -1.3095
4 23 -16 -13.4741 2.8020
4 23 -13 19.9158 -2.3922
4 23 -10 -10.8275 0.7259
4 23 -7 -2.5644 -0.3762
4 23 -4 -1.7782 -0.3961
4 23 -1 12.3567 0.6125
4 23 2 -3.1325 0.3463
4 23 5 -10.2124 -1.4651
4 23 8 12.9766 2.0904
4 23 11 -9.5515 -1.0023
4 23 14 12.5309 -0.4438
4 23 17 -5.9499 1.4807
4 23 20 1.6809 -1.9656
4 23 23 0.8066 1.6499
4 24 -26 6.0043 -0.2842
4 24 -23 -9.3050 -2.3380
4 24 -20 3.0657 1.4631
4 24 -17 10.3230 -0.5858
4 24 -14 -16.2386 0.5057
4 24 -11 16.4186 -0.0389
4 24 -8 -8.6047 -1.5305
4 24 -5 -1.6128 0.6082
4 24 -2 -2.9486 1.4741
4 24 1 22.6542 -2.6497
4 24 4 -21.7475 1.5961
4 24 10 14.5067 -2.9137
4 24 19 -0.1405 -0.7571
4 25 -12 -4.4359 -2.3112
4 25 -9 6.1759 1.1132
4 25 -6 -11.4816 -0.2090
4 25 -3 13.7287 -0.5985
4 25 0 -12.3529 0.5549
4 25 3 20.8569 0.0420
4 25 6 -20.1448 -0.7415
4 25 9 4.2168 2.4221
4 25 12 11.3380 -3.0453
4 26 -1 24.6234 -0.4379
4 26 2 -15.9121 -1.8135
5 1 -71 -3.5283 0.3576
5 1 -68 4.7965 -3.0863
5 1 -65 9.4268 1.6525
5 1 -62 -10.7928 2.7012
5 1 -59 6.5600 -2.9658
5 1 -56 1.5928 -0.0417
5 1 -53 9.1812 3.3726
5 1 -50 -3.2920 -3.4371
5 1 -47 -2.6645 0.1144
5 1 -44 3.3520 2.0262
5 1 -41 7.4527 -2.2399
5 1 -38 -7.3157 1.6280
5 1 -35 22.5568 0.9526
5 1 -32 -8.4937 -1.0903
5 1 -29 -2.6270 -0.7878
5 1 -26 3.3552 2.1611
5 1 -23 2.5997 -1.3071
5 1 -20 12.3572 -0.1469
5 1 -17 -1.2310 -2.5463
5 1 -14 30.9292 3.5225
5 1 -11 -11.5841 2.1080
5 1 -8 10.4683 -0.5742
5 1 -5 -47.5373 -5.0710
5 1 -2 45.4901 -0.1664
5 1 7 43.5178 1.5253
5 1 10 -44.6112 1.1387
5 1 13 40.0952 -4.1595
5 1 16 2.6388 1.5153
5 1 19 18.6710 1.3127
5 1 22 -18.7076 -2.9982
5 1 25 23.2227 4.5332
5 1 28 -9.6279 -3.1194
5 1 31 0.2020 -0.1783
5 1 34 3.5540 2.3679
5 1 37 7.9344 -1.8514
5 1 40 -9.6514 -1.8817
5 1 43 31.0773 3.5197
5 1 46 -30.8519 -3.1636
5 1 49 20.5985 0.6598
5 1 52 -18.3271 2.7307
5 1 55 21.4789 -2.0567
5 1 58 -0.3971 0.2133
5 1 61 -7.9275 -1.7091
5 1 64 9.7219 1.1198
5 1 67 -4.2904 0.6464
5 1 70 6.1486 1.0816
5 2 -69 -6.7333 -2.0811
5 2 -66 20.4984 1.2015
5 2 -63 -20.1398 0.4867
5 2 -60 12.5467 0.8169
5 2 -57 -3.5161 -2.6415
5 2 -54 13.2168 2.6339
5 2 -51 -5.8923 0.6388
5 2 -48 0.3925 -3.7759
5 2 -45 -2.7770 2.0549
5 2 -42 13.5587 1.5944
5 2 -39 -5.1623 -3.3764
5 2 -36 -3.7677 3.3654
5 2 -33 37.6507 0.2498
5 2 -30 -47.1821 -3.5056
5 2 -27 35.0377 3.7775
5 2 -24 -20.4918 -0.5222
5 2 -21 24.2739 -3.9971
5 2 -18 -5.0639 3.3553
5 2 -15 16.0554 -0.3985
5 2 -12 20.3616 0.5761
5 2 -9 -29.8210 3.1164
5 2 -6 0.2676 -6.4674
5 2 -3 16.3472 0.5954
5 2 0 21.8893 4.2641
5 2 3 35.4475 -2.7410
5 2 6 -46.0273 -0.5718
5 2 9 18.3157 4.4409
5 2 12 -7.0773 -3.3032
5 2 15 26.3109 -1.8350
5 2 18 0.8057 2.9000
5 2 21 3.7877 -2.6569
5 2 24 5.1158 2.4967
5 2 27 -4.8735 0.2915
5 2 30 3.7379 -3.1690
5 2 33 7.9092 3.2582
5 2 36 -11.6004 -0.5609
5 2 39 12.1732 -2.9009
5 2 42 3.3332 2.2296
5 2 45 10.8737 -0.5470
5 2 48 -23.9831 -1.3072
5 2 51 15.8956 2.9102
5 2 54 -1.4065 -1.0717
5 2 57 6.2277 -0.8072
5 2 60 1.7317 -0.5084
5 2 63 -7.1955 -0.7267
5 2 66 9.6624 3.6955
5 2 69 -3.2121 -3.6600
5 3 -70 19.5040 1.0509
5 3 -67 -18.5492 -0.8860
5 3 -64 25.0931 0.2182
5 3 -61 -31.8781 1.2150
5 3 -58 30.7376 -1.0630
5 3 -55 -10.0289 -0.8506
5 3 -52 8.8351 3.7566
5 3 -49 -8.3967 -3.6080
5 3 -46 4.2031 -1.2198
5 3 -43 1.1674 4.7470
5 3 -40 8.8170 -4.0611
5 3 -37 -4.1026 1.2543
5 3 -34 -3.5793 2.7430
5 3 -31 41.3643 -3.7257
5 3 -28 -70.6786 1.9908
5 3 -25 64.2171 1.5335
5 3 -22 -29.0072 -5.3319
5 3 -19 17.4889 3.5756
5 3 -16 8.2319 0.8735
5 3 -13 9.7929 -1.2906
5 3 -10 0.1681 2.5799
5 3 -7 -27.8142 -3.6171
5 3 -4 26.9783 -0.9264
5 3 -1 19.1624 4.5530
5 3 2 5.0074 -2.9374
5 3 5 11.6592 -1.4700
5 3 8 -22.2029 4.1392
5 3 11 8.8260 -0.8557
5 3 14 8.6212 -1.9182
5 3 17 15.2134 -0.1979
5 3 20 -1.6867 0.6238
5 3 26 12.7074 2.2857
5 3 29 -14.7813 -2.9975
5 3 32 13.8241 0.8924
5 3 35 2.4508 2.5079
5 3 38 -16.4838 -4.2871
5 3 41 22.4495 1.2689
5 3 44 2.9645 1.3631
5 3 47 -9.6554 -2.8578
5 3 50 -4.2245 2.8458
5 3 53 8.8434 1.1091
5 3 56 7.0869 -4.3744
5 3 59 -5.2147 2.6653
5 3 62 0.6786 -0.6930
5 3 65 3.2219 -0.9345
5 3 68 0.2693 3.6983
5 4 -68 26.5140 -0.8280
5 4 -65 -24.0990 3.0023
5 4 -62 12.5526 -2.2927
5 4 -59 -7.5496 0.1153
5 4 -56 17.0039 1.6691
5 4 -53 -5.6078 -1.0799
5 4 -50 -2.9765 0.3162
5 4 -47 2.7402 -0.6035
5 4 -44 1.6372 -1.0742
5 4 -41 3.0033 3.4266
5 4 -38 2.3028 -3.7102
5 4 -35 3.7087 2.2215
5 4 -32 -4.9604 1.5408
5 4 -29 22.4120 -3.3317
5 4 -26 -47.9076 2.3462
5 4 -23 55.7133 -0.5232
5 4 -20 -23.1423 -4.0015
5 4 -17 8.0165 6.3089
5 4 -14 21.8847 -0.8745
5 4 -11 -14.2888 -3.9207
5 4 -8 1.8930 4.1293
5 4 -5 -16.3052 -4.2821
5 4 -2 49.6805 3.1383
5 4 4 16.3414 -5.2560
5 4 7 -0.5168 3.7949
5 4 10 -18.7714 2.4193
5 4 13 24.8144 -4.2389
5 4 16 1.4720 1.8185
5 4 19 -1.1433 -1.3588
5 4 22 15.3945 -0.2414
5 4 25 -12.9215 2.7643
5 4 28 5.2334 -2.1240
5 4 31 7.3603 -0.3707
5 4 34 -4.3936 2.0301
5 4 37 0.3373 -1.3643
5 4 40 -3.6836 -1.7112
5 4 43 20.7990 1.7780
5 4 46 -10.6960 -1.0426
5 4 49 -6.4971 0.9067
5 4 52 6.7620 0.6755
5 4 55 5.0945 -1.0417
5 4 58 0.4251 -1.1933
5 4 61 -1.8193 1.2166
5 4 64 -1.7940 0.0586
5 4 67 8.7771 0.0776
5 5 -69 -0.9439 -1.0760
5 5 -66 3.6556 -1.4307
5 5 -63 -8.2288 2.4728
5 5 -60 0.2726 -1.7399
5 5 -57 15.0013 0.3510
5 5 -54 -7.1563 1.2031
5 5 -51 5.0553 -0.9280
5 5 -48 -11.3463 -0.6899
5 5 -45 14.5125 0.6274
5 5 -42 -4.9351 -0.2893
5 5 -39 -0.2806 0.5656
5 5 -36 12.2950 -0.7228
5 5 -33 -8.4286 1.4329
5 5 -30 0.9553 -0.1858
5 5 -27 7.5790 -0.9102
5 5 -24 -18.6325 -0.4583
5 5 -21 32.4724 -0.2837
5 5 -18 -14.4013 1.6711
5 5 -15 8.9917 0.5498
5 5 -12 12.4746 -0.9375
5 5 -9 -24.8596 -1.4034
5 5 -6 24.9996 1.0012
5 5 -3 -24.9042 0.3868
5 5 6 9.7555 0.5567
5 5 9 8.1794 3.0214
5 5 12 -10.0719 -1.6394
5 5 15 13.3939 -0.4236
5 5 18 3.9592 0.0796
5 5 21 -2.9210 -1.3194
5 5 24 11.4022 1.7511
5 5 27 -12.6784 0.2499
5 5 30 6.4823 -1.5398
5 5 33 15.6861 1.7391
5 5 36 -26.4015 -1.2718
5 5 39 16.4728 -0.3211
5 5 42 2.7350 0.1489
5 5 45 1.8718 -0.9057
5 5 48 -7.0252 1.4166
5 5 51 3.6442 0.8617
5 5 54 2.2686 -2.4439
5 5 57 4.2008 1.0551
5 5 60 -4.5017 -0.1812
5 5 63 3.2400 -0.3394
5 5 66 -2.0855 0.9287
5 6 -67 10.1627 -1.0677
5 6 -64 -20.7090 1.4704
5 6 -61 15.8839 -0.6217
5 6 -58 -6.6809 -0.7002
5 6 -55 12.8827 2.3130
5 6 -52 -9.0103 -1.9552
5 6 -49 4.4615 -0.6919
5 6 -46 -11.1297 2.7941
5 6 -43 20.9568 -3.4922
5 6 -40 -12.5082 1.5842
5 6 -37 -1.2343 1.3857
5 6 -34 22.7993 -2.2929
5 6 -31 -26.6070 2.6404
5 6 -28 6.9081 -1.1325
5 6 -25 16.0256 -2.5289
5 6 -22 -21.4501 2.8357
5 6 -19 25.8351 -1.0037
5 6 -16 -10.2015 1.1568
5 6 -13 7.8708 0.3961
5 6 -10 0.9480 -3.4556
5 6 -7 -17.7048 2.7730
5 6 -4 32.6607 0.2313
5 6 2 38.8942 1.1230
5 6 5 -26.4720 -1.3701
5 6 8 2.2870 -0.1698
5 6 11 13.9552 2.8809
5 6 14 1.1425 -1.8538
5 6 17 -10.6953 -0.4749
5 6 20 15.2799 0.2732
5 6 23 2.3320 -0.9971
5 6 26 -9.2573 1.7538
5 6 29 4.4389 -0.3182
5 6 32 8.2170 -0.7822
5 6 35 -0.8124 0.8391
5 6 38 -17.8070 -1.1795
5 6 41 21.6247 0.0131
5 6 44 0.6702 0.2384
5 6 47 -14.4680 -0.6804
5 6 50 13.1297 1.7950
5 6 53 -0.4211 -1.0290
5 6 56 -4.1961 -1.2874
5 6 59 5.8054 1.7480
5 6 62 -4.0197 -1.2931
5 6 65 4.6861 0.6623
5 6 68 -2.3883 0.3880
5 7 -65 3.1169 -1.7245
5 7 -62 -18.2567 2.3639
5 7 -59 25.1162 -0.6287
5 7 -56 -10.9602 -0.6811
5 7 -53 1.6544 0.8229
5 7 -50 3.8305 -0.1222
5 7 -47 -3.4403 -1.3574
5 7 -44 -9.2903 1.8583
5 7 -41 24.9346 -1.6227
5 7 -38 -18.3997 -0.0878
5 7 -35 3.6299 2.3337
5 7 -32 11.1809 -1.3319
5 7 -29 -16.1113 -0.5288
5 7 -26 1.0509 0.2515
5 7 -23 22.8010 -1.0279
5 7 -20 -26.5463 1.8643
5 7 -17 24.5173 0.0594
5 7 -14 -13.2646 -1.4193
5 7 -11 11.9439 0.9407
5 7 -8 -8.4062 -1.1335
5 7 -5 -5.3464 1.3425
5 7 -2 22.8215 -0.2820
5 7 1 -6.1172 -0.2882
5 7 7 -12.6140 0.0178
5 7 10 20.6661 -0.4121
5 7 13 -7.9862 1.6437
5 7 16 1.6849 -0.3479
5 7 19 2.3133 -1.5795
5 7 22 0.1160 0.2958
5 7 25 4.3987 0.1592
5 7 28 -4.9696 1.1303
5 7 31 6.5083 -0.6442
5 7 34 1.5727 -0.6348
5 7 37 -8.0003 0.3626
5 7 40 5.2979 -0.3330
5 7 43 -0.9646 -0.4166
5 7 46 7.3997 0.4061
5 7 49 -11.5049 -0.1213
5 7 52 15.5711 0.4766
5 7 55 -7.7567 -0.6372
5 7 58 -2.3083 -0.2320
5 7 61 7.7212 0.4780
5 7 64 -7.1481 -0.5722
5 7 67 9.3291 0.8180
5 8 -66 -5.9305 0.0191
5 8 -63 -1.0744 -0.7070
5 8 -60 -3.7645 1.4857
5 8 -57 12.9509 -0.7041
5 8 -54 -5.4339 -0.2704
5 8 -51 -3.5219 0.0117
5 8 -48 3.4263 0.2555
5 8 -45 1.7124 0.0722
5 8 -42 -11.8254 -1.5280
5 8 -39 23.0469 1.4576
5 8 -36 -17.8952 0.0218
5 8 -33 6.8805 0.0597
5 8 -30 -6.4518 -0.1126
5 8 -27 7.9212 -1.1696
5 8 -24 -7.4820 0.0803
5 8 -21 11.2485 2.0798
5 8 -18 -11.5056 -1.3209
5 8 -15 13.8780 -0.7518
5 8 -12 -15.5498 1.3677
5 8 -9 20.9984 -1.0416
5 8 -6 -21.4915 0.5030
5 8 -3 8.1514 0.2903
5 8 0 17.6718 -1.0442
5 8 3 -13.3036 1.6889
5 8 6 -1.3220 -1.0017
5 8 9 -1.0202 -1.4191
5 8 12 20.7861 2.3974
5 8 15 -16.3904 0.0600
5 8 18 -4.0158 -1.1832
5 8 21 19.1979 -0.1819
5 8 24 -16.6225 -0.3627
5 8 27 7.2138 0.7905
5 8 30 5.9663 1.0416
5 8 33 -4.2255 -1.7584
5 8 36 -0.5750 -0.0474
5 8 39 -2.3957 0.9234
5 8 42 8.9702 -0.8963
5 8 45 -13.5593 -0.0843
5 8 48 14.4535 0.2055
5 8 51 -0.8199 -0.2209
5 8 54 -1.5653 0.6905
5 8 57 -2.3719 -0.6306
5 8 60 -0.6562 -0.3999
5 8 63 9.0263 0.3845
5 8 66 -11.1879 0.1322
5 9 -64 -14.8462 1.2252
5 9 -61 6.2467 -0.3022
5 9 -58 4.4466 0.9293
5 9 -55 -3.8688 -1.1884
5 9 -52 3.2474 -0.4990
5 9 -49 -3.1691 2.3019
5 9 -46 -3.3905 -2.7703
5 9 -43 8.3559 1.0205
5 9 -40 -10.9505 0.2569
5 9 -37 15.7422 -0.9525
5 9 -34 -15.3833 1.8442
5 9 -31 4.5830 -0.6774
5 9 -28 -1.4534 -2.7750
5 9 -25 4.0288 3.3141
5 9 -22 -4.0286 -0.7048
5 9 -19 2.3073 -1.0883
5 9 -16 -3.5752 1.5492
5 9 -13 5.2924 -2.3640
5 9 -10 -5.6081 2.1485
5 9 -7 8.7903 0.3681
5 9 -4 -16.0566 -2.5957
5 9 -1 13.6460 1.6063
5 9 2 10.6656 1.4982
5 9 5 -27.3697 -2.2925
5 9 8 18.0940 0.5417
5 9 11 -0.5687 0.1002
5 9 14 1.9923 0.3244
5 9 17 -2.0953 1.2352
5 9 20 -9.0236 -1.7608
5 9 23 14.3468 -0.8408
5 9 26 -9.6666 1.6341
5 9 29 7.2120 -0.0968
5 9 32 0.3855 -0.4018
5 9 35 -0.8645 -0.1303
5 9 38 -4.1578 -0.5953
5 9 41 5.4243 0.9096
5 9 44 -4.3789 -0.1549
5 9 47 -1.0152 -1.6152
5 9 50 13.2087 0.9884
5 9 53 -1.7715 0.8940
5 9 56 -12.5711 -0.8135
5 9 59 11.5957 -0.5522
5 9 62 -6.0333 0.5095
5 9 65 6.1086 -0.2192
5 10 -62 -13.3102 1.4818
5 10 -59 7.7754 -1.1486
5 10 -56 7.3791 0.4020
5 10 -53 -12.3541 0.0278
5 10 -50 6.9505 -0.8964
5 10 -47 -3.1828 1.3579
5 10 -44 -2.4089 -1.2616
5 10 -41 5.6154 -0.5983
5 10 -38 -7.0946 1.7169
5 10 -35 7.3298 -0.6520
5 10 -32 -7.8507 -0.5376
5 10 -29 -3.3357 0.0065
5 10 -26 12.0569 -0.3810
5 10 -23 -10.9161 1.2029
5 10 -20 0.7797 -0.0125
5 10 -17 2.5271 -1.8519
5 10 -14 -3.0688 0.9142
5 10 -11 -1.2113 0.9011
5 10 -8 6.4569 -0.4652
5 10 -5 -9.5075 -0.5650
5 10 -2 0.1625 -0.0264
5 10 1 7.8530 0.7295
5 10 4 0.3330 0.6246
5 10 7 -18.0459 -1.2671
5 10 10 19.0822 -0.5392
5 10 13 -4.1000 1.2916
5 10 16 1.5792 0.5528
5 10 19 -7.4198 -0.5308
5 10 22 -3.0256 -1.0561
5 10 25 15.0540 0.5500
5 10 28 -14.5715 0.1403
5 10 31 14.0353 0.1480
5 10 34 -7.3579 -0.0646
5 10 37 3.8550 -0.8091
5 10 40 -6.8845 0.4290
5 10 43 6.9838 0.7509
5 10 46 -7.7270 -1.4122
5 10 49 9.9480 -0.9867
5 10 52 6.5447 2.3230
5 10 55 -8.2799 -0.1329
5 10 58 -6.0922 -1.6414
5 10 61 10.8077 0.4788
5 10 64 -3.4607 0.5335
5 11 -60 0.4402 -1.0438
5 11 -57 0.5691 -0.5720
5 11 -54 7.7322 1.2648
5 11 -51 -15.3811 -1.3625
5 11 -48 9.1381 0.9199
5 11 -45 0.8620 -0.9704
5 11 -42 -10.8308 -0.0061
5 11 -39 10.8502 0.9212
5 11 -36 -5.2542 -1.1563
5 11 -33 -5.9551 0.6221
5 11 -30 8.6032 -0.0820
5 11 -27 -7.8788 -1.8871
5 11 -24 1.3999 3.3376
5 11 -21 0.0387 -1.4982
5 11 -18 -2.1086 -2.0005
5 11 -15 -5.6371 2.5346
5 11 -12 9.0236 -1.2073
5 11 -9 -7.3726 0.4999
5 11 -6 1.0460 0.6299
5 11 -3 -2.8158 -2.1961
5 11 0 -1.7080 1.7083
5 11 3 6.1012 1.1696
5 11 6 -5.2786 -2.3530
5 11 9 -6.6010 1.1625
5 11 12 11.3129 -0.2804
5 11 15 -2.1088 -0.4008
5 11 18 -0.8524 2.0781
5 11 21 -11.2859 -1.2279
5 11 24 5.2437 -1.9233
5 11 27 16.4048 2.6186
5 11 30 -26.3273 -1.3724
5 11 33 26.7903 -0.0770
5 11 36 -12.1713 1.1817
5 11 39 -4.8439 -1.7663
5 11 42 9.9816 0.9455
5 11 45 -10.8832 0.5976
5 11 48 8.6323 -2.7308
5 11 51 8.0566 1.2288
5 11 54 -3.8373 2.3822
5 11 57 -8.0698 -2.4654
5 11 60 9.0643 -0.4318
5 12 -61 -6.0385 0.2071
5 12 -58 10.4618 -1.9990
5 12 -55 -7.1920 1.5317
5 12 -52 4.0241 0.5589
5 12 -49 -6.2378 -2.6376
5 12 -46 -1.2243 2.0907
5 12 -37 14.8494 3.0774
5 12 -34 2.3181 -2.4048
5 12 -31 -15.3496 -0.9200
5 12 -28 8.9801 3.1468
5 12 -25 4.8479 -2.5132
5 12 -22 -21.3561 0.3374
5 12 -19 15.3410 1.4898
5 12 -16 -0.5255 -2.8787
5 12 -13 -17.4286 1.4000
5 12 -10 16.5022 2.1616
5 12 -7 -3.5285 -3.4687
5 12 -4 -13.4551 1.4623
5 12 -1 9.4788 1.1357
5 12 2 -8.0070 -2.1617
5 12 5 12.4761 1.9748
5 12 8 -17.5092 0.1057
5 12 11 4.4971 -2.6311
5 12 14 10.8405 2.1997
5 12 17 -5.8558 0.6910
5 12 20 -13.7247 -1.5961
5 12 23 13.7788 1.4992
5 12 26 -5.7307 -1.7384
5 12 29 6.0030 -0.0425
5 12 32 -5.6624 1.6232
5 12 35 12.1389 -0.8421
5 12 38 -8.4880 -0.7936
5 12 41 -10.9299 1.1999
5 12 44 27.3182 -0.6575
5 12 47 -31.0762 -0.7600
5 12 50 27.7565 -0.1194
5 12 53 -1.6242 0.9497
5 12 56 -7.9679 0.8584
5 12 59 -4.6538 -1.9111
5 13 -59 -1.0281 -3.1721
5 13 -56 6.9195 1.2264
5 13 -53 -8.1218 1.5747
5 13 -50 -2.7161 -2.9217
5 13 -47 11.8086 1.2421
5 13 -44 -18.5651 0.2002
5 13 -41 17.3224 -0.7746
5 13 -38 -16.3557 0.1371
5 13 -35 2.4379 0.2627
5 13 -32 9.2855 -1.4146
5 13 -29 -7.5136 1.3860
5 13 -26 -11.7879 -0.2628
5 13 -23 20.5135 -0.4557
5 13 -20 -24.4071 -0.0996
5 13 -17 11.1918 -0.3223
5 13 -14 3.2421 0.8859
5 13 -11 -18.3715 -1.0999
5 13 -8 16.4644 1.0903
5 13 -5 -5.2685 -0.4428
5 13 -2 -16.2768 -0.3168
5 13 1 15.7464 0.2639
5 13 4 -10.3057 0.6180
5 13 7 11.7460 -0.5858
5 13 10 -23.0037 0.4052
5 13 13 18.5667 -0.8204
5 13 16 -0.2895 0.2648
5 13 19 -8.9409 1.5765
5 13 22 -6.3633 -0.8728
5 13 25 16.3958 -0.9177
5 13 28 -10.1727 0.2693
5 13 31 0.7612 0.0447
5 13 34 15.0859 0.4560
5 13 37 -16.0983 0.2595
5 13 40 9.8461 -1.4566
5 13 43 -14.4752 0.9582
5 13 46 25.7765 0.2549
5 13 49 -26.8703 -2.0799
5 13 52 27.5933 1.2207
5 13 55 -7.1724 1.6668
5 13 58 -6.4902 -1.9247
5 14 -57 1.0071 -1.3443
5 14 -54 -3.6710 1.9591
5 14 -51 0.7481 -0.7316
5 14 -48 -5.9681 -1.9846
5 14 -45 10.9137 2.1869
5 14 -42 -10.5225 -0.5625
5 14 -39 -3.5471 -1.5789
5 14 -36 7.0433 1.4650
5 14 -33 -5.2615 -0.7230
5 14 -30 1.2905 -1.1980
5 14 -27 3.3204 2.8601
5 14 -24 -18.9522 -2.5728
5 14 -21 17.9951 -0.3965
5 14 -18 -13.6485 2.4103
5 14 -15 4.3297 -2.4841
5 14 -12 0.5631 0.5890
5 14 -9 -14.3377 1.4901
5 14 -6 20.9182 -2.0998
5 14 -3 -19.2577 1.2988
5 14 0 -8.7114 0.6559
5 14 3 24.0785 -2.7732
5 14 6 -17.0836 3.3762
5 14 9 -0.4375 -0.5711
5 14 12 -0.7294 -2.8548
5 14 15 10.3259 2.9307
5 14 18 -10.9814 -0.2557
5 14 21 -2.9604 -1.1044
5 14 24 13.6129 2.0033
5 14 27 -17.7991 -2.4235
5 14 30 14.8799 -0.2705
5 14 33 1.4613 2.6256
5 14 36 0.3331 -1.4888
5 14 39 -12.5569 -0.7185
5 14 42 21.4878 1.0854
5 14 45 -23.0428 -0.7232
5 14 48 20.8555 0.0927
5 14 51 -7.1994 -0.9314
5 14 54 7.3422 1.0839
5 14 57 0.4106 1.2360
5 15 -55 -4.7492 0.6877
5 15 -52 -4.5786 -0.4302
5 15 -49 4.1521 -1.2744
5 15 -46 -0.4277 1.5820
5 15 -43 -6.8003 -1.4434
5 15 -40 11.2424 0.4957
5 15 -37 -23.8968 -0.3133
5 15 -34 22.8847 -0.9050
5 15 -31 -7.8241 1.1975
5 15 -28 -6.3341 -0.3258
5 15 -25 4.8632 -1.0789
5 15 -22 -13.7440 0.8057
5 15 -16 -12.2254 -0.5805
5 15 -13 1.5834 1.3651
5 15 -10 2.1654 -2.0678
5 15 -7 -10.9571 1.5439
5 15 -4 12.3456 0.6246
5 15 -1 -15.3925 -2.0110
5 15 2 -1.1829 1.0988
5 15 5 14.5213 0.7896
5 15 8 -8.8707 -1.2055
5 15 11 -13.6495 1.0074
5 15 14 20.7840 -0.6020
5 15 17 -11.1364 -0.6386
5 15 20 2.4658 2.1390
5 15 23 -8.8346 -0.7290
5 15 26 22.3146 -1.6290
5 15 29 -31.3263 1.5394
5 15 32 30.6281 -0.8535
5 15 35 -3.2950 0.1985
5 15 38 -12.3712 1.4642
5 15 41 5.7486 -2.9577
5 15 44 10.7822 1.7030
5 15 47 -16.6033 1.0111
5 15 50 13.4392 -3.1500
5 15 53 6.6590 1.5866
5 16 -53 -5.1602 -2.0881
5 16 -50 0.1344 0.2128
5 16 -47 -3.5487 0.2479
5 16 -44 10.1820 -0.3488
5 16 -41 -17.7554 -0.3636
5 16 -38 15.2158 -0.2158
5 16 -35 -21.2845 -0.2404
5 16 -32 27.6443 0.6966
5 16 -29 -20.0541 -1.1723
5 16 -26 -1.2746 0.8708
5 16 -23 9.0153 -1.0466
5 16 -17 27.5289 1.3277
5 16 -14 -21.1981 -1.9392
5 16 -11 0.8890 0.6726
5 16 -8 6.5161 0.7674
5 16 -5 -7.2052 -0.8416
5 16 -2 -3.8244 0.3161
5 16 1 0.7626 0.3376
5 16 4 3.8453 -1.1479
5 16 7 -7.0004 1.6075
5 16 10 9.1181 -0.2053
5 16 13 -18.6530 -1.3358
5 16 16 22.5511 1.4007
5 16 19 -19.5023 -0.1957
5 16 22 19.4576 -0.4970
5 16 25 -21.9900 1.3629
5 16 28 21.7925 -1.6923
5 16 31 -17.3745 0.1782
5 16 34 22.3286 1.0038
5 16 37 -9.2858 -0.7129
5 16 40 -5.0836 0.2069
5 16 43 11.6596 -0.7754
5 16 46 -7.5827 1.1669
5 16 49 5.3013 -0.4819
5 16 52 2.2932 -1.7544
5 17 -51 4.2644 -2.2242
5 17 -48 -6.0680 1.1251
5 17 -45 -3.9253 0.6134
5 17 -42 16.0690 -2.7427
5 17 -36 14.8889 -0.7486
5 17 -33 -8.3336 -1.0353
5 17 -30 15.2402 2.1144
5 17 -27 -19.3534 -2.5876
5 17 -24 -1.5453 0.6627
5 17 -21 17.6038 0.8799
5 17 -18 -29.1280 -1.4986
5 17 -15 30.5074 0.2022
5 17 -12 -22.4332 1.1326
5 17 -9 2.7287 -2.0495
5 17 -6 3.1176 1.8176
5 17 -3 -4.6268 -0.0168
5 17 0 -2.0846 -1.9216
5 17 3 -1.2234 2.2203
5 17 6 7.7762 -0.4937
5 17 9 -9.9024 -1.5444
5 17 12 5.7281 2.9425
5 17 15 -9.7652 -1.7996
5 17 18 18.4206 -1.0504
5 17 21 -20.2391 2.9389
5 17 24 21.8226 -1.8147
5 17 27 -21.4829 -0.2371
5 17 30 18.2338 1.8129
5 17 33 -7.5980 -2.5859
5 17 36 13.3650 1.0096
5 17 39 -7.4529 1.7141
5 17 42 -4.7447 -2.9413
5 17 45 15.4699 1.5367
5 17 48 -13.6508 1.0781
5 17 51 11.4065 -2.9546
5 18 -46 -7.8899 -1.0636
5 18 -43 0.9850 -0.2686
5 18 -37 -21.4240 -0.2056
5 18 -34 16.1175 0.1389
5 18 -31 -0.2520 0.3062
5 18 -28 -5.5065 -1.5738
5 18 -25 -1.6011 0.8371
5 18 -22 -7.7886 0.1742
5 18 -19 17.1279 -1.5775
5 18 -16 -19.0514 1.5175
5 18 -13 13.4295 -1.2197
5 18 -10 -6.9157 0.5006
5 18 -7 -6.2472 0.2463
5 18 -4 5.7465 -0.6046
5 18 -1 -3.5382 0.1524
5 18 2 1.5862 0.8677
5 18 5 -6.3691 -1.2655
5 18 8 10.3817 0.6415
5 18 11 -7.3229 0.7338
5 18 14 -2.7019 -0.5849
5 18 17 5.0625 -0.1098
5 18 20 6.6429 0.1733
5 18 23 -13.5296 -0.3115
5 18 26 17.1951 1.4663
5 18 29 -15.3889 -0.8533
5 18 32 12.5977 -0.9793
5 18 35 2.6784 0.7857
5 18 38 -0.3760 0.0658
5 18 41 1.6632 0.0859
5 18 44 -7.5725 -0.5266
5 18 47 13.9556 0.7168
5 19 -44 5.0528 -1.2604
5 19 -41 -2.0463 -1.2324
5 19 -35 3.9952 -0.7548
5 19 -32 1.2877 -0.9659
5 19 -29 1.8515 1.5557
5 19 -26 -7.2745 -2.2266
5 19 -23 0.0296 1.2425
5 19 -20 -0.8993 -0.5542
5 19 -17 5.8186 -0.6365
5 19 -14 -5.1196 0.3648
5 19 -11 -1.4666 0.4623
5 19 -8 5.9707 -0.6643
5 19 -5 -18.5655 -0.4016
5 19 -2 19.9244 1.1393
5 19 1 -10.5383 -0.8136
5 19 4 0.5213 0.3346
5 19 7 -0.3750 0.1650
5 19 10 5.7201 -0.8130
5 19 13 -7.2150 2.0146
5 19 16 1.4137 -0.9958
5 19 19 7.5078 -1.7294
5 19 22 -4.1926 2.5746
5 19 25 2.3256 -0.7245
5 19 28 0.5395 0.0914
5 19 31 0.9964 0.4968
5 19 34 1.0227 -2.3226
5 19 37 13.2924 1.8721
5 19 40 -11.9524 0.5041
5 19 43 4.9150 -1.3651
5 20 -42 5.1789 1.0853
5 20 -39 -0.2995 -2.1002
5 20 -33 24.1110 0.3524
5 20 -30 -11.7021 -1.6364
5 20 -27 -4.8596 0.8051
5 20 -24 8.8670 -0.2591
5 20 -21 -11.1981 -0.3636
5 20 -18 7.0020 -1.5408
5 20 -15 0.6173 2.7344
5 20 -12 -0.3756 -2.1140
5 20 -9 -5.8952 0.2647
5 20 -6 4.6197 1.0279
5 20 -3 -12.0242 -2.0394
5 20 0 23.2482 1.8001
5 20 3 -23.4001 0.3625
5 20 6 12.2139 -2.3972
5 20 9 -1.0349 2.3545
5 20 12 -3.7117 0.0892
5 20 15 5.8021 -1.3713
5 20 18 -2.3969 1.2321
5 20 21 2.7284 -1.2498
5 20 24 -0.2631 0.7097
5 20 27 10.0075 2.0090
5 20 30 -20.6493 -2.1370
5 20 33 28.3483 -0.6850
5 20 36 -13.6910 1.1957
5 20 39 9.1243 0.2931
5 21 -37 10.5860 -2.6914
5 21 -34 -14.2146 2.2845
5 21 -28 -1.6728 1.5206
5 21 -25 -17.5366 -1.0578
5 21 -22 18.4023 -1.0339
5 21 -19 -6.8537 0.8593
5 21 -13 13.1085 0.2607
5 21 -10 -5.3531 0.3861
5 21 -7 -10.6922 -1.3481
5 21 -4 8.7340 0.4362
5 21 -1 -0.3176 0.9373
5 21 2 7.0895 -1.0178
5 21 5 -18.6736 0.3460
5 21 8 19.0392 0.4918
5 21 11 -7.3547 -0.8683
5 21 14 -3.1196 1.9133
5 21 17 13.1724 -1.8653
5 21 20 -11.1986 -0.2213
5 21 23 7.4844 1.9118
5 21 26 0.0641 -0.5427
5 21 29 7.8698 -0.1436
5 21 32 -18.6608 0.2537
5 21 38 -13.9585 1.3882
5 22 -32 -5.7591 5.0623
5 22 -29 -2.0053 -4.8373
5 22 -26 11.7778 3.4006
5 22 -23 -19.6025 -2.9110
5 22 -20 11.0630 0.2303
5 22 -17 8.9153 0.1926
5 22 -14 -21.4328 1.3390
5 22 -11 22.9312 -2.2086
5 22 -8 -10.3072 0.7851
5 22 -5 -12.2606 0.2048
5 22 -2 17.0580 -0.6472
5 22 1 1.8067 0.4478
5 22 4 -10.9517 0.4727
5 22 7 1.6349 -1.0503
5 22 10 9.4364 1.3435
5 22 13 -6.5060 -0.6211
5 22 16 3.3321 0.3584
5 22 19 4.9321 -1.0612
5 22 22 -7.9495 1.3033
5 22 25 11.2630 0.2400
5 22 28 -4.1373 -0.0759
5 22 34 -2.0856 0.1885
5 23 -27 -9.6353 -4.7308
5 23 -24 11.7335 1.5529
5 23 -21 -7.2844 -2.6044
5 23 -18 -2.9537 3.0441
5 23 -15 15.1664 -2.2231
5 23 -12 -15.4701 1.1367
5 23 -9 10.8949 -0.6433
5 23 -6 -7.9835 -0.7581
5 23 -3 0.6028 0.9572
5 23 0 6.3458 0.2368
5 23 3 4.1052 -1.6116
5 23 9 8.7983 0.0145
5 23 12 3.6409 -1.7655
5 23 15 -0.5493 1.9625
5 23 18 -1.2985 -0.6705
5 23 21 3.3385 -1.3440
5 24 -22 5.3953 0.4520
5 24 -19 1.5689 -0.2913
5 24 -16 -6.1806 1.4849
5 24 -10 -1.5250 0.2259
5 24 -7 -1.9580 -0.6200
5 24 -4 -7.3224 1.0859
5 24 -1 18.2731 -0.7845
5 24 2 -11.7609 -0.7373
5 24 5 4.5043 2.3729
5 24 8 -3.0272 -2.1138
5 24 11 4.0849 1.5616
5 24 17 6.9513 0.3147
5 25 -8 -0.4856 0.9222
5 25 -5 2.2114 -1.4257
5 25 -2 -10.1408 1.1959
5 25 1 21.4663 -0.0451
5 25 4 -14.6436 -2.1701
5 25 7 0.5045 4.5727
5 25 10 5.5121 -3.9503
6 1 -70 7.5529 -2.6949
6 1 -67 -0.7342 0.9016
6 1 -64 7.3345 1.8208
6 1 -61 -7.8393 -1.3898
6 1 -58 2.9274 -0.0244
6 1 -55 7.5894 -0.0441
6 1 -52 5.1567 1.9024
6 1 -49 -7.8530 -1.7085
6 1 -46 2.4122 -1.4631
6 1 -43 6.3098 2.6272
6 1 -40 -0.6799 -1.1136
6 1 -37 6.8200 -0.4068
6 1 -34 -4.9099 3.0092
6 1 -31 24.4629 -3.0326
6 1 -28 -32.1194 -0.1066
6 1 -25 17.4650 4.2508
6 1 -22 7.5749 -5.2935
6 1 -19 -1.7143 0.1501
6 1 -16 21.1531 3.2599
6 1 -13 -5.2304 -1.0772
6 1 -10 25.1862 3.0583
6 1 -7 -54.3732 -3.9212
6 1 -4 38.7857 -3.8110
6 1 -1 24.6335 7.1986
6 1 5 21.0912 -2.3776
6 1 8 -28.5627 3.1600
6 1 11 5.5702 -0.4561
6 1 14 12.0428 -1.1443
6 1 20 -25.6726 -1.0193
6 1 23 21.1749 1.2032
6 1 26 0.7677 1.8697
6 1 29 -9.9419 -3.1538
6 1 32 8.4840 1.4208
6 1 35 7.9493 1.0915
6 1 38 -19.7775 -2.5856
6 1 41 28.8008 0.8761
6 1 44 -8.5405 0.4012
6 1 47 6.5451 -1.8401
6 1 50 -20.4076 2.3157
6 1 53 17.5943 0.9327
6 1 56 4.0035 -2.4977
6 1 59 -3.4660 0.2458
6 1 62 6.3029 -0.4444
6 1 65 -10.3125 0.5028
6 1 68 13.1166 3.0728
6 2 -68 27.0348 0.1995
6 2 -65 -22.1937 1.1738
6 2 -62 16.3471 0.0041
6 2 -59 -12.4296 -1.1360
6 2 -56 14.3594 0.7445
6 2 -53 -0.0319 0.4250
6 2 -50 -0.2749 0.5660
6 2 -47 -5.2618 -2.5014
6 2 -44 9.8921 1.1137
6 2 -41 2.1404 1.6209
6 2 -38 -9.5159 -2.5236
6 2 -35 27.7168 2.5676
6 2 -32 -29.2642 -0.0890
6 2 -29 40.8644 -2.4456
6 2 -26 -53.4797 3.3766
6 2 -23 47.2322 -1.5787
6 2 -20 -8.7981 -4.1162
6 2 -17 2.8694 6.1888
6 2 -14 22.2377 -1.6177
6 2 -11 -12.0864 -0.1796
6 2 -8 0.0275 1.4664
6 2 -5 -12.0708 -6.1797
6 2 -2 35.3733 4.6046
6 2 1 10.6899 3.5287
6 2 4 -1.0563 -8.0244
6 2 7 -2.4006 4.8294
6 2 13 7.0421 -4.4866
6 2 16 16.4861 3.2364
6 2 19 2.7272 -3.0451
6 2 22 -0.1165 0.3570
6 2 25 -3.1088 3.2864
6 2 28 12.2969 -2.2960
6 2 31 -9.3669 -1.4359
6 2 34 7.8475 3.8364
6 2 37 -4.1412 -3.0451
6 2 40 -0.9005 -0.7411
6 2 43 19.9696 1.9984
6 2 46 -10.6794 -1.9397
6 2 49 -5.4509 0.8000
6 2 52 2.6509 2.0456
6 2 55 4.4583 -1.4153
6 2 58 10.1658 -1.9985
6 2 61 -11.2057 0.9805
6 2 64 5.2734 1.2229
6 2 67 -0.2476 -0.5467
6 3 -69 -18.8178 -0.2424
6 3 -66 30.4908 -1.8528
6 3 -63 -31.8498 3.8504
6 3 -60 20.5659 -2.8117
6 3 -57 -2.9110 -0.6879
6 3 -54 4.1845 3.4751
6 3 -51 2.0983 -2.1123
6 3 -48 -7.3288 -1.3948
6 3 -45 7.2400 2.5327
6 3 -42 5.6686 -2.1099
6 3 -39 -4.9832 1.1063
6 3 -36 -2.1054 0.8535
6 3 -33 32.1261 -1.3287
6 3 -30 -46.4135 1.6803
6 3 -27 44.7057 -0.8706
6 3 -24 -39.5524 -0.9479
6 3 -21 38.9266 0.1722
6 3 -18 -6.9503 -0.3843
6 3 -15 3.8401 2.7146
6 3 -12 13.0385 0.0942
6 3 -9 -18.0835 -3.6222
6 3 -6 5.6695 1.6810
6 3 -3 8.4697 -0.6525
6 3 0 25.3844 2.3743
6 3 3 -10.5999 -1.4567
6 3 6 12.2211 -2.9302
6 3 9 -14.6599 5.2418
6 3 12 3.9574 -1.6462
6 3 15 20.8896 -1.8614
6 3 18 -3.0753 1.6284
6 3 21 -6.9503 -2.2287
6 3 24 26.5322 1.7758
6 3 27 -31.0399 1.3773
6 3 30 23.1550 -3.1228
6 3 33 2.8659 2.2901
6 3 36 -18.3542 -0.1439
6 3 39 10.2090 -2.1244
6 3 42 11.1613 1.2700
6 3 45 -2.6050 -0.8650
6 3 48 -4.7413 0.3906
6 3 51 -6.2397 1.9110
6 3 54 15.3902 -1.9672
6 3 57 -6.5137 -0.0880
6 3 60 6.4937 -0.0535
6 3 63 -3.7278 -0.8943
6 3 66 -1.5059 3.4772
6 3 69 6.6072 -2.7895
6 4 -67 -10.4966 3.2332
6 4 -64 6.8875 -3.0532
6 4 -61 -8.1317 2.5007
6 4 -58 9.6072 -1.2945
6 4 -55 4.0828 -0.1587
6 4 -52 -6.5088 1.6596
6 4 -49 7.9094 -1.5367
6 4 -46 -10.5286 -1.0592
6 4 -43 15.2201 2.8656
6 4 -40 -2.7408 -2.6417
6 4 -37 -8.4375 0.6549
6 4 -34 18.7813 2.7792
6 4 -31 0.6405 -3.4624
6 4 -28 -28.7994 2.1872
6 4 -25 37.9227 -0.1266
6 4 -22 -23.7809 -3.8014
6 4 -19 22.6991 3.7511
6 4 -16 -1.5245 1.7607
6 4 -13 3.0736 -3.9972
6 4 -10 -0.7222 3.1764
6 4 -7 -12.1175 -3.2266
6 4 -4 26.2290 0.7882
6 4 -1 -10.1744 3.1327
6 4 2 28.3288 -2.7875
6 4 5 -17.0299 -1.3485
6 4 8 0.5702 2.8061
6 4 11 5.9903 0.1900
6 4 14 5.0591 -1.9403
6 4 17 2.6971 2.0177
6 4 20 5.7890 -3.1506
6 4 23 -7.7677 1.6454
6 4 26 15.7738 1.4759
6 4 29 -16.8093 -2.1012
6 4 32 15.1838 1.0059
6 4 35 3.6076 0.8031
6 4 38 -28.1478 -2.7102
6 4 41 32.0606 1.7582
6 4 44 -1.8743 -0.7964
6 4 47 -14.6184 -1.0083
6 4 50 11.1100 3.3840
6 4 53 -8.1987 -2.1566
6 4 56 13.0000 -1.0481
6 4 59 -6.2528 1.3571
6 4 62 0.2475 -0.9578
6 4 65 5.0269 0.4603
6 4 68 -6.1679 1.6269
6 5 -68 -2.0047 -3.5241
6 5 -65 0.8475 2.2142
6 5 -62 -9.1874 -0.5270
6 5 -59 15.9020 -0.1014
6 5 -56 -7.5944 -0.0333
6 5 -53 6.5575 0.5820
6 5 -50 -4.9800 -0.5762
6 5 -47 5.6643 -0.6484
6 5 -44 -7.4759 1.2420
6 5 -41 13.8256 -1.0182
6 5 -38 -3.8413 -0.2298
6 5 -35 -10.0070 1.5894
6 5 -32 28.2292 -0.1461
6 5 -29 -25.4836 -0.8542
6 5 -26 -3.7326 0.0316
6 5 -23 33.9935 -0.7815
6 5 -20 -29.5263 0.5351
6 5 -14 -9.0727 -0.0846
6 5 -11 4.4143 -1.8827
6 5 -8 -3.1202 0.3648
6 5 -5 -7.1187 0.6169
6 5 1 -18.4805 -0.7186
6 5 4 14.9884 -0.4280
6 5 7 -8.6241 0.3210
6 5 10 0.1101 0.1420
6 5 13 10.4797 1.2050
6 5 16 4.2663 -1.4544
6 5 19 -11.2207 0.2019
6 5 22 15.7811 -0.8932
6 5 25 -6.8665 0.6901
6 5 28 -0.8415 1.2370
6 5 31 11.0608 -1.4469
6 5 34 -9.3860 0.5072
6 5 37 4.2080 -0.1339
6 5 40 -10.2670 -0.9368
6 5 43 20.8595 0.3657
6 5 46 -8.2055 -0.1909
6 5 49 -9.3553 0.5459
6 5 52 16.1015 0.8073
6 5 55 -11.6672 -2.1425
6 5 58 8.9459 1.0247
6 5 61 -1.9435 -0.0335
6 5 64 -4.1603 -0.7276
6 5 67 9.7655 1.7195
6 6 -66 -17.5980 0.0345
6 6 -63 8.5792 -0.9833
6 6 -60 -5.5136 1.1987
6 6 -57 12.4262 0.4210
6 6 -54 -8.0562 -1.6124
6 6 -51 3.3753 0.3156
6 6 -48 -2.0739 1.8852
6 6 -45 7.1610 -3.0391
6 6 -42 -11.3774 1.6074
6 6 -39 15.4822 0.3385
6 6 -36 -3.2140 -1.6511
6 6 -33 -9.3536 2.9734
6 6 -30 14.4682 -1.3851
6 6 -27 -9.3375 -1.8146
6 6 -24 -7.7850 1.4922
6 6 -21 34.0121 -0.1873
6 6 -15 30.6304 1.0310
6 6 -12 -20.9412 -2.3743
6 6 -9 15.5736 1.0163
6 6 -6 -10.7410 0.4666
6 6 -3 4.2679 -0.5809
6 6 0 21.1074 0.5252
6 6 6 -4.4172 -0.8804
6 6 9 3.4099 0.7500
6 6 12 15.7728 0.1858
6 6 15 -13.1004 0.2957
6 6 18 4.2299 -0.2306
6 6 21 5.8080 -1.3097
6 6 24 -5.3727 0.5813
6 6 27 2.1292 0.3651
6 6 30 4.5372 0.9807
6 6 33 4.4549 -1.4307
6 6 36 -15.9928 -0.1059
6 6 39 10.1281 0.4275
6 6 42 4.2484 -0.5105
6 6 45 -8.1415 -0.4605
6 6 48 7.4788 0.8691
6 6 51 -1.3378 0.1766
6 6 54 0.6848 -0.8359
6 6 57 -4.1695 0.0141
6 6 60 6.8916 0.4535
6 6 63 -1.0716 -0.8754
6 6 66 -5.8893 0.7426
6 7 -64 -18.5987 2.2104
6 7 -61 15.2001 -1.7135
6 7 -58 -2.2776 1.3108
6 7 -55 -3.6736 -0.2283
6 7 -52 8.4626 -1.3812
6 7 -49 -5.2670 1.0904
6 7 -46 -7.4727 0.6342
6 7 -43 23.0252 -1.8638
6 7 -40 -27.0792 0.3436
6 7 -37 24.2085 1.3640
6 7 -34 -10.4354 -0.6390
6 7 -31 -2.0683 0.4054
6 7 -28 -1.8578 -1.1207
6 7 -25 14.2731 -0.2535
6 7 -22 -20.1297 1.0608
6 7 -19 28.9044 0.4607
6 7 -16 -29.9721 -0.8858
6 7 -13 28.8879 -0.2223
6 7 -10 -25.1220 0.4973
6 7 -7 22.7083 -0.1246
6 7 -4 -21.3979 -0.0131
6 7 -1 23.5330 0.1490
6 7 2 -0.8407 -0.4772
6 7 5 -14.8594 1.2658
6 7 8 8.8792 -1.4848
6 7 11 1.5982 -0.3718
6 7 14 8.7094 2.5866
6 7 17 -7.4441 -1.3111
6 7 20 -8.6339 -1.0234
6 7 23 19.3398 0.4090
6 7 26 -14.0745 -0.0807
6 7 29 5.4762 0.7673
6 7 32 8.6084 0.3523
6 7 35 -10.9397 -1.8876
6 7 38 -0.8073 0.6552
6 7 41 5.0246 0.7664
6 7 44 2.4872 -1.4690
6 7 47 -9.6506 0.4875
6 7 50 13.5980 0.4780
6 7 53 -0.8096 -0.5540
6 7 56 -11.6646 0.3382
6 7 59 9.0177 -0.4588
6 7 62 -0.2308 0.0718
6 7 65 1.2959 -0.3128
6 8 -65 -3.1186 -0.5560
6 8 -62 -8.8519 1.6986
6 8 -59 11.4313 -1.3830
6 8 -56 0.5726 1.1246
6 8 -53 -10.0261 -1.2956
6 8 -50 11.8880 -0.2733
6 8 -47 -4.1146 2.5561
6 8 -44 -12.2593 -3.4846
6 8 -41 28.7382 1.2882
6 8 -38 -31.3923 1.1083
6 8 -35 26.0821 -1.7500
6 8 -32 -18.6997 2.2188
6 8 -29 6.6808 -1.8181
6 8 -26 -1.0885 -1.7275
6 8 -23 6.2646 4.1310
6 8 -20 -11.3497 -1.9283
6 8 -17 17.3842 -1.5675
6 8 -14 -24.7829 2.9502
6 8 -11 27.6728 -2.9702
6 8 -8 -21.7058 2.1443
6 8 -5 11.8119 0.2178
6 8 -2 -8.3928 -2.9320
6 8 1 18.5870 3.2501
6 8 4 -12.2625 -0.3172
6 8 7 -13.0954 -2.1475
6 8 10 23.9626 1.4963
6 8 13 -5.2042 -0.1795
6 8 16 -7.9151 0.3522
6 8 19 11.6447 0.7991
6 8 22 -19.3410 -2.6544
6 8 25 17.9596 1.0063
6 8 28 -3.7085 1.3881
6 8 31 -0.8973 -1.0910
6 8 34 2.7672 -0.0519
6 8 37 -5.4459 -0.2475
6 8 40 2.4306 -0.1581
6 8 43 -0.0994 0.8761
6 8 46 -3.3614 -1.2294
6 8 49 8.7444 -0.4826
6 8 52 1.2421 1.7217
6 8 55 -4.2749 -0.9421
6 8 58 -7.9910 -0.0561
6 8 61 15.5456 -0.2427
6 8 64 -10.1010 0.1412
6 9 -63 -4.9690 1.6634
6 9 -60 5.5359 -0.0488
6 9 -57 -4.5488 -1.2504
6 9 -54 8.0586 0.8521
6 9 -51 -7.6186 -0.3697
6 9 -48 0.5338 -0.4397
6 9 -45 5.5278 1.2149
6 9 -42 -9.8422 -2.0168
6 9 -39 15.0124 0.8147
6 9 -36 -17.0489 1.4023
6 9 -33 11.9785 -1.7957
6 9 -30 -8.1644 0.4343
6 9 -27 0.6481 -0.3817
6 9 -24 6.1671 0.1142
6 9 -21 -5.6623 1.5931
6 9 -18 -1.7819 -1.7259
6 9 -15 4.5706 -1.1031
6 9 -12 -7.8428 2.6817
6 9 -9 10.8090 -1.2135
6 9 -6 -11.0670 -0.1665
6 9 -3 1.8568 0.0803
6 9 0 7.9306 -0.3438
6 9 3 -6.2555 1.4148
6 9 6 -0.2709 -0.6445
6 9 9 -8.1420 -1.2094
6 9 12 16.5380 0.8232
6 9 15 -1.9403 0.8869
6 9 18 -11.7453 -0.4293
6 9 21 4.1999 -0.0298
6 9 24 -3.7575 -1.3830
6 9 27 12.1839 1.0678
6 9 30 -10.9388 0.8448
6 9 33 10.5822 -1.5092
6 9 36 -9.8663 0.4303
6 9 39 4.9730 -0.1249
6 9 42 -3.5906 0.2097
6 9 45 -0.3855 -0.1110
6 9 48 1.7923 -1.0723
6 9 51 12.7842 0.0339
6 9 54 -12.5841 2.1878
6 9 57 1.1525 -1.8546
6 9 60 -1.6872 -0.3821
6 9 63 8.4639 0.9450
6 10 -61 -6.7948 1.4429
6 10 -58 17.6772 -1.6913
6 10 -55 -16.1766 0.1580
6 10 -52 9.8198 0.6969
6 10 -49 -3.8346 -1.0627
6 10 -46 -5.6321 0.8420
6 10 -43 12.2477 -0.9518
6 10 -40 -11.9187 -0.0420
6 10 -37 4.5295 1.3340
6 10 -34 1.8513 -1.3335
6 10 -31 -11.4684 -0.3187
6 10 -28 14.2021 0.8688
6 10 -25 -9.9772 -0.9617
6 10 -22 -0.4912 1.4006
6 10 -19 4.3718 -0.3456
6 10 -16 -4.5374 -2.5100
6 10 -13 -7.4227 2.7146
6 10 -10 15.5918 0.0884
6 10 -7 -12.3897 -1.6532
6 10 -4 -2.4882 1.1762
6 10 -1 4.3250 -0.7816
6 10 2 5.2180 0.5306
6 10 5 -15.0870 1.1909
6 10 8 10.0566 -2.0655
6 10 11 -8.8730 0.3331
6 10 14 14.9636 1.1812
6 10 17 -7.5474 -0.4748
6 10 20 -10.2577 0.2365
6 10 23 5.1873 -0.2141
6 10 26 2.2022 -1.1782
6 10 29 7.9839 1.0607
6 10 32 -17.9421 0.7691
6 10 35 24.0696 -2.0080
6 10 38 -20.7723 1.1109
6 10 41 5.5182 0.1240
6 10 44 4.3477 -0.4729
6 10 47 -9.7103 -0.5926
6 10 50 15.5818 -0.3125
6 10 53 2.6228 1.0058
6 10 56 -18.2232 0.8149
6 10 59 10.7298 -1.9958
6 10 62 1.2122 0.1588
6 11 -59 -7.1753 -1.3108
6 11 -56 18.4996 -0.0578
6 11 -53 -17.0151 0.6583
6 11 -50 2.7747 -0.2693
6 11 -47 9.3185 -1.1891
6 11 -44 -18.4447 1.2529
6 11 -35 -3.3818 2.0411
6 11 -32 20.7341 -1.9159
6 11 -29 -25.9564 -0.8263
6 11 -26 13.6905 3.0982
6 11 -23 1.0019 -1.9303
6 11 -20 -15.5687 -1.0233
6 11 -17 11.9791 2.3728
6 11 -14 -2.4752 -2.8411
6 11 -11 -12.6331 1.7887
6 11 -8 17.5309 1.4569
6 11 -5 -12.7823 -3.6412
6 11 -2 -5.8054 2.2942
6 11 1 9.4878 0.7678
6 11 4 -1.8065 -2.3019
6 11 7 -8.0034 2.4552
6 11 10 0.4855 -1.0729
6 11 13 4.2070 -1.8452
6 11 16 8.7089 3.3042
6 11 19 -18.8321 -0.8799
6 11 22 -1.3664 -1.5818
6 11 25 18.3987 1.8369
6 11 28 -17.9270 -1.6059
6 11 31 14.3220 -0.1771
6 11 34 -5.7871 2.3777
6 11 37 2.9634 -2.5704
6 11 40 -3.5349 0.2707
6 11 43 -7.2840 1.9289
6 11 46 17.3064 -2.5009
6 11 49 -15.6236 -0.2061
6 11 52 18.8922 1.4413
6 11 55 -6.1625 0.1984
6 11 58 -10.4019 -0.7364
6 11 61 7.4868 -0.5708
6 12 -57 -3.1858 -1.2160
6 12 -54 6.3728 1.7694
6 12 -51 -6.0439 -1.0166
6 12 -48 -10.7485 -0.7303
6 12 -45 29.6105 0.8461
6 12 -39 23.6849 0.6960
6 12 -36 -6.5021 -0.9466
6 12 -33 -15.0399 -0.1349
6 12 -30 25.8496 0.3618
6 12 -27 -18.4151 -0.1290
6 12 -24 -6.8772 0.2236
6 12 -21 17.3983 -0.0806
6 12 -18 -17.4096 -1.0261
6 12 -15 4.5648 0.5150
6 12 -12 1.5640 0.9042
6 12 -9 -7.1518 -1.3012
6 12 -6 6.4567 0.8628
6 12 -3 -7.3951 0.0095
6 12 0 -9.5078 -0.7969
6 12 3 20.3549 0.8460
6 12 6 -18.1140 0.3914
6 12 9 3.1891 -0.8502
6 12 12 -4.7848 0.0857
6 12 15 17.5753 0.0714
6 12 18 -17.7361 0.4393
6 12 21 -2.4774 0.6391
6 12 24 8.2635 -1.1316
6 12 27 -0.4300 -0.3375
6 12 30 -7.2034 0.3864
6 12 33 14.3817 0.1100
6 12 36 -2.3688 0.3292
6 12 39 -18.1923 -0.6655
6 12 42 28.2015 -0.3945
6 12 45 -31.3285 1.3566
6 12 48 28.3960 -2.0433
6 12 51 -10.6293 0.0328
6 12 54 7.6457 1.8214
6 12 57 -6.1800 -0.1190
6 13 -58 7.6829 -0.3330
6 13 -55 -2.4912 1.6276
6 13 -52 -5.8827 -1.0006
6 13 -49 10.6821 -0.8398
6 13 -46 -21.9057 0.9077
6 13 -43 32.0494 -0.6908
6 13 -40 -30.2996 0.3469
6 13 -37 5.2232 -0.2069
6 13 -34 14.0133 -1.0333
6 13 -31 -17.3137 0.8539
6 13 -28 9.0792 -0.1062
6 13 -25 -2.2392 -0.0099
6 13 -22 -13.5213 -0.3265
6 13 -19 13.9502 -0.5600
6 13 -16 -6.8620 1.1090
6 13 -13 -5.4384 -1.2151
6 13 -10 4.6970 0.6859
6 13 -7 -4.2750 0.2909
6 13 -4 0.9252 -0.5941
6 13 -1 -7.5114 0.4435
6 13 2 -5.6304 -0.2065
6 13 5 25.9200 -0.1578
6 13 8 -34.8148 1.1929
6 13 11 15.6662 -1.0421
6 13 14 -0.7426 -0.7269
6 13 17 7.9641 1.6319
6 13 20 -23.1649 -0.1846
6 13 23 13.8604 -0.3394
6 13 26 9.0710 -0.2071
6 13 29 -26.7704 -0.5303
6 13 32 28.8041 0.2283
6 13 35 -3.8675 0.9845
6 13 38 -8.8192 -0.6873
6 13 41 -9.0639 -1.0518
6 13 44 34.6311 1.1845
6 13 47 -44.3970 0.2003
6 13 50 37.3643 -2.7393
6 13 53 -7.5446 2.4457
6 13 56 -4.1665 0.6357
6 14 -56 4.0412 2.4017
6 14 -53 -4.3633 0.0910
6 14 -50 -4.1544 -2.2255
6 14 -47 9.0565 0.9601
6 14 -44 -11.5536 1.0664
6 14 -41 10.0946 -2.6414
6 14 -38 -8.8085 2.1491
6 14 -35 -7.6372 -1.1473
6 14 -32 21.3355 -1.2497
6 14 -29 -16.7117 2.4738
6 14 -26 -0.6169 -1.3786
6 14 -23 2.0652 -1.2352
6 14 -20 -7.5962 2.0914
6 14 -17 8.4551 -1.4592
6 14 -14 -4.3780 -0.2798
6 14 -11 -11.6326 1.4208
6 14 -8 16.2212 -1.5976
6 14 -5 -13.3673 1.0160
6 14 -2 -3.9441 0.9107
6 14 1 4.5376 -2.5333
6 14 4 -2.5159 1.6700
6 14 7 5.6903 1.3002
6 14 10 -17.0571 -2.5857
6 14 13 14.2851 1.5122
6 14 16 -4.8229 0.0415
6 14 19 -1.2688 -0.9339
6 14 22 1.9366 1.8539
6 14 25 -7.9600 -0.8765
6 14 28 14.1029 -1.8378
6 14 31 -16.2657 2.1960
6 14 34 23.0576 -0.7107
6 14 37 -11.1876 -0.4548
6 14 40 -2.1028 1.0452
6 14 43 -3.5641 -2.0144
6 14 46 21.5119 1.7573
6 14 49 -28.9051 -0.1203
6 14 52 28.2214 -3.3158
6 14 55 -4.6811 4.7278
6 15 -51 -3.1653 -2.9242
6 15 -48 3.2166 0.7139
6 15 -45 -7.2520 0.6369
6 15 -42 11.8497 -1.1279
6 15 -39 -15.4392 0.0902
6 15 -36 5.2033 0.1378
6 15 -33 -1.8817 -0.8289
6 15 -30 12.4585 0.9774
6 15 -27 -20.1812 -0.8692
6 15 -24 5.1551 0.0216
6 15 -21 2.4004 0.0400
6 15 -18 -9.6357 -0.3847
6 15 -15 13.1014 0.7425
6 15 -12 -11.7505 -1.3214
6 15 -9 -7.1894 0.6635
6 15 -6 18.1543 0.9095
6 15 -3 -19.7045 -1.0853
6 15 0 -1.2857 0.1660
6 15 3 9.7741 0.4700
6 15 6 0.4328 -0.6268
6 15 9 -15.4066 1.1371
6 15 12 9.8997 -0.5837
6 15 15 0.7782 -0.6567
6 15 18 -4.5743 0.9386
6 15 21 -1.5779 0.4558
6 15 24 15.2017 -1.2344
6 15 27 -26.7925 1.0165
6 15 30 20.6247 -0.7824
6 15 33 3.7876 -0.3944
6 15 36 -6.2280 1.4495
6 15 39 0.6927 -1.1695
6 15 42 3.6457 -0.4377
6 15 45 -5.9337 1.1026
6 15 48 9.5048 -0.3301
6 15 51 -5.0702 -1.4382
6 15 54 10.1361 0.7669
6 16 -49 -2.9177 -0.5768
6 16 -46 4.8072 0.0129
6 16 -43 -11.0365 0.3603
6 16 -40 17.3440 -1.5579
6 16 -34 18.0616 -0.4375
6 16 -31 -2.9883 -0.7756
6 16 -28 0.3131 1.1879
6 16 -25 -9.9992 -1.5484
6 16 -22 -2.2903 0.4128
6 16 -19 15.0086 0.7185
6 16 -16 -18.5056 -1.3366
6 16 -13 12.5451 0.3116
6 16 -10 -10.2609 0.5680
6 16 -7 -0.0522 -0.7556
6 16 -4 3.8084 0.9179
6 16 -1 -11.0581 -0.2932
6 16 2 6.4981 -1.0246
6 16 5 -1.5655 1.6413
6 16 8 3.7834 -0.5976
6 16 11 -13.1144 -0.4900
6 16 14 10.3889 1.3926
6 16 17 -3.9265 -1.2361
6 16 20 4.8207 -0.1704
6 16 23 -6.5377 1.8665
6 16 26 10.2644 -1.7811
6 16 29 -17.1039 0.4807
6 16 32 19.2196 0.5313
6 16 35 2.9391 -1.5842
6 16 38 -12.1765 1.5734
6 16 41 11.0500 -0.5925
6 16 44 -6.7431 -0.8230
6 16 47 4.3615 1.7284
6 16 50 2.7696 -1.7320
6 17 -47 -5.3298 1.5347
6 17 -44 9.4492 -2.6643
6 17 -41 -10.0798 1.4122
6 17 -35 -12.9770 -0.5602
6 17 -32 19.3828 0.8474
6 17 -29 -10.2720 -0.8932
6 17 -26 -6.7509 -0.5653
6 17 -23 8.4354 0.9655
6 17 -20 -16.8773 -0.5237
6 17 -17 24.7935 -0.9290
6 17 -14 -20.8813 1.3372
6 17 -11 5.0677 -1.3533
6 17 -8 0.7563 0.7674
6 17 -5 -5.5030 0.4916
6 17 -2 0.0830 -1.1660
6 17 1 -0.0328 0.6581
6 17 4 0.4174 0.5416
6 17 7 0.8103 -1.2695
6 17 10 -2.5337 1.1867
6 17 13 -3.6958 0.4926
6 17 16 6.9946 -1.4390
6 17 19 -4.5215 0.7312
6 17 22 8.4199 0.3700
6 17 25 -8.9731 -0.9260
6 17 28 6.5393 1.7684
6 17 31 -6.8821 -1.1972
6 17 34 16.5227 -1.3807
6 17 37 -2.4069 2.0805
6 17 40 -9.9151 -0.6209
6 17 43 14.2862 -1.0468
6 17 46 -11.4093 1.6759
6 17 49 9.0081 -0.8639
6 18 -45 -4.0733 -1.0104
6 18 -42 12.2637 -0.1310
6 18 -33 9.1689 0.6873
6 18 -30 -0.0079 -1.3482
6 18 -27 -6.6245 0.3842
6 18 -24 -5.6460 0.1131
6 18 -21 11.0967 -0.5762
6 18 -18 -12.7093 0.0048
6 18 -15 13.2478 -0.0753
6 18 -12 -9.1191 -0.1603
6 18 -9 -2.7060 0.3094
6 18 -6 4.0746 0.1049
6 18 -3 -7.2183 -0.9186
6 18 0 5.2801 1.3228
6 18 3 -1.2863 -0.6893
6 18 6 -3.7425 -0.2985
6 18 9 8.6192 0.9174
6 18 12 -12.9770 -0.3447
6 18 15 7.5999 0.5308
6 18 18 4.9136 -0.6721
6 18 21 -8.6207 -0.5274
6 18 24 12.0969 1.4495
6 18 27 -8.5667 -0.2874
6 18 30 0.9919 0.1860
6 18 33 7.2138 -1.0871
6 18 36 4.9542 -0.4491
6 18 39 -1.6853 1.9294
6 18 42 -5.5170 -1.2213
6 18 45 7.5942 -0.0451
6 19 -43 1.8142 -2.9491
6 19 -40 -2.8324 3.4630
6 19 -31 15.2332 1.9307
6 19 -28 -9.2086 -2.9181
6 19 -25 -6.1293 1.4336
6 19 -22 4.0908 -0.0566
6 19 -19 2.8456 -1.0730
6 19 -16 -4.4911 -0.1222
6 19 -13 2.3430 1.3591
6 19 -10 2.1166 -1.3840
6 19 -7 -10.9613 0.1793
6 19 -4 5.5351 0.9206
6 19 -1 0.2454 -1.5259
6 19 2 1.6083 1.4380
6 19 5 -5.3178 -0.0715
6 19 8 3.6660 -1.7123
6 19 11 3.4975 2.6334
6 19 14 -13.1877 -0.6607
6 19 17 18.5792 -1.3895
6 19 20 -8.2675 1.1246
6 19 23 -0.7511 -0.1234
6 19 26 8.9618 -0.0704
6 19 29 -4.2109 1.5851
6 19 32 -7.7897 -1.8048
6 19 35 25.1630 -1.2972
6 19 38 -11.4333 2.3464
6 19 41 -2.8662 0.0496
6 20 -38 -18.1764 3.5597
6 20 -35 19.5366 -3.3652
6 20 -32 -9.8093 1.3621
6 20 -29 2.0986 -0.1060
6 20 -26 4.7958 -0.7945
6 20 -23 -15.1451 0.4779
6 20 -20 11.2689 -1.5930
6 20 -14 -11.2594 -0.9063
6 20 -11 10.7428 -0.0372
6 20 -8 -3.4087 0.6215
6 20 -5 -13.7045 -1.0622
6 20 -2 17.2313 0.4364
6 20 1 -5.1849 0.7850
6 20 4 -2.7807 -1.1328
6 20 7 2.7944 0.6564
6 20 10 -3.1580 0.2265
6 20 13 7.8988 -0.0638
6 20 16 -9.9729 0.4777
6 20 19 14.4710 -1.2794
6 20 22 -11.9557 0.3786
6 20 25 14.4785 1.6335
6 20 28 -12.8880 -0.8893
6 20 31 14.0901 -0.1720
6 20 34 -10.5863 -0.2116
6 20 37 18.4284 -0.8153
6 21 -33 15.9109 -4.6564
6 21 -30 -2.4449 4.1434
6 21 -27 -13.0569 -2.5339
6 21 -24 16.5759 -0.0163
6 21 -21 -12.6502 -0.2146
6 21 -18 1.0106 -0.0039
6 21 -15 13.7073 0.0283
6 21 -12 -16.8855 0.2569
6 21 -9 11.5518 -0.5051
6 21 -6 -6.9659 -0.5447
6 21 -3 -5.7572 1.2310
6 21 0 17.3843 -0.8647
6 21 3 -10.2329 -0.0751
6 21 6 -4.1430 1.0830
6 21 9 13.0705 -1.1047
6 21 12 -15.6892 1.0931
6 21 15 20.2601 -0.4159
6 21 21 7.9337 -0.5216
6 21 24 -2.4680 1.6444
6 21 27 12.8677 -0.5968
6 21 30 -20.5955 0.1842
6 21 33 23.7363 -0.7369
6 22 -28 7.8556 5.7775
6 22 -25 -17.8310 -3.9813
6 22 -22 13.6608 -0.1525
6 22 -19 1.3424 0.2328
6 22 -16 -14.1717 1.8270
6 22 -13 19.0559 -2.7354
6 22 -10 -8.0834 1.1452
6 22 -7 -6.3675 0.5314
6 22 -4 3.6020 -1.7980
6 22 -1 6.8791 1.7012
6 22 2 -5.2340 -0.5163
6 22 5 3.0674 -0.6894
6 22 8 -5.9951 1.6420
6 22 11 11.2659 -1.0107
6 22 14 -11.0062 0.3824
6 22 17 18.1693 -0.6339
6 22 20 -17.4470 1.0464
6 22 23 10.7652 -0.8989
6 22 29 -1.4285 -1.2312
6 23 -23 -10.9604 -3.4662
6 23 -20 5.1056 1.4677
6 23 -17 6.1362 -0.2754
6 23 -14 -10.1942 0.8779
6 23 -11 8.3311 -1.8126
6 23 -8 1.4317 0.7263
6 23 -5 -11.8508 0.1277
6 23 -2 6.8708 -0.1152
6 23 1 12.9809 -0.1673
6 23 4 -18.8171 -0.6680
6 23 7 11.1195 2.7278
6 23 10 -3.5348 -2.8862
6 23 13 7.4586 1.3551
6 23 16 -6.6406 0.5576
6 23 19 10.9992 -2.2144
6 24 -9 -2.6568 -1.2722
6 24 -6 -0.5425 1.3309
6 24 -3 1.2906 -0.3733
6 24 0 0.5636 -1.1214
6 24 3 6.0467 2.0193
6 24 6 -8.8708 -2.3912
6 24 9 6.3009 3.8127
6 24 12 -2.3388 -4.0688
7 1 -69 -4.8442 0.4823
7 1 -66 14.1114 1.0798
7 1 -63 -7.9273 -0.3389
7 1 -60 -0.4860 0.0217
7 1 -57 3.9122 -1.2944
7 1 -54 7.0957 2.2107
7 1 -51 -1.4546 -0.4152
7 1 -48 -2.7108 -1.2425
7 1 -45 3.9771 0.0227
7 1 -42 4.7133 0.9505
7 1 -39 0.0813 -0.7075
7 1 -36 -4.0640 1.2835
7 1 -33 22.0891 -0.0286
7 1 -30 -19.5031 -1.6788
7 1 -27 11.5647 2.7349
7 1 -24 -10.1235 -1.7441
7 1 -21 14.7570 -1.2415
7 1 -18 13.8938 -0.2854
7 1 -15 -8.6790 4.2456
7 1 -12 20.8089 -1.4106
7 1 -9 -23.2535 -0.7242
7 1 -6 9.6072 -2.4007
7 1 -3 7.1688 0.2281
7 1 0 21.8262 4.8668
7 1 3 0.6798 -2.9060
7 1 6 8.0833 -3.2409
7 1 9 -20.3361 4.9318
7 1 21 8.4391 -3.1121
7 1 27 -15.0726 -0.1675
7 1 30 12.4586 -1.5559
7 1 33 4.0755 0.1059
7 1 36 -14.5893 2.0592
7 1 39 9.5605 -3.3064
7 1 42 7.8450 1.5165
7 1 45 5.6493 -0.6441
7 1 48 -15.4822 -0.0850
7 1 51 3.1207 1.9879
7 1 54 4.8561 -0.9556
7 1 57 1.6401 -0.5557
7 1 60 11.2008 -1.5442
7 1 63 -18.0078 0.8213
7 1 66 13.1377 3.1316
7 1 69 -6.5715 -2.5807
7 2 -67 -12.9989 2.5046
7 2 -64 14.6727 -1.9743
7 2 -61 -10.3362 2.0592
7 2 -58 3.5548 -1.8450
7 2 -55 7.4741 -0.1657
7 2 -52 -0.1794 3.1580
7 2 -49 -2.0007 -3.1091
7 2 -46 -0.8602 -0.5795
7 2 -43 12.2595 3.0112
7 2 -40 -9.4504 -2.6373
7 2 -37 8.1750 0.7157
7 2 -34 -4.1310 2.9665
7 2 -31 25.4542 -4.5297
7 2 -28 -39.8912 3.5820
7 2 -25 29.5129 -0.1438
7 2 -22 -5.9872 -4.9092
7 2 -19 9.2672 4.5998
7 2 -16 10.0974 -0.1022
7 2 -13 -3.2820 -0.5232
7 2 -10 -0.9258 1.9349
7 2 -7 -3.0175 -5.1537
7 2 -4 8.2372 1.3981
7 2 -1 14.1963 4.7267
7 2 2 12.1596 -3.7035
7 2 5 -12.1026 -1.2086
7 2 8 13.4872 2.2900
7 2 11 -19.6547 0.1076
7 2 14 19.6456 -0.4290
7 2 17 15.6349 0.1945
7 2 20 -14.9763 -2.5374
7 2 29 -36.8346 -2.4900
7 2 32 31.4461 1.6578
7 2 35 -9.1574 -0.2236
7 2 38 -15.5454 -1.3340
7 2 41 20.9135 0.8335
7 2 44 7.7641 -0.7584
7 2 47 -17.1269 -0.7206
7 2 50 5.3484 3.0284
7 2 53 -6.5375 -1.2601
7 2 56 17.7205 -1.4087
7 2 59 -9.4829 0.5188
7 2 62 5.4387 -0.5695
7 2 65 -5.1682 0.9251
7 2 68 2.9214 2.2199
7 3 -68 15.3259 -3.9243
7 3 -65 -14.6253 4.5222
7 3 -62 6.7265 -3.3615
7 3 -59 4.7530 1.5746
7 3 -56 -6.2236 -0.3369
7 3 -53 10.7702 -0.0517
7 3 -50 -4.7956 0.5035
7 3 -47 0.0049 -0.7783
7 3 -44 4.8550 -0.5708
7 3 -41 4.4411 1.6983
7 3 -38 -8.9297 -1.2540
7 3 -35 13.0069 -0.0874
7 3 -32 -1.2476 3.1855
7 3 -29 3.5866 -4.3412
7 3 -26 -19.8365 2.9438
7 3 -23 26.1663 -1.2946
7 3 -20 -1.0638 -2.7541
7 3 -17 0.9545 5.3209
7 3 -14 6.5793 -0.3437
7 3 -11 0.5812 -4.2823
7 3 -8 -13.0023 3.5774
7 3 -5 16.2685 -3.0200
7 3 -2 9.1045 1.5768
7 3 1 -2.1003 3.0139
7 3 4 17.3538 -5.2831
7 3 7 -16.8621 1.7533
7 3 10 0.7028 2.3405
7 3 13 15.4980 -1.7690
7 3 16 1.1749 -0.2449
7 3 19 -6.4764 1.3816
7 3 22 17.2531 -4.1336
7 3 25 -20.4007 4.7545
7 3 28 22.3311 -1.2135
7 3 31 -11.6972 -2.0781
7 3 34 5.9168 3.1733
7 3 37 -6.4013 -2.2097
7 3 40 -1.7985 -0.9990
7 3 43 16.9032 2.0933
7 3 46 -2.1538 -2.2209
7 3 49 -20.5639 1.3668
7 3 52 23.9289 2.0872
7 3 55 -19.3654 -3.8283
7 3 58 21.4100 1.7872
7 3 61 -10.2517 -1.1500
7 3 64 -2.1967 0.9804
7 3 67 6.9744 1.1427
7 4 -66 -6.4565 -3.8545
7 4 -63 0.9405 2.4103
7 4 -60 1.3654 -0.4940
7 4 -57 7.9838 -0.2850
7 4 -54 -10.1327 -0.0650
7 4 -51 10.9064 0.6637
7 4 -48 -4.2729 -1.0112
7 4 -45 1.0602 0.4646
7 4 -42 6.7314 0.0670
7 4 -39 -7.0660 -0.8419
7 4 -36 9.4642 1.4957
7 4 -33 -2.8408 -0.4720
7 4 -30 4.8872 0.5090
7 4 -27 -9.0938 -0.6322
7 4 -24 2.0596 -1.1763
7 4 -21 17.7099 0.5334
7 4 -18 -6.8085 1.6157
7 4 -15 4.2174 -0.4113
7 4 -12 -1.8577 -0.0874
7 4 -9 4.1630 -1.4175
7 4 -6 -7.4645 0.1843
7 4 0 10.0047 -0.1518
7 4 3 -6.2826 -1.4241
7 4 6 1.7383 0.7839
7 4 9 -1.2564 0.1278
7 4 12 2.2965 -0.4841
7 4 18 -6.3526 -2.8812
7 4 21 -6.8900 0.8899
7 4 24 20.6497 -0.2464
7 4 27 -19.3507 0.4779
7 4 30 11.5978 0.8641
7 4 33 10.2637 -1.3824
7 4 36 -27.2973 0.2910
7 4 39 16.4617 0.0569
7 4 42 5.1879 -0.8882
7 4 45 -6.7745 0.0354
7 4 48 7.4059 1.0473
7 4 51 -16.0007 -0.1078
7 4 54 21.1063 -0.2186
7 4 57 -18.4924 -1.1278
7 4 60 17.0823 1.1489
7 4 63 -6.6819 -1.3261
7 4 66 -5.9652 1.8975
7 5 -67 14.6239 2.0648
7 5 -64 -21.4345 -0.5472
7 5 -61 18.9830 -0.9144
7 5 -58 -5.5655 1.6343
7 5 -55 -0.6870 -0.5821
7 5 -52 4.4412 -1.3408
7 5 -49 -1.2891 1.2741
7 5 -46 -0.8759 0.5107
7 5 -43 7.8175 -1.9780
7 5 -40 -5.2174 1.0815
7 5 -37 -2.0962 0.3288
7 5 -34 18.1813 -0.2198
7 5 -31 -20.7861 1.0976
7 5 -28 8.1073 -1.6966
7 5 -25 5.4981 0.0065
7 5 -22 -8.4262 0.0607
7 5 -19 21.1355 0.9768
7 5 -16 -16.1579 0.3761
7 5 -13 10.0213 -0.7080
7 5 -10 -7.5109 -1.1670
7 5 -7 9.0583 1.2610
7 5 5 -3.1890 -0.6370
7 5 8 -6.0504 0.0198
7 5 11 10.6303 0.0029
7 5 14 8.8669 0.7508
7 5 17 -10.8065 0.1073
7 5 20 0.6603 -1.3786
7 5 23 7.3653 -0.0501
7 5 26 -5.0267 0.8973
7 5 29 4.1758 -0.1534
7 5 32 1.6351 0.8928
7 5 35 2.3326 -2.0066
7 5 38 -20.7816 0.8024
7 5 41 23.3676 0.2554
7 5 44 -1.4997 -1.4491
7 5 47 -15.4485 1.1907
7 5 50 19.1189 0.5036
7 5 53 -13.4104 -1.2222
7 5 56 6.2768 0.6230
7 5 59 -3.5892 -0.5363
7 5 62 7.0876 0.0421
7 5 65 -3.8087 -0.0341
7 6 -65 9.1697 -0.0861
7 6 -62 -14.0062 1.2676
7 6 -59 19.3192 -0.9122
7 6 -56 -10.1939 0.6196
7 6 -53 -4.2907 -1.1552
7 6 -50 16.4677 0.6238
7 6 -47 -11.7933 0.3179
7 6 -44 -2.5718 -0.5696
7 6 -41 21.5953 -0.2276
7 6 -38 -24.7235 -0.0099
7 6 -35 15.6211 0.9153
7 6 -32 2.0270 0.3465
7 6 -29 -12.4014 -1.3149
7 6 -26 2.6315 -0.6863
7 6 -23 19.0786 1.6099
7 6 -20 -22.8279 -0.6605
7 6 -17 24.4688 0.7920
7 6 -14 -23.0729 -0.6874
7 6 -11 20.4105 -0.7007
7 6 -8 -16.4794 1.1355
7 6 -2 -9.6746 -0.4710
7 6 1 23.0939 0.7265
7 6 4 -20.8266 -0.2861
7 6 7 -0.2896 -0.0275
7 6 10 12.6339 -0.1158
7 6 13 -0.7840 -0.6391
7 6 16 -0.0992 2.3850
7 6 19 -0.8678 -1.6918
7 6 22 -8.3456 -1.1879
7 6 25 12.8402 1.2098
7 6 28 -4.9689 0.1839
7 6 31 5.3071 0.2170
7 6 34 -4.9708 -0.3707
7 6 37 -2.5728 -1.3305
7 6 40 0.5823 1.5291
7 6 43 5.0275 -0.5604
7 6 46 -4.7197 -1.3464
7 6 49 3.5498 2.2363
7 6 52 2.8076 -1.3589
7 6 55 -7.0225 -0.4406
7 6 58 1.9918 1.7902
7 6 61 3.9196 -2.4782
7 6 64 -1.8191 1.3389
7 7 -63 7.6975 0.0331
7 7 -60 -3.0939 0.6938
7 7 -57 1.6243 -0.1892
7 7 -54 2.5685 -0.7901
7 7 -51 -5.2065 -0.3763
7 7 -48 5.2388 1.5026
7 7 -45 3.5150 -0.5399
7 7 -42 -14.3801 -1.8791
7 7 -39 27.0479 2.0506
7 7 -36 -29.4261 -0.0505
7 7 -33 22.9647 -1.1853
7 7 -30 -15.2275 1.8936
7 7 -27 7.0043 -2.7817
7 7 -24 -3.0241 0.7570
7 7 -21 12.8274 2.7319
7 7 -18 -19.0528 -2.7982
7 7 -15 19.3321 -0.1060
7 7 -12 -21.6018 2.1673
7 7 -9 25.5919 -2.6140
7 7 -6 -25.8810 2.1264
7 7 0 -8.1021 -2.3654
7 7 3 8.5378 4.0067
7 7 6 -15.6234 -1.9063
7 7 9 3.4364 -1.9213
7 7 12 14.8520 3.0309
7 7 15 -2.0411 -1.3182
7 7 18 -16.0617 0.1998
7 7 21 12.6928 0.8923
7 7 24 -7.5848 -3.0724
7 7 27 3.7105 2.4423
7 7 30 8.2498 0.7032
7 7 33 -8.0645 -1.8425
7 7 36 -3.4981 0.1918
7 7 39 3.9742 0.4263
7 7 42 -0.5625 -0.3697
7 7 45 -1.5429 0.1831
7 7 48 -2.3579 -0.8545
7 7 51 17.3806 0.5894
7 7 54 -18.9670 0.4444
7 7 57 2.9578 -0.9679
7 7 60 4.9438 1.0231
7 7 63 1.2587 -1.8123
7 8 -64 -9.6088 0.5123
7 8 -61 6.7115 0.7014
7 8 -58 3.9836 -0.3497
7 8 -55 -12.5570 -0.5081
7 8 -52 14.5074 -0.5689
7 8 -49 -5.5393 1.3959
7 8 -46 -8.9704 -0.9042
7 8 -43 22.0010 -0.4206
7 8 -40 -23.3038 0.4592
7 8 -37 20.4426 -0.2913
7 8 -34 -18.5390 1.1878
7 8 -31 12.5487 -1.5896
7 8 -28 -7.2745 -0.0624
7 8 -25 3.6204 0.5619
7 8 -22 -0.4558 0.6588
7 8 -19 5.3821 -0.6326
7 8 -16 -15.3816 -0.4484
7 8 -13 12.9908 -0.3400
7 8 -10 -5.3822 1.7232
7 8 -7 4.2783 -1.0146
7 8 -4 -13.7078 -0.5002
7 8 -1 21.1623 0.6261
7 8 2 -9.7434 -0.2716
7 8 5 -10.1368 1.2614
7 8 8 9.9267 -1.4791
7 8 11 -2.4242 -0.4446
7 8 14 3.2078 1.4830
7 8 17 7.7825 0.0912
7 8 20 -23.5538 -0.9133
7 8 23 7.1244 0.3375
7 8 26 14.9780 -1.1584
7 8 29 -13.7579 1.5517
7 8 32 5.7250 0.0585
7 8 35 2.1800 -1.7183
7 8 38 -11.6525 0.8125
7 8 41 10.7072 0.4582
7 8 44 -8.6433 -0.6831
7 8 47 4.3186 -0.4028
7 8 50 3.8195 0.0310
7 8 53 7.0006 0.1999
7 8 56 -22.1498 0.9739
7 8 59 15.8521 -1.4868
7 8 62 -1.9402 0.2207
7 9 -62 0.6715 0.4442
7 9 -59 -4.6894 -0.3667
7 9 -56 11.2082 -0.0818
7 9 -53 -11.2120 -0.4541
7 9 -50 5.5187 0.0905
7 9 -47 1.2493 0.6718
7 9 -44 -8.6770 -1.1109
7 9 -41 18.6363 -0.1050
7 9 -38 -21.5355 1.2388
7 9 -35 12.0620 -0.9969
7 9 -32 -2.4432 0.0643
7 9 -29 -7.0135 -0.4447
7 9 -26 11.3583 0.1717
7 9 -23 -7.5667 1.0260
7 9 -20 -1.7605 -0.6730
7 9 -17 5.8320 -0.7755
7 9 -14 -9.7670 -0.0249
7 9 -11 1.3551 1.4130
7 9 -8 11.8305 -0.4974
7 9 -5 -18.4687 -0.9038
7 9 -2 6.9096 0.7538
7 9 1 5.8350 -0.2245
7 9 4 -4.2795 0.5041
7 9 7 -16.5986 0.3201
7 9 10 20.7170 -1.7031
7 9 13 -6.6384 0.9817
7 9 16 2.6561 0.8704
7 9 19 -5.3378 -0.7208
7 9 22 -8.8258 0.1052
7 9 25 7.4290 -0.6664
7 9 28 9.2110 0.2914
7 9 31 -9.8976 0.2790
7 9 34 -2.0484 0.1228
7 9 37 13.3032 -1.3012
7 9 40 -20.0503 1.0846
7 9 43 10.6404 0.0783
7 9 46 -1.6878 -0.9346
7 9 49 1.1936 -0.6897
7 9 52 7.4337 1.0839
7 9 55 -3.6150 0.4567
7 9 58 -16.7763 -0.7358
7 9 61 23.2382 -0.3603
7 10 -60 14.3278 -1.1114
7 10 -57 -13.3031 -1.1482
7 10 -54 11.2149 1.6286
7 10 -51 -3.8267 -1.3014
7 10 -48 -9.6756 0.4501
7 10 -45 17.9948 -0.2953
7 10 -42 -16.3710 -0.3406
7 10 -33 -0.8921 0.0736
7 10 -30 15.7599 0.0256
7 10 -27 -20.6175 -0.5897
7 10 -24 10.1769 1.3767
7 10 -21 2.3149 -0.0526
7 10 -18 -12.1386 -2.6064
7 10 -15 3.6196 2.5988
7 10 -12 5.1865 -1.0466
7 10 -9 -12.0870 0.2380
7 10 -6 12.7526 0.7809
7 10 -3 -16.1360 -1.8863
7 10 0 10.3199 1.4291
7 10 3 -6.5419 0.4505
7 10 6 5.4702 -1.1590
7 10 9 -18.0353 0.9196
7 10 12 18.3520 -0.6403
7 10 15 -0.2208 -0.4825
7 10 18 -7.5565 1.9841
7 10 21 -10.8151 -1.1580
7 10 24 10.3638 -0.4601
7 10 27 5.1876 0.0680
7 10 30 -12.3657 0.4587
7 10 33 14.3114 -0.8197
7 10 36 -9.6900 1.0354
7 10 39 1.4626 -1.1138
7 10 42 -0.8376 0.3100
7 10 45 -5.5605 0.6762
7 10 48 12.1567 -1.9118
7 10 51 -1.1637 0.2382
7 10 54 -2.6273 1.7399
7 10 57 1.2932 -0.4575
7 10 60 -9.7842 -1.6873
7 11 -58 18.9209 -1.6316
7 11 -55 -12.0309 0.9327
7 11 -52 0.9968 0.5113
7 11 -49 8.7190 -1.8207
7 11 -46 -24.2817 1.2187
7 11 -43 38.0404 -0.3942
7 11 -37 10.2904 1.3795
7 11 -34 7.6608 -1.9246
7 11 -31 -17.7457 -0.0530
7 11 -28 19.4399 1.7005
7 11 -25 -12.9420 -1.0784
7 11 -22 -6.0626 -0.2951
7 11 -19 14.5809 1.0391
7 11 -16 -14.5918 -2.1011
7 11 -13 -0.8589 1.5568
7 11 -10 10.0625 0.6681
7 11 -7 -11.6927 -1.8064
7 11 -4 3.5251 1.1548
7 11 -1 -7.0892 0.3379
7 11 2 4.5099 -1.5135
7 11 5 0.9589 1.8136
7 11 8 -9.6546 -0.2000
7 11 11 -0.9251 -1.6036
7 11 14 13.0290 1.4391
7 11 17 -3.0663 -0.2072
7 11 20 -20.5399 -0.0809
7 11 23 14.7966 0.6920
7 11 26 2.1881 -1.1446
7 11 29 -9.1100 -0.6173
7 11 32 6.5433 1.6261
7 11 35 6.8556 -0.9735
7 11 38 -10.5724 0.0042
7 11 41 -6.3487 0.1547
7 11 44 20.1651 -0.4572
7 11 47 -24.2872 0.5807
7 11 50 23.0916 -2.0406
7 11 53 -1.6884 1.5972
7 11 56 -12.1305 1.0937
7 11 59 7.2081 -1.6901
7 12 -56 11.3824 0.6231
7 12 -53 -7.0785 1.7356
7 12 -50 -9.5168 -2.4177
7 12 -47 23.5609 0.1512
7 12 -44 -34.3942 1.4610
7 12 -41 40.1124 -1.6654
7 12 -38 -32.4853 0.8679
7 12 -35 0.3733 -0.4385
7 12 -32 24.9876 -1.0606
7 12 -29 -24.1890 1.2013
7 12 -26 5.9340 0.2242
7 12 -23 2.8739 -1.0596
7 12 -20 -11.3142 0.3821
7 12 -17 9.6867 -0.3851
7 12 -14 -7.4596 0.3930
7 12 -11 -3.4499 -0.1411
7 12 -8 8.1311 -0.1239
7 12 -5 -9.1427 0.6152
7 12 -2 -4.8389 -0.5383
7 12 1 6.6706 0.0898
7 12 4 -7.7156 -0.0297
7 12 7 11.0257 0.7339
7 12 10 -25.4120 -0.4571
7 12 13 24.3087 -0.5405
7 12 16 -7.2798 0.5116
7 12 19 -4.9845 0.3854
7 12 22 -6.7105 0.0452
7 12 25 12.1616 -0.3591
7 12 28 -2.8689 -0.6852
7 12 31 -12.3474 0.2814
7 12 34 28.0560 0.4369
7 12 37 -21.9955 -0.0995
7 12 40 6.2479 -0.5043
7 12 43 -8.8425 -0.1802
7 12 46 20.8384 0.5270
7 12 49 -24.0673 -0.2991
7 12 52 25.0185 -2.3603
7 12 55 -7.7361 4.2028
7 12 58 -7.4846 -1.7376
7 13 -54 -0.2032 1.6283
7 13 -51 0.3460 -1.0085
7 13 -48 -11.8205 -0.8841
7 13 -45 21.1215 0.5620
7 13 -42 -20.8237 0.7726
7 13 -39 13.8893 -1.7532
7 13 -36 -12.2681 1.0591
7 13 -33 0.4723 -0.9072
7 13 -30 15.9976 -0.0859
7 13 -27 -19.3840 1.1686
7 13 -24 3.0764 -0.9296
7 13 -21 0.4371 -0.9337
7 13 -18 -1.2466 1.8126
7 13 -15 0.0739 -1.5739
7 13 -12 -4.2232 0.2231
7 13 -9 -3.7922 0.9768
7 13 -6 11.3034 -1.1626
7 13 -3 -16.9648 1.1505
7 13 0 -4.5113 -0.3562
7 13 3 22.3426 -1.1047
7 13 6 -23.5918 1.6428
7 13 9 8.8205 0.1639
7 13 12 -10.4312 -1.7599
7 13 15 21.2012 1.3188
7 13 18 -23.9593 -0.0143
7 13 21 7.4869 -0.3280
7 13 24 11.1739 0.8053
7 13 27 -24.1367 -1.0266
7 13 30 20.2696 -0.5872
7 13 33 -2.3861 1.2188
7 13 36 5.1053 -0.2166
7 13 39 -17.7533 -0.7467
7 13 42 22.5693 0.1313
7 13 45 -23.3793 0.4327
7 13 48 22.4151 -0.6706
7 13 51 -12.3385 -0.2161
7 13 54 13.8309 -0.8192
7 14 -52 -0.9097 -0.1722
7 14 -49 0.7063 -1.1648
7 14 -46 -4.0807 1.0341
7 14 -43 5.0811 -0.9054
7 14 -40 0.8148 0.5125
7 14 -37 -12.0273 -0.5184
[truncated: 184,142 more chars]
